# Supplementary material for: Enteric nervous system damage caused by abnormal intestinal butyrate metabolism may lead to functional constipation
Source: Front Microbiol. 2023 May 9;14:1117905. doi: 10.3389/fmicb.2023.1117905 (PMC10203953; doi:10.3389/fmicb.2023.1117905)
Supplement: Supplementary file 2 [file Table_1.xlsx]

## Sheet: questionnaire
Group	ID	Menuposal_Age	LengthSinceMenopause	Age	Weight_kg	Height_cm	BMI	Alcohol_Drink	Wine_Drink	Beer_Drink	Secondhand_Smoke	Milk_Drink	SoybeanMilk_Drink	Coffee_Drink	Tea	MealPreference	Excercise	Exercise_FrequencyPWeek	Exercise_TimesPWeek	StoolFrequencyPerWeek	DefectionStatusPerWeek	Breakfast_FrequencyPerWeek	TastePreference	GrainIntakeType	AvgGrainIntake_amountPerDay	CholesterolIntake_amount	MeatIntake_RedMeat	MeatIntake_WhiteMeat	Vegetables	Fruits	Yogurt	Water	Stress	Anxiety	Drepression	Fatigue	AngryOrEmotiol	Nerves
								0：FALSE 1：Occasionally 2：≥ 150 g/day 3：＞ 250 g/day	0：FALSE 1：Occasionally 2：≥ 250 g/day 3：＞ 500g/day	0：FALSE 1：Occasionally 2：≥ 500 ml/day 3：＞ 1000 ml/day	0：FALSE 1：≤1 h/day 2：1-2 h/day 3：2-4 h/day 4: ≥4 h/day	0：FALSE 1：≤1 h/day 2：1-2 h/day 3：2-4 h/day 4: ≥4 h/day	0：FALSE 1：250 ml/day 2：500 ml/day 3：750 ml/day 4: ≥750 ml/day	0：FALSE 1：250 ml/day 2：500 ml/day 3：750 ml/day 4: ≥750 ml/day	0：FALSE 1：250 ml/day 2：500 ml/day 3：750 ml/day 4: ≥750 ml/day	0：Meat diet 1：Prefer meat 2：Meat and vegetable balance 3：Prefer vegetarianism 4: Vegan diet	0:True 1:FALSE	Times/week	Time(h)	0：More than twice a day 1：Once a day 2：Once every 2 days 3：Once every 3 days or more	0：Smooth defecation 1：Difficult defecation 2：Stool shaping 3：Stool is not formed	Times/week	0：Light 1：Glycotropic 2：Spicy 3：Halophilic	0:Mainly rice, a small amount of coarse grain 1:Mainly pasta, a small amount of coarse grain 2:Rice, pasta, coarse grain, are basically the same amount 3:Mainly coarse grain , a small amount of rice, pasta	0：＜ 100 g/day 1：100-200 g/day 2：200-400 g/day 3：≥400 g/day	0：＜ 50 g/day 1：50-100 g/day 2：100-200 g/day 3：≥200 g/day	0：＜ 50 g/day 1：50-100 g/day 2：100-200 g/day 3：≥200 g/day	0：＜ 50g /day 1：50-100g /day 2：100-200 /day 3：≥ 200g /day	0：＜1 times/day 1：1 times/day 2：2 times/day 3：≥ 3 times/day	0：FALSE 1：＜ 50 g/day 2：50-100 g/day 3：100-150 g/day 4：150-200 g/day 5：200-250 g/day 6: 250-300 g/day 7: ≥300 g/day	0:FALSE 1:＜3 times a week 2:≥3 times a week 3:Once a day	3：≥ 1500ml /day 2：1000-1500ml /day 1：500-1000ml /day 0：＜ 500ml /day	0:FALSE 1:Occasionally 2:Often	0:FALSE 1:Occasionally 2:Often	0:FALSE 1:Occasionally 2:Often	0:FALSE 1:Occasionally 2:Often	0:FALSE 1:Occasionally 2:Often	0:FALSE 1:Occasionally 2:Often
4	200	49.0712	2.94521	52.0164	53	160	20.7031	0	0	0	3	2	0	2	0	1	1	7	1	3	0	3	2	0	1	1	1	1	3	7	0	3	0	0	0	2	0	0
4	202	52.0247	0.778082	52.8027	53	159	20.9644	0	0	0	0	0	2	2	2	0	1	7	1	3	0	3	0	1	1	1	1	0	1	1	3	3	2	1	1	0	0	0
4	229	53.9781	2.04384	56.0219	66	167	23.6652	0	0	0	0	2	2	2	2	1	1	4	2	3	5	3	0	0	1	1	1	0	3	3	1	1	0	2	0	0	2	0
4	332	52.9562	1.52877	54.4849	69	163	25.9701	0	0	0	0	2	2	2	1	2	0	0	0	3	1	3	0	0	2	0	1	1	2	0	1	3	0	0	0	1	2	0
4	346	52.9205	0.876712	53.7973	58	155	24.1415	0	0	0	2	0	2	2	2	0	0	0	0	3	0	3	0	0	1	0	1	1	2	2	0	1	2	2	2	0	2	0
4	347	48.8712	2.79178	51.663	65	156	26.7094	0	0	0	0	2	2	2	2	1	0	0	0	3	0	3	2	0	2	0	1	0	3	4	0	0	2	1	1	1	1	2
4	437	49.0247	1.10959	50.1342	61.5	158	24.6355	0	0	0	0	2	2	2	2	0	0	0	0	3	5	3	0	0	0	0	1	0	2	3	0	1	0	0	0	0	2	0
4	446	49.137	2.64384	51.7808	65	164	24.1672	0	0	0	0	0	2	2	2	0	1	5	2	3	5	3	0	0	1	1	0	1	2	5	1	3	0	0	0	0	0	0
4	514	50.7151	1.50685	52.2219	50.7	155	21.103	0	0	0	0	2	2	2	2	0	1	7	0.5	3	0	3	0	0	1	0	1	1	2	3	1	3	2	2	0	2	2	2
4	549	52.3836	1.4137	53.7973	64	155	26.6389	0	0	0	1	0	2	2	0	1	1	2	2.5	3	4	3	1	0	2	0	1	1	2	2	1	3	0	0	0	0	2	2
3	11	48.2082	1.26575	49.474	47	155	19.563	0	0	0	0	2	2	2	0	0	1	3	2	2	0	3	0	0	1	0	0	0	2	3	0	2	1	1	1	1	2	2
3	13	47.7753	1.36712	49.1425	40	150	17.7778	0	0	0	0	2	2	2	2	2	0	0	0	2	5	3	0	0	1	0	0	0	1	1	0	2	2	2	2	1	2	2
3	26	51.7534	2.28493	54.0384	75	158	30.0433	1	1	1	2	2	2	2	0	0	0	0	0	2	0	2	2	0	1	0	0	1	2	4	1	1	0	0	0	0	0	0
3	32	47.6959	2.4	50.0959	58	159	22.9421	0	0	0	2	2	0	2	0	0	1	3	1	2	5	0	2	0	1	0	0	1	2	4	1	3	0	0	0	0	0	0
3	60	53.4329	1.85205	55.2849	46	148	21.0007	0	0	0	0	0	2	2	2	0	0	0	0	2	0	3	0	0	1	0	0	1	3	1	0	3	1	2	2	0	1	0
3	63	51.0438	2.63836	53.6822	56	162	21.3382	0	0	0	4	2	2	2	2	0	0	0	0	2	0	3	0	0	1	0	0	0	1	2	0	1	2	0	0	2	2	0
3	67	51.4658	1.73973	53.2055	55	158	22.0317	0	0	0	4	0	2	2	0	0	0	0	0	2	5	2	0	1	0	0	1	0	1	3	0	2	0	0	0	0	0	0
3	71	50.9808	0.610959	51.5918	67.5	163	25.4055	0	0	0	0	2	2	2	0	1	0	0	0	2	0	3	1	0	1	0	0	1	1	2	0	2	0	0	0	0	0	0
3	93	50.1836	2.33973	52.5233	61	167	21.8724	1	1	1	0	2	0	2	0	0	1	3	1	2	0	3	3	0	1	0	1	1	1	3	2	1	2	1	0	2	2	2
3	118	50.789	1.32603	52.1151	57	159	22.5466	0	0	0	0	2	2	2	2	0	0	0	0	2	5	1	0	0	2	0	1	1	1	3	0	2	2	2	0	2	2	2
3	122	49.3315	2.57808	51.9096	60	156	24.6548	0	0	0	1	2	2	2	0	1	1	2	0.5	2	0	3	0	0	1	1	1	0	1	2	1	1	0	2	2	0	2	2
3	125	49.3534	3.01644	52.3699	56	157	22.719	0	0	0	4	2	0	2	2	0	1	7	1	2	0	3	1	0	1	0	0	0	1	4	2	2	0	0	0	0	2	0
3	127	51.1726	1.10411	52.2767	57	156	23.4221	0	0	0	0	2	2	1	0	2	0	0	0	2	0	3	0	0	1	1	0	0	2	1	0	1	2	2	2	0	0	0
3	141	51.8795	1.00548	52.8849	60	158	24.0346	0	0	0	1	2	2	2	2	1	1	3	1	2	0	3	0	0	1	0	1	1	2	2	0	1	1	2	0	2	2	2
3	158	49.0986	1.21096	50.3096	55	163	20.7008	0	0	0	0	0	2	2	0	2	1	5	1	2	3	3	0	2	1	0	0	1	1	2	2	2	1	1	2	1	2	1
3	189	53.4055	1.32603	54.7315	67	158	26.8386	0	0	0	0	2	2	2	2	0	1	2	4	2	0	3	0	0	1	0	0	0	1	5	0	1	0	0	0	2	0	0
3	211	48.3151	2.56438	50.8795	70	165	25.7117	1	1	1	0	0	2	2	0	0	1	7	0	2	5	3	2	2	1	0	1	1	1	3	1	3	1	1	1	1	1	1
3	213	49.4082	2.74247	52.1507	48.5	153	20.7185	0	0	0	0	2	2	2	2	0	0	0	0	2	3	3	0	0	2	0	1	1	1	1	0	3	1	1	2	1	1	2
3	228	52.8466	2.70685	55.5534	46	157	18.662	1	1	1	0	0	2	2	2	0	1	3	2	2	0	3	0	0	0	0	0	0	3	3	0	2	0	2	2	0	0	2
3	240	53.4767	0.99726	54.474	53.5	155	22.2685	0	0	0	4	1	1	2	1	0	1	3	1.5	2	0	0	0	0	1	1	0	1	2	3	1	2	2	2	0	2	2	2
3	258	52.4822	3.91781	56.4	66	158	26.4381	0	0	0	0	2	2	2	2	0	1	6.5	1	2	1	3	0	0	1	0	1	1	1	3	0	2	0	0	0	0	2	2
3	265	45.4548	1.68493	47.1397	55	165	20.202	0	0	0	4	0	2	2	0	2	1	2	2	2	4	1	0	0	1	0	1	1	1	3	0	3	2	0	0	2	0	0
3	268	44.389	1.92877	46.3178	57	163	21.4536	0	0	0	0	2	0	2	2	0	1	3	1.5	2	0	3	0	1	1	0	0	1	2	5	3	2	0	0	0	0	0	0
3	293	50.326	1.77808	52.1041	54.4	162	20.7285	0	0	0	0	2	2	2	2	2	1	7	1	2	6	0	0	0	0	0	0	0	2	5	3	1	0	0	0	0	2	0
3	305	53.7425	1.24384	54.9863	60	156	24.6548	0	0	0	0	2	0	2	0	0	1	7	0.5	2	5	3	0	0	1	0	0	1	2	1	0	3	0	0	0	0	2	0
3	306	45.7534	1.29315	47.0466	50	156	20.5457	0	0	0	0	2	2	2	0	0	1	5	1	2	5	2	0	0	2	0	0	1	1	2	0	2	0	2	0	0	2	2
3	310	49.4055	1.05753	50.463	62.5	160	24.4141	0	0	0	2	2	2	2	2	0	0	0	0	2	0	3	0	0	2	0	0	1	2	3	0	2	0	0	0	2	1	2
3	314	46.3808	1.1589	47.5397	56	162	21.3382	0	0	0	0	2	2	2	0	2	1	6	1.5	2	5	3	0	2	1	1	2	2	2	7	3	3	0	0	0	0	0	0
3	318	48.9726	0.8	49.7726	43	152	18.6115	0	0	0	0	2	2	2	0	1	0	0	0	2	0	3	0	0	2	0	0	1	1	3	0	3	1	0	0	1	2	1
3	330	51.9315	3.60822	55.5397	52	156	21.3675	0	0	0	1	2	2	2	2	0	0	0	0	2	5	3	0	0	2	0	1	0	2	3	0	1	0	2	0	2	0	0
3	341	53.9616	1.53973	55.5014	54	158	21.6311	0	0	0	0	2	2	2	2	0	1	2.5	0	2	0	3	0	0	2	0	1	0	3	5	0	2	2	0	0	0	0	0
3	357	49.2712	1.52329	51.7151	52	150	23.1111	0	0	0	0	2	2	2	2	2	1	7	1	2	1	3	0	0	0	0	0	0	1	3	0	3	0	2	0	2	2	0
3	376	50.9096	0.956164	51.8658	54	157	21.9076	0	1	0	0	2	2	2	0	0	1	12	0.5	2	0	3	0	0	1	0	1	1	3	3	0	3	2	2	2	2	2	2
3	402	45.8904	3.16712	49.0575	58	155.5	23.9865	0	0	0	0	2	2	0	0	2	1	1	0.5	2	1	3	0	2	1	1	0	0	3	4	0	1	2	2	0	2	0	2
3	405	48.4493	3.00274	51.4521	52	157	21.0962	0	1	0	0	2	2	2	2	2	1	5.5	2	2	4	3	2	3	1	0	0	0	1	3	2	2	0	2	0	0	2	0
3	411	51.1151	2.86575	53.9808	52	146	24.3948	0	1	0	0	2	2	2	2	0	1	3	0.5	2	4	2	0	0	1	0	1	1	1	1	1	1	1	2	2	2	1	2
3	418	54.9753	1.04384	56.0192	67.3	165	24.7199	0	0	0	0	2	2	2	2	1	0	0	0	2	0	3	0	0	1	0	1	1	2	2	0	1	2	2	2	2	2	2
3	420	53.0274	0.627397	53.6548	60	155	24.974	0	0	0	0	2	0	2	2	2	1	7	0.75	2	5	3	0	0	1	0	0	0	2	3	0	3	2	2	0	0	0	2
3	424	54.1233	2.48219	56.6055	53	160	20.7031	0	0	0	0	2	0	2	2	0	1	3.5	0.5	2	0	3	0	0	1	1	1	1	2	3	1	1	2	2	0	1	0	0
3	429	45.9781	2.92055	48.8986	50	150	22.2222	0	0	0	4	2	2	2	0	0	1	3	1	2	0	3	0	0	2	0	1	1	2	5	2	1	1	0	0	0	2	0
3	440	50.137	2.12877	52.2658	44.5	153	19.0098	0	0	0	0	2	2	2	2	0	1	6.5	0.5	2	1	3	0	2	1	0	1	1	2	3	2	2	1	2	2	2	2	2
3	449	50.5863	2.89589	53.4822	80	154	33.7325	0	0	0	0	2	2	2	2	0	1	7	2	2	1	3	0	0	1	0	1	1	1	4	0	2	2	2	2	2	2	0
3	480	46.6411	2.21096	48.8521	60	160	23.4375	1	1	1	4	2	2	2	0	0	1	4	0.5	2	1	3	0	2	1	1	1	0	1	2	1	2	1	1	2	2	2	2
3	505	50.0164	2.33699	52.3534	43	155	17.898	0	0	0	0	2	2	2	2	0	1	21	1	2	1	3	0	0	1	0	0	1	2	0	0	1	2	1	1	2	1	1
3	539	52.4082	1.63014	54.0384	65	163	24.4646	0	0	0	0	0	0	2	2	1	1	7	1	2	0	3	2	0	1	0	1	1	1	3	1	2	2	2	2	2	2	2
3	561	51.6274	0.942466	52.5699	56	161	21.6041	0	0	0	3	0	2	2	0	2	1	7	1	2	4	3	0	0	1	0	1	0	3	2	2	3	0	0	0	0	2	2
3	562	51.8384	1.3589	53.1973	51	157	20.6905	0	0	0	3	2	2	2	2	0	1	12	1	2	1	3	0	2	1	0	1	0	1	3	0	3	0	0	0	2	0	0
3	570	52.0849	2.05753	54.1425	50	152	21.6413	1	1	1	2	0	2	2	2	1	0	0	0	2	4	3	0	0	1	0	1	1	1	1	1	1	2	2	2	0	0	0
3	571	49.4767	1.4	50.8767	60	154	25.2994	0	0	0	0	2	2	2	2	1	0	0	0	2	0	3	3	0	1	1	3	0	0	1	0	2	1	0	2	2	0	0
3	582	49.7205	3.30685	53.0274	65	170	22.4913	1	0	0	4	2	2	2	2	0	1	9	0.33	2	5	3	0	2	2	0	0	1	0	1	0	2	1	2	1	1	2	2
3	591	53.7288	1.38904	55.1178	75.5	167	27.0716	1	1	1	0	0	0	2	0	0	1	7	0.67	2	1	3	3	0	1	1	1	0	0	3	1	1	0	2	2	0	2	0
3	593	53.5096	1.61096	55.1205	57	158	22.8329	0	1	0	0	2	2	2	2	0	0	0	0	2	1	3	0	0	2	0	1	1	2	1	1	2	0	2	2	0	2	2
2	2	44.0795	1.62192	45.7014	58	158	23.2335	0	0	0	2	0	2	2	0	0	1	4	1	1	0	3	1	0	1	0	1	1	2	4	0	2	2	0	0	0	2	2
2	3	54.6192	1.88767	56.5068	63	162	24.0055	0	0	0	0	0	0	2	0	1	1	7	1	1	0	3	2	0	1	1	1	1	1	3	1	2	0	2	0	0	2	2
2	4	54.1041	3.06301	57.1671	70	168	24.8016	0	0	0	2	2	2	2	0	0	1	1	6	1	0	3	0	1	1	2	1	0	1	7	0	2	0	0	0	0	0	0
2	5	53.189	1.47671	54.6658	72	155	29.9688	0	0	0	1	0	2	2	2	2	1	3	2	1	0	3	1	0	2	0	1	0	1	4	1	2	0	2	2	0	0	2
2	7	50.5315	2.3589	52.8904	57	158	22.8329	0	0	0	0	1	2	2	0	0	0	0	0	1	5	3	0	0	1	1	1	1	2	3	1	2	0	0	0	0	0	0
2	9	52.8521	1.1589	54.011	71	164	26.398	0	0	0	0	2	2	2	0	0	1	3	2	1	0	3	0	2	1	1	0	1	2	3	0	2	0	0	0	0	0	0
2	10	49.9151	2.40822	52.3233	54	155	22.4766	1	1	1	4	2	2	2	2	0	1	5	0.75	1	0	3	0	0	1	1	1	1	2	3	1	1	2	2	0	2	2	2
2	12	50.4849	3.10137	53.5863	51	169	17.8565	0	0	0	0	0	2	2	2	2	1	6	1	1	0	3	0	0	2	0	0	1	1	3	2	2	2	2	2	2	2	2
2	14	47.989	2.72055	50.7096	60	158	24.0346	0	0	0	4	0	2	2	2	2	1	7	1	1	0	3	0	0	1	0	0	1	2	3	0	3	0	2	2	2	0	0
2	15	54.9178	1.63288	56.5507	64	163	24.0882	1	0	0	4	0	2	2	2	0	1	1	1	1	5	3	0	0	1	0	0	1	1	2	1	3	0	0	0	0	2	0
2	16	49.0493	3.38904	52.4384	61	158	24.4352	0	1	0	0	0	0	2	0	0	1	7	0.5	1	0	3	0	0	1	0	1	1	1	6	0	2	0	0	0	0	2	0
2	17	58.1068	2.13699	60.2438	51	147	23.6013	1	0	0	0	0	2	2	0	2	1	5	0	1	1	3	0	0	1	0	1	0	3	3	0	3	2	2	0	0	2	0
2	18	52.8603	2.55342	55.4137	55	163	20.7008	0	0	0	2	2	2	2	2	2	1	14	2	1	0	3	0	0	2	0	0	1	1	2	0	3	1	1	1	1	1	2
2	19	53.0356	2.9726	56.0082	65	162	24.7676	0	1	0	2	0	2	2	2	2	1	5	1	1	0	2	0	0	2	0	0	1	1	3	0	3	2	0	0	0	2	0
2	20	57.8959	2.98356	60.8795	59	163	22.2063	0	0	0	0	0	2	2	2	0	1	5	1	1	0	3	0	0	1	0	0	0	3	1	3	3	0	2	2	0	0	0
2	22	50.6192	0.778082	51.3973	47	158	18.8271	0	0	0	0	0	2	2	0	2	1	7	1	1	0	3	0	0	1	1	1	1	1	3	0	3	0	0	0	0	0	0
2	23	49.1589	0.608219	49.7671	53	158	21.2306	0	1	0	0	0	0	2	0	2	0	0	0	1	0	3	0	0	2	0	0	1	1	3	2	2	2	2	0	0	2	2
2	25	49.0932	6.70411	55.7973	55	155	22.8928	0	0	0	4	0	2	2	2	0	1	2	1	1	0	3	0	0	1	0	0	0	1	3	0	2	0	2	0	2	2	2
2	27	50.9534	2.45205	53.4055	75	162	28.578	0	0	0	0	0	2	0	0	1	0	0	0	1	3	3	1	0	1	1	0	1	1	5	1	1	2	2	0	0	2	2
2	29	52.8466	0.69863	53.5452	60	158	24.0346	0	0	0	0	0	2	2	0	2	1	1	2	1	0	3	0	0	1	0	0	0	2	4	2	2	0	0	0	0	0	0
2	30	49.3233	1.70959	51.0329	54	159	21.3599	0	0	0	0	2	0	2	0	0	0	0	0	1	0	3	0	0	1	0	0	0	1	1	0	2	0	0	0	0	0	0
2	31	55.6548	2.98356	58.6384	53.5	150	23.7778	0	1	0	0	0	2	2	0	0	0	0	0	1	0	3	0	0	3	0	0	1	1	3	0	2	0	0	0	0	0	0
2	35	57.6192	0.652055	58.2712	45	150	20	0	1	0	4	0	0	2	2	0	0	0	0	1	0	3	0	0	2	0	0	1	2	4	3	1	0	0	0	0	2	0
2	37	53.0192	0.989041	54.0082	54	160	21.0938	0	0	0	0	0	2	0	2	0	1	9	0.33	1	0	3	0	0	2	0	0	1	1	3	0	2	0	0	0	0	0	0
2	39	55.0904	2.91507	58.0055	52.5	155	21.8522	0	0	0	2	2	2	0	0	4	1	7	0.33	1	5	3	2	0	2	0	0	1	3	7	0	1	0	2	2	2	1	1
2	40	48.8137	0.660274	49.474	70	160	27.3438	0	0	0	0	2	2	2	2	0	0	0	0	1	0	2	2	0	2	0	1	0	2	3	0	3	2	2	2	2	2	0
2	44	51.6795	0.879452	52.5589	76	172	25.6896	0	1	0	0	2	2	2	0	0	1	2	1	1	0	3	2	0	1	0	1	1	1	3	1	2	1	2	2	1	2	2
2	46	51.8986	0.808219	52.7068	60	159	23.7332	0	1	0	4	0	2	2	2	0	1	5	2	1	5	3	0	0	1	1	0	1	1	1	1	2	2	1	0	0	2	0
2	47	45.7671	4.89589	50.663	56.1	160	21.9141	0	1	1	0	2	2	2	0	0	1	10	1.3	1	0	3	0	0	1	1	0	1	1	5	1	2	2	1	2	2	2	2
2	48	52.0438	1.72329	53.7671	65	160	25.3906	0	1	0	0	0	2	2	0	2	1	7	0.5	1	0	3	0	2	1	1	0	1	1	2	2	2	2	1	1	0	0	1
2	49	49.5918	0.728767	50.3205	56	165	20.5693	0	0	0	4	0	2	2	0	0	1	4	2	1	0	3	0	0	1	0	0	1	1	3	3	2	2	2	0	0	2	0
2	50	49.2055	1.4	50.6055	65	159	25.711	0	0	0	4	0	2	2	0	1	1	2	1	1	0	3	2	0	1	0	1	0	1	3	0	1	0	0	0	0	0	0
2	52	49.2521	2.41918	51.6712	66	160	25.7812	0	0	0	4	0	2	2	0	2	1	7	1	1	0	3	1	1	2	0	0	0	1	3	1	3	2	0	2	2	2	2
2	53	46.9945	1.74795	48.7425	45	154	18.9745	0	0	0	0	0	2	2	0	1	1	1	0.5	1	0	3	0	0	1	0	0	0	1	3	1	2	0	0	0	0	2	0
2	56	55.1644	2.83562	58	70	156	28.764	0	0	0	0	0	0	2	0	0	1	6	1	1	0	3	3	0	1	0	1	1	1	3	0	3	2	0	0	0	0	1
2	58	48.7562	0.832877	49.589	55	156	22.6003	0	0	0	0	2	2	2	2	2	1	13	0.33	1	0	2	0	1	2	0	0	0	2	6	0	1	2	2	2	2	2	2
2	62	53.9589	2.50959	56.4685	64	167	22.9481	0	0	0	0	0	0	2	2	0	1	7	1	1	0	3	0	2	2	1	1	0	1	3	1	1	2	1	0	0	2	0
2	64	49.4247	2.72055	52.1452	57	155	23.7253	1	1	0	0	0	2	2	2	0	1	7	1	1	0	3	0	0	1	1	0	0	1	1	1	1	2	2	0	0	2	0
2	65	49.2329	2.55342	51.7863	53	160	20.7031	0	0	0	0	2	2	2	0	1	1	2	0.5	1	0	3	0	0	2	0	0	0	1	2	1	2	2	2	2	0	0	0
2	66	49.9041	2.12603	52.0301	64	159	25.3155	0	0	0	4	2	0	2	2	0	1	3	3	1	0	3	0	2	1	1	1	1	1	3	0	1	2	2	0	0	2	2
2	68	54.3534	3.02466	57.3781	63	165	23.1405	0	0	0	1	0	2	0	2	0	1	3	1	1	0	3	0	1	1	0	1	0	3	7	3	3	0	0	0	0	2	0
2	69	51.2986	0.939726	52.2384	52.5	153	22.4273	0	0	0	4	2	2	2	0	2	0	0	0	1	0	3	0	0	1	0	0	1	1	3	0	1	0	0	0	2	2	0
2	72	48.7945	2.3589	51.1534	63	158	25.2363	0	0	0	0	2	2	2	0	0	0	0	0	1	0	3	0	0	1	0	0	0	2	1	0	3	0	0	0	0	0	0
2	74	48.9616	2.27671	51.2384	52	158	20.83	0	0	0	0	1	2	2	2	2	1	7	0.5	1	0	3	0	0	1	0	0	0	2	2	0	2	0	0	0	0	0	0
2	76	50.537	2.1589	52.6959	50	155	20.8117	0	0	0	0	0	2	2	2	0	1	4	2	1	0	3	0	0	2	1	0	0	3	2	3	1	2	2	0	0	2	2
2	78	48.8575	4.09315	52.9507	62	163	23.3355	0	0	0	4	2	2	2	2	0	1	7	1	1	0	3	0	0	1	0	0	1	1	3	0	1	0	0	0	0	0	0
2	79	46.3699	0.676712	47.0466	61	156	25.0657	0	0	0	0	0	0	2	2	1	0	0	0	1	0	3	0	0	2	0	0	1	1	3	0	1	0	0	0	0	0	0
2	80	48.5178	0.676712	49.1945	84	165	30.854	0	1	1	0	0	0	2	0	2	1	7	1	1	0	3	0	1	2	0	2	1	3	5	2	2	0	2	0	0	2	2
2	81	49.2274	2.1863	51.4137	57	156	23.4221	0	0	0	4	0	2	2	0	2	0	0	0	1	0	3	0	0	2	0	1	1	2	3	2	1	2	2	0	0	0	2
2	84	49.5589	1.28219	50.8411	57	158	22.8329	0	0	0	4	2	2	2	2	0	1	7	0.5	1	0	3	0	0	1	0	0	1	1	4	0	1	2	0	0	2	2	0
2	85	46.7096	2.53973	49.2493	63	158	25.2363	1	1	0	2	2	2	2	0	2	1	7	0.5	1	0	3	3	0	2	0	0	1	2	5	1	3	0	0	0	2	2	0
2	86	57.8712	2.13151	60.0027	63	159	24.9199	0	0	0	0	2	2	2	0	0	1	7	0.4	1	0	3	1	0	1	0	0	0	1	3	0	1	1	1	1	1	1	1
2	88	48.9753	2.98082	51.9562	52.5	158	21.0303	0	0	0	3	2	2	0	2	0	0	0	0	1	0	3	0	0	2	0	0	0	2	4	3	3	2	2	0	2	2	2
2	89	50.4795	1.98356	52.463	54.7	149	24.6385	0	0	0	0	2	2	2	2	0	1	7	1	1	0	3	0	0	1	0	0	0	1	3	0	1	2	2	0	1	0	2
2	92	57.0219	2.58082	59.6027	54	160	21.0938	1	1	1	4	2	0	2	0	2	0	0	0	1	0	3	3	0	3	0	1	1	2	3	0	2	0	0	0	0	2	0
2	95	50.337	1.28219	51.6192	57	156	23.4221	0	0	0	0	2	2	2	2	1	1	7	1	1	0	3	0	0	2	0	1	0	2	1	0	2	1	1	1	1	1	1
2	97	49.8795	2.28767	52.1671	62	160	24.2188	0	0	0	1	1	2	2	0	0	1	7	1	1	0	3	0	0	1	0	1	2	1	4	1	2	2	0	0	0	2	0
2	98	50.2548	1.28767	51.5425	60	160	23.4375	0	0	0	0	2	2	2	0	4	1	7	1	1	0	3	0	0	2	0	0	1	1	3	0	3	2	0	0	0	0	0
2	99	56.2466	0.621918	56.8685	53	164	19.7055	0	0	0	4	2	2	2	0	0	1	7	1	1	0	3	0	0	2	0	1	1	2	3	3	2	0	2	2	0	2	0
2	101	51.6274	1.20274	52.8301	62	163	23.3355	0	0	0	0	2	2	2	2	0	1	2	0.5	1	0	3	0	0	1	0	1	1	1	3	1	1	0	0	0	0	0	0
2	102	50.7397	0.706849	51.4466	60	160	23.4375	0	0	0	0	2	2	2	0	2	1	2	1	1	0	0	0	4	0	0	0	0	2	4	0	1	0	0	0	0	0	0
2	103	51.3342	3.54247	54.8767	53	156	21.7784	0	0	0	0	0	2	2	0	0	1	7	0.5	1	0	3	0	0	1	0	1	0	1	3	1	1	0	0	0	0	0	0
2	104	49.789	1.28767	51.0767	65	150	28.8889	0	1	0	4	0	2	2	2	1	0	0	0	1	0	2	0	0	1	0	1	1	1	2	3	1	2	2	0	2	2	2
2	105	49.3808	1.12877	50.5096	49.5	156	20.3402	0	1	0	0	0	0	2	0	0	1	12	0.33	1	0	3	0	0	2	0	1	0	1	3	1	1	2	2	0	0	2	2
2	106	47.1836	2.29041	49.474	65	153	27.7671	0	0	0	0	2	2	2	0	1	1	1	1	1	0	3	0	0	1	1	1	1	1	2	0	2	2	0	0	2	2	0
2	107	55.5123	2.37534	57.8877	46.5	153	19.8642	0	0	0	2	2	2	2	2	1	1	3	0.5	1	5	3	0	0	1	0	1	0	1	3	0	2	0	2	0	0	2	0
2	108	49.9315	0.80274	50.7342	64	160	25	0	0	0	0	0	0	2	0	0	1	1	2	1	0	3	0	0	1	1	0	1	1	1	0	2	1	2	0	2	2	2
2	109	47.8877	2.72055	50.6082	55	157	22.3133	0	0	0	0	2	2	2	0	0	1	7	1.5	1	0	3	0	0	1	0	0	0	2	3	1	1	0	0	0	2	0	0
2	110	49.5425	0.975342	50.5178	56	155	23.3091	0	0	0	1	0	2	2	2	0	0	0	0	1	0	3	0	0	1	0	1	0	1	3	0	1	0	2	0	0	2	0
2	111	52.3425	0.731507	53.074	67.5	155	28.0957	0	0	0	4	0	2	2	2	0	0	0	0	1	0	3	0	0	1	0	1	0	1	3	0	1	0	0	0	0	0	0
2	112	50.3397	4.32055	54.6603	57	157	23.1247	0	0	0	0	0	2	0	2	2	1	7	1	1	0	3	0	0	1	1	1	1	1	3	1	1	0	2	0	0	2	0
2	113	48.7973	0.484932	49.2822	46	150	20.4444	0	0	0	0	0	2	2	2	0	0	0	0	1	0	3	0	0	2	0	1	1	1	3	0	2	0	0	0	0	0	0
2	114	56.4384	0.235616	56.674	71	158	28.441	0	0	0	4	2	2	2	2	1	1	7	0.33	1	0	3	0	0	2	0	2	2	2	3	1	1	2	0	0	0	2	0
2	115	51.6192	4.32329	55.9425	57	160	22.2656	0	0	0	0	2	2	2	2	0	1	5	1	1	0	3	0	0	1	0	1	1	2	3	1	2	2	2	0	0	0	2
2	119	49.926	1.32603	51.2521	61	148	27.8488	0	0	0	1	2	2	2	2	0	0	0	0	1	0	3	0	0	2	0	0	0	1	3	0	1	0	0	0	0	2	0
2	120	50.4548	1.2411	51.6959	56	157.5	22.575	0	0	0	1	0	2	0	0	0	0	0	0	1	0	3	0	0	2	0	1	1	0	3	0	1	2	2	0	2	2	2
2	121	50.0438	2.41096	52.4548	69.5	167	24.9202	0	0	0	0	0	2	2	0	2	0	0	0	1	0	3	0	0	1	0	1	1	1	3	0	1	0	2	0	0	0	0
2	123	53.874	2.43014	56.3041	68	156	27.9421	0	0	0	0	0	2	2	2	0	1	7	1	1	0	3	3	0	1	1	2	1	2	2	0	1	0	2	0	0	2	0
2	124	49.3753	2.01644	51.3918	49	150	21.7778	0	0	0	4	2	2	2	2	0	1	7	1	1	0	3	0	0	1	0	1	0	3	4	0	2	1	2	2	2	2	2
2	126	53.6411	3.35068	56.9918	51	153	21.7865	0	0	0	0	2	2	2	2	0	1	7	1	1	5	3	0	0	2	0	0	0	2	2	0	1	2	1	0	0	2	2
2	128	49.1973	3.35342	52.5507	57	158	22.8329	0	0	0	0	0	2	2	2	0	0	0	0	1	6	2	2	0	1	0	1	0	1	3	1	2	2	2	2	2	1	0
2	129	42.1918	1.36986	43.5616	64	166	23.2254	0	0	0	1	2	0	2	0	1	1	7	0.5	1	0	3	0	0	1	0	1	0	1	1	3	3	1	0	0	2	1	2
2	130	49.1397	3.0411	52.1808	70.6	156	29.0105	0	0	0	0	2	0	2	2	2	1	2	0.75	1	0	3	0	0	2	0	1	1	3	4	0	3	2	2	2	2	2	2
2	132	53.3644	0.709589	54.074	54.5	150	24.2222	0	0	0	0	0	2	2	0	0	1	2	2	1	0	3	2	0	1	0	1	1	1	2	2	2	2	2	2	0	2	2
2	137	55.7014	2.07945	57.7808	64	159	25.3155	1	1	1	4	2	2	2	2	2	0	0	0	1	0	3	0	0	1	0	0	0	2	3	2	3	2	2	2	2	2	2
2	138	50.5288	0.920548	51.4493	55	158	22.0317	0	0	0	0	0	2	2	0	0	1	5	0.5	1	0	3	0	0	1	0	1	1	1	1	1	3	1	1	0	0	2	1
2	139	51.1479	3.42192	54.5699	54	161	20.8325	0	0	0	0	0	2	2	0	0	1	7	2	1	0	3	0	2	1	1	0	0	2	3	0	2	0	0	0	0	0	2
2	140	50.9479	3.33699	54.2849	70	153	29.903	0	0	0	0	2	2	2	2	3	1	7	1	1	0	3	1	0	1	0	1	1	1	3	1	1	0	0	0	0	0	0
2	143	51.0164	1.26027	52.2767	58	160	22.6562	0	0	0	0	0	2	2	2	1	0	0	0	1	1	3	0	0	1	1	1	1	1	3	1	2	2	1	2	0	0	2
2	144	49.8082	0.673973	50.4822	60	152	25.9695	0	0	0	0	2	2	2	2	0	1	6	1	1	1	2	2	0	1	0	1	0	1	1	1	3	0	2	0	2	2	2
2	145	54.0822	0.676712	54.7589	62	158	24.8358	0	0	0	0	0	2	2	2	2	1	6	0.5	1	1	3	0	0	1	0	0	0	1	3	1	2	0	0	0	2	0	0
2	146	55.8767	1.93151	57.8082	62.5	157	25.356	0	0	0	0	0	2	2	2	1	1	7	0.67	1	0	3	3	2	1	1	1	1	0	5	1	2	0	0	0	1	1	2
2	148	47.3315	3.34521	50.6767	55	164	20.4491	0	0	0	0	0	2	2	2	2	1	4	0.5	1	5	3	0	0	1	0	1	1	1	2	0	1	2	2	0	0	2	0
2	149	49.1151	1.93973	51.0548	54	165	19.8347	0	0	0	0	2	0	2	0	0	0	0	0	1	5	3	0	3	1	0	1	1	1	3	2	2	2	0	0	0	2	0
2	150	51.9808	1.85479	53.8356	41	158	16.4237	0	0	0	1	2	2	2	0	2	0	0	0	1	0	2	3	0	1	0	1	1	2	1	0	2	2	2	0	2	2	0
2	151	51.1726	2.52055	53.6932	45.5	157	18.4592	0	0	0	0	2	2	2	0	2	1	6	0.5	1	1	3	0	2	1	0	1	1	1	3	1	2	2	2	0	0	2	0
2	153	48.9918	2.28219	51.274	56	150	24.8889	0	0	0	0	2	1	2	2	0	0	0	0	1	0	3	0	0	1	0	1	1	1	3	0	1	0	0	0	0	0	0
2	154	50.8575	1.86301	52.7205	61	155	25.3902	0	0	0	4	0	2	2	2	2	0	0	0	1	0	3	0	0	2	0	1	1	1	3	0	1	1	2	0	2	0	0
2	155	49.3233	1.94795	51.2712	60	152	25.9695	0	0	0	4	2	2	2	2	0	0	0	0	1	0	3	0	0	2	0	1	1	2	2	0	2	2	0	0	2	0	2
2	156	52.9671	2.03288	55	50	158	20.0288	0	0	0	0	2	2	2	0	2	0	0	0	1	0	0	0	0	2	0	2	1	1	3	0	1	1	1	0	1	2	0
2	157	49.7507	1.45753	51.2082	55	162	20.9572	0	0	0	2	0	0	2	0	2	0	0	0	1	0	3	2	0	1	0	0	0	1	3	0	3	0	2	2	2	2	0
2	159	50.0027	2.46027	52.463	69	163	25.9701	0	0	0	0	1	2	2	1	0	1	2	2	1	0	2	0	0	1	1	0	0	2	7	3	2	0	2	0	0	2	0
2	160	50.0603	1.46027	51.5205	55	163	20.7008	0	0	0	0	0	2	2	2	2	1	6.5	1	1	1	3	0	1	1	0	0	0	1	3	3	3	0	0	0	0	0	0
2	161	54.1562	1.54521	55.7014	58	165	21.3039	0	0	0	4	2	2	2	0	2	1	6.5	1	1	1	3	0	0	0	1	0	0	1	3	0	3	0	0	0	0	2	0
2	162	40.0575	1.40822	41.4658	52	154	21.9261	0	0	0	0	1	1	2	2	2	1	7	1	1	0	3	0	0	2	0	0	2	2	5	1	1	0	0	0	0	0	0
2	163	43.5397	0.641096	44.1808	52	162	19.8141	0	0	0	1	1	2	2	2	0	0	0	0	1	0	3	0	0	2	1	1	2	2	5	1	1	1	1	0	0	2	1
2	166	48.9616	1.23836	50.2	48	156	19.7239	0	0	0	1	2	2	2	2	0	1	7	1	1	0	3	0	0	2	0	1	0	1	1	0	2	1	1	0	0	0	2
2	167	48.9671	1.81918	50.7863	67	159	26.5021	0	0	0	0	2	2	2	2	0	0	0	0	1	0	3	3	0	2	0	1	0	1	3	1	1	0	0	0	0	0	0
2	168	53.463	0.90411	54.3671	50	150	22.2222	0	0	0	2	2	2	2	0	0	0	0	0	1	0	0	0	0	1	0	0	1	1	5	1	1	1	0	0	2	0	0
2	170	52.6932	1	53.6932	46	150	20.4444	0	0	0	0	2	2	2	2	1	0	0	0	1	0	3	0	0	2	1	2	1	2	3	0	3	0	2	0	2	0	0
2	172	50.3342	0.586301	50.9205	57	153	24.3496	0	0	0	0	0	2	2	2	0	1	7	1	1	0	3	0	0	2	1	1	1	2	2	3	2	0	2	2	0	2	2
2	175	54.3014	2.83836	57.1397	58	158	23.2335	0	0	0	0	2	2	2	2	0	0	0	0	1	0	3	0	0	1	0	2	0	3	3	1	2	2	0	0	2	2	2
2	177	50.8411	1.69041	52.5315	54	151	23.6832	1	1	1	0	0	1	2	1	0	1	2	2	1	1	3	0	0	0	0	0	1	3	4	1	2	2	2	2	2	2	2
2	178	49.9918	3.28493	53.2767	55	157	22.3133	0	0	0	0	0	2	2	2	0	1	7	1	1	0	3	0	2	1	0	1	1	1	5	0	1	0	0	0	0	1	0
2	179	56.0219	1.15616	57.1781	65	156.5	26.539	0	1	0	1	2	2	2	2	0	1	7	1	1	0	3	0	0	3	0	1	2	3	1	2	1	2	2	0	0	2	0
2	180	52.0795	3.0274	55.1068	54.5	153	23.2816	0	0	0	0	1	2	2	0	0	1	7	1	1	0	3	3	0	2	0	1	1	2	3	0	0	1	0	0	0	2	1
2	181	48.589	2.43836	51.0274	44.5	150	19.7778	0	0	0	0	2	2	2	2	2	1	7	1	1	0	3	0	0	1	0	1	1	2	3	0	3	2	2	2	2	2	2
2	182	57.0301	3.27671	60.3068	49	155	20.3954	0	0	0	1	0	2	2	0	2	1	6	1	1	0	3	0	0	1	0	1	0	2	1	1	3	2	2	2	2	2	2
2	183	52.7808	1.12329	53.9041	57	161	21.9899	0	0	0	0	2	2	2	0	2	1	5	2	1	0	3	0	2	1	0	0	0	2	1	1	2	1	0	0	0	2	0
2	185	49.7616	2.45205	52.2137	55	163	20.7008	0	1	0	4	1	1	2	1	2	1	2	0.25	1	0	3	0	0	2	1	1	1	2	5	2	3	0	0	0	0	0	0
2	187	54.3808	2.05753	56.4384	72.5	168	25.6874	0	0	0	0	1	2	2	2	0	0	0	0	1	0	3	0	0	2	0	0	0	0	1	1	3	0	0	0	0	0	0
2	188	50.8219	1.14795	51.9699	60	167	21.5139	1	1	0	4	1	2	2	0	2	1	7	1	1	0	3	2	0	2	1	0	1	2	3	2	2	1	1	0	0	2	2
2	191	53.1973	2.41096	55.6082	68	160	26.5625	0	0	0	0	0	2	2	0	0	1	1	0.33	1	0	3	0	0	2	1	0	0	2	1	2	3	0	0	0	0	2	0
2	193	53.6356	0.663014	54.2986	46	163	17.3134	0	0	0	0	1	2	2	1	2	1	5.5	1	1	0	3	0	0	2	0	0	1	2	5	0	3	0	0	0	0	2	0
2	194	53.2959	0.334247	53.6301	77	173	25.7276	0	1	0	0	2	2	2	0	0	1	2	3	1	0	2	0	0	1	0	0	2	2	7	0	3	0	0	0	0	0	0
2	195	53.2411	1.25205	54.4932	50	150	22.2222	0	0	0	2	0	2	2	2	1	0	0	0	1	2	2	0	0	2	0	1	1	1	5	1	2	1	1	2	0	2	2
2	196	51.0055	2.92603	53.9315	45	150	20	0	0	0	4	2	2	2	0	0	0	0	0	1	0	3	0	0	1	0	0	1	2	4	2	2	0	0	0	0	0	0
2	199	61.1973	2.60548	63.8027	62	159	24.5243	0	0	0	0	2	2	2	2	0	1	7	1	1	0	3	0	0	1	0	1	1	1	1	0	1	0	0	0	0	0	0
2	205	52.3452	0.473973	52.8192	57	158	22.8329	0	1	1	0	2	2	2	0	0	1	2	0.33	1	0	3	0	0	1	1	1	1	2	7	1	3	0	2	0	0	0	0
2	207	49.7014	0.89589	50.5973	58	153	24.7768	0	0	0	0	1	2	1	0	0	1	7	0.5	1	0	3	0	0	1	0	1	1	1	2	1	3	0	0	0	0	0	0
2	208	49.3945	1.12055	50.5151	58	153	24.7768	0	0	0	0	1	2	0	2	0	1	7	0.5	1	0	3	3	0	1	0	1	1	2	5	1	3	0	0	0	0	0	0
2	209	49.6712	1.23014	50.9014	54.5	160	21.2891	0	0	0	0	2	2	2	2	0	1	14	2	1	0	3	0	3	1	0	0	1	2	3	0	3	0	0	0	0	0	0
2	210	52.2438	1.56438	53.8082	55	160	21.4844	0	0	0	0	2	2	2	2	0	1	7	1	1	0	3	0	0	1	0	1	0	2	0	1	3	0	2	2	0	0	0
2	214	49.5781	1.66301	51.2411	50	165	18.3655	0	1	0	4	0	2	2	2	1	0	0	0	1	3	3	3	0	1	0	1	1	1	1	1	2	1	1	1	2	1	1
2	215	53.8658	3.68493	57.5507	58	153	24.7768	0	0	0	3	0	2	2	2	2	1	6.5	1.5	1	6	3	0	0	1	0	0	0	1	2	0	2	2	2	2	1	1	2
2	217	50.2301	2.72877	52.9589	51	156	20.9566	0	0	0	1	2	2	2	0	2	1	2.5	1	1	0	3	0	1	1	0	0	1	1	2	1	2	0	2	0	0	2	1
2	218	49.6986	2.7726	52.4712	49	152	21.2084	0	0	0	0	2	2	2	2	0	1	6.5	0.5	1	1	3	2	0	1	0	1	2	1	3	1	1	1	1	1	0	2	0
2	219	44.8164	2.85753	47.674	60	162	22.8624	0	0	0	0	2	2	2	2	0	1	3	1	1	0	3	0	0	1	0	1	0	1	4	1	3	0	0	0	0	2	0
2	220	52.2027	0.857534	53.0603	52	153	22.2137	0	0	0	0	0	2	2	0	0	1	7	1	1	0	3	0	0	1	0	1	0	3	5	3	3	0	0	0	0	2	2
2	223	50.2877	2.85753	53.1452	70	161	27.0051	0	0	0	0	2	2	2	0	2	1	5	1.5	1	0	3	0	1	1	0	1	0	2	5	2	3	2	2	0	0	2	0
2	224	51.589	1.69863	53.2877	50	157	20.2848	0	0	0	0	2	2	2	2	0	0	0	0	1	0	2	0	0	2	0	0	1	1	3	0	2	0	2	0	0	0	2
2	225	52.1671	0.783562	52.9507	64	156	26.2985	0	0	0	4	1	2	2	0	0	0	0	0	1	0	3	0	0	1	0	0	1	1	3	3	2	0	0	0	0	0	0
2	226	53.4274	3.29041	56.7178	50	158	20.0288	0	0	0	0	2	2	2	0	0	1	5	0.67	1	0	3	0	0	1	1	1	0	3	3	0	3	0	0	0	2	0	0
2	230	49.0247	3.04384	52.0685	59	163	22.2063	0	0	0	0	2	2	2	0	0	1	3.5	1	1	1	3	0	2	1	0	0	0	1	3	2	2	0	0	0	0	0	0
2	231	50.4822	1.63288	52.1151	51.5	147	23.8327	0	0	0	0	2	2	2	0	0	1	3.5	0.5	1	6	0	0	0	3	1	1	1	2	5	0	3	0	0	0	2	2	0
2	232	51.3178	2.47397	53.7918	45.5	156	18.6966	0	1	0	0	0	2	2	2	0	1	7	1.5	1	0	3	0	0	1	1	0	1	2	4	3	2	2	2	0	0	0	0
2	235	49.1671	1.80274	50.9699	51	158	20.4294	0	0	0	0	2	2	2	0	0	0	0	0	1	0	0	0	0	1	0	1	1	2	3	0	3	0	0	0	0	2	0
2	236	50.5945	2.81096	53.4055	40	145	19.025	0	0	0	0	0	2	2	2	0	1	2.5	1.5	1	1	3	0	0	1	0	2	2	3	3	3	1	0	0	0	2	2	0
2	237	48.2685	0.649315	48.9178	75	162	28.578	0	0	0	2	2	2	2	0	2	0	0	0	1	0	3	0	0	1	0	1	0	2	5	1	3	2	2	2	2	2	2
2	239	48.0438	2.07123	50.1151	56	162	21.3382	0	0	0	0	1	1	1	1	2	1	7	1	1	0	3	0	2	1	1	0	1	1	3	3	2	2	2	2	0	2	2
2	241	47.6986	1.10137	48.8	58	164.5	21.4337	0	0	0	0	2	2	2	2	0	0	0	0	1	0	3	0	0	1	0	0	0	2	3	0	1	2	2	0	0	2	0
2	242	49.9534	1.76438	51.7178	49	158	19.6283	0	0	0	2	2	2	2	2	0	1	6.5	2	1	0	3	0	0	1	0	0	0	1	1	0	2	2	2	0	2	2	2
2	246	48.6493	0.715068	49.3644	52.5	158	21.0303	0	0	0	2	2	2	2	2	0	0	0	0	1	0	3	0	0	1	1	1	0	1	3	0	1	1	1	1	0	1	2
2	247	50.5342	2.86301	53.3973	49	160	19.1406	0	0	0	0	0	2	2	2	2	1	7	2	1	0	3	0	0	2	0	0	1	2	4	3	3	2	2	2	2	1	2
2	248	44.7397	0.961644	45.7014	46	158	18.4265	0	0	0	0	1	1	2	2	2	1	7	1	1	0	3	0	0	1	0	1	0	3	5	2	1	0	2	0	0	0	0
2	249	49.7452	1.05205	50.7973	61	166	22.1367	0	0	0	0	1	2	2	0	0	0	0	0	1	0	3	0	0	2	0	1	1	3	5	1	2	0	0	0	0	0	0
2	251	52.1644	1.30685	53.4712	47	162	17.9089	0	0	0	0	1	2	2	0	0	1	7	1	1	0	0	0	0	1	0	0	1	1	3	1	2	0	2	2	0	2	0
2	252	45.2082	0.80274	46.011	51	156	20.9566	0	0	0	1	0	2	2	2	0	0	0	0	1	0	1	0	0	1	0	0	0	2	2	1	1	1	0	0	0	2	2
2	253	50.8466	1.80274	52.6493	49.5	153	21.1457	0	0	0	3	0	2	2	1	0	0	0	0	1	5	3	0	0	2	0	0	1	1	1	0	2	0	0	0	0	1	0
2	254	49.6603	2.79726	52.4575	51	154	21.5045	0	1	1	0	1	1	2	0	0	1	7	0.8	1	0	3	0	0	1	1	1	0	1	3	3	3	2	1	0	2	1	2
2	255	54.8932	2.39726	57.2904	52.5	160	20.5078	0	0	0	0	1	1	2	2	0	1	14	1	1	0	3	0	0	2	0	0	0	2	4	0	3	2	2	0	0	2	2
2	257	51.6959	0.915068	52.611	65	153	27.7671	0	0	0	4	0	2	2	2	2	1	4	1	1	1	3	0	0	1	0	1	0	2	3	0	2	2	2	2	2	2	0
2	260	58.9534	0.841096	59.7945	50	152	21.6413	0	0	0	4	1	1	2	1	0	1	7	1	1	0	3	0	3	1	0	0	1	1	3	1	3	0	0	0	0	0	0
2	261	51.8219	1.94521	53.7671	73	165	26.8136	0	0	0	0	0	2	2	2	0	1	2	3	1	1	3	0	0	1	0	1	1	1	3	0	2	0	0	0	0	0	0
2	262	49.337	2.86849	52.2055	44.5	160	17.3828	0	0	0	0	1	2	1	1	2	1	1	3.5	1	1	3	0	0	2	0	2	2	2	1	0	2	2	2	0	2	2	2
2	264	48.7753	0.736986	49.5123	56	165	20.5693	1	1	0	0	2	2	2	0	0	1	7	0.25	1	0	3	0	0	1	0	1	2	3	2	0	3	2	0	0	0	2	2
2	266	48.7151	1.16986	49.8849	55	161	21.2183	0	0	0	0	2	2	2	2	2	1	1	0.5	1	0	3	2	0	1	2	0	0	2	2	0	1	1	1	2	2	1	2
2	267	55.1288	1.0137	56.1425	63	159	24.9199	0	1	0	1	0	2	2	0	1	1	7	1	1	1	3	0	0	1	0	0	2	2	3	0	1	2	2	0	2	2	0
2	269	50.3616	3.4274	53.789	53	158	21.2306	0	0	0	0	2	2	2	2	0	1	7	0.5	1	0	3	0	0	2	0	0	1	2	2	0	3	2	2	2	2	2	2
2	270	50.0329	2.27945	52.3123	51	153	21.7865	1	1	0	4	0	2	2	2	2	1	5	1	1	2	0	0	0	1	0	0	0	2	4	0	1	0	0	0	0	2	2
2	271	52.0329	4.19726	56.2301	54	156	22.1893	0	0	0	4	0	2	2	2	2	1	3	0.5	1	4	3	0	0	1	0	1	1	2	4	3	2	0	2	0	2	1	2
2	272	49.0466	1.19452	50.2411	58	156	23.833	1	0	0	4	0	2	2	0	0	1	1	0.5	1	1	3	0	2	1	0	1	0	2	3	3	2	0	2	0	0	2	2
2	273	51.1808	1.04932	52.2301	56	164.5	20.6946	0	0	0	1	2	2	2	0	0	0	0	0	1	1	3	2	2	2	0	1	1	3	3	3	1	0	2	0	2	1	0
2	275	59.3699	0.463014	59.8329	57	157	23.1247	0	1	0	0	0	2	2	2	0	1	7	1.5	1	0	3	0	0	1	1	1	1	1	3	1	1	0	2	0	0	2	2
2	277	51.6301	0.956164	52.5863	52	160	20.3125	1	1	1	2	0	2	2	0	0	1	7	1	1	2	3	0	0	1	1	1	1	2	2	1	3	2	0	0	2	2	0
2	278	41.3233	3.28493	44.6082	64.7	169	22.6533	0	0	0	4	0	0	2	0	2	1	1	3.5	1	1	3	0	0	1	0	0	1	2	3	1	2	2	2	0	2	2	2
2	279	52.6164	0.871233	53.4877	64	150	28.4444	1	1	0	1	0	2	2	0	0	0	0	0	1	1	3	0	0	1	0	1	1	3	1	0	1	0	2	0	0	2	2
2	280	46.8685	0.876712	47.7452	60	161	23.1473	0	0	0	0	2	2	2	2	0	1	2.5	1	1	1	3	0	0	1	0	1	1	2	5	0	3	1	2	2	2	2	2
2	281	51.5151	0.893151	52.4082	65.5	169	22.9334	0	0	0	0	2	2	2	2	2	1	3	0.5	1	4	3	0	0	2	0	1	1	2	7	1	2	0	1	0	2	2	1
2	283	54.0219	3.14795	57.1699	52	157	21.0962	0	1	0	0	0	2	2	2	0	1	7	1	1	0	3	2	0	0	1	1	1	2	3	2	2	0	1	2	0	2	2
2	286	52.863	0.827397	53.6904	60	155	24.974	0	0	0	1	2	2	2	2	0	0	0	0	1	1	3	0	0	1	0	1	1	3	1	0	2	0	0	0	0	1	0
2	288	57.4932	1.94521	59.4384	64	164	23.7954	0	0	0	4	0	2	2	0	0	1	7	1	1	0	3	0	0	1	1	1	1	2	3	1	2	1	1	2	0	1	1
2	297	50.6685	1.36712	52.0356	55	155	22.8928	0	0	0	0	2	2	2	2	0	1	7	2	1	0	3	1	0	2	0	0	0	2	3	0	2	2	0	0	0	2	0
2	300	52.1562	1.40274	53.5589	60	164	22.3081	0	0	0	0	0	2	2	2	0	1	7	1.5	1	1	3	0	0	1	1	1	1	2	1	0	2	2	2	0	0	2	2
2	301	48.2795	3.40548	51.6849	53	158	21.2306	0	0	0	0	0	2	2	2	0	0	0	0	1	0	3	0	0	1	1	1	0	2	3	0	2	0	0	0	0	0	0
2	302	50.1205	1.65753	51.7781	47	154	19.8178	0	1	0	0	2	2	2	2	0	1	7	1	1	0	3	0	0	2	1	2	0	3	3	0	3	0	0	0	0	2	0
2	303	49.1808	3.40548	52.5863	53.6	160	20.9375	0	0	0	0	2	2	2	2	0	1	7	1.5	1	0	3	0	0	2	0	1	1	3	5	0	3	0	2	0	0	0	2
2	304	49.611	2.07671	51.6877	51	151	22.3674	0	0	0	0	2	0	2	2	0	1	7	1	1	2	3	0	0	3	0	1	1	2	1	0	2	0	0	0	0	2	0
2	307	49.9425	2.9589	52.9014	53	158	21.2306	0	1	0	0	2	2	2	2	2	0	0	0	1	0	3	0	0	2	1	1	1	2	5	0	1	0	2	2	0	1	0
2	311	50.4685	1.06027	51.5288	53	158	21.2306	0	0	0	4	0	2	0	0	1	0	0	0	1	5	3	0	0	0	0	2	1	1	4	0	1	0	0	2	0	2	2
2	313	53.8027	2.2274	56.0301	58	156	23.833	0	0	0	4	1	1	1	0	2	0	0	0	1	5	3	0	0	1	0	0	1	2	1	0	2	0	0	0	0	2	2
2	317	52.274	1.3726	53.6466	58	150	25.7778	0	0	0	0	2	2	2	2	0	0	0	0	1	0	3	0	0	2	0	1	0	3	1	0	0	2	2	0	0	0	0
2	320	49.6329	2.15616	51.789	53	156	21.7784	0	0	0	4	2	0	2	0	2	1	7	1	1	1	3	0	0	1	0	0	1	1	3	0	2	0	2	0	0	0	0
2	321	55.8822	1.32603	57.2082	59.5	161	22.9544	0	0	0	4	1	2	2	0	1	1	2.5	2	1	4	3	0	2	1	0	0	2	2	1	0	2	2	2	2	2	2	2
2	324	49.4795	1.26301	50.7425	57	158	22.8329	0	1	1	0	2	2	2	2	2	0	0	0	1	0	3	0	2	1	1	1	0	1	5	1	1	2	2	2	1	2	2
2	325	47.211	2.85479	50.0658	54	158	21.6311	0	0	0	4	2	2	2	2	0	0	0	0	1	0	3	0	0	1	0	0	1	1	3	0	2	2	2	2	0	1	2
2	326	49.7123	2.68767	52.4	54.1	163.5	20.2377	0	0	0	0	1	1	1	1	0	1	7	0.5	1	0	3	0	0	1	1	2	2	3	3	0	0	2	2	2	2	2	2
2	327	53.2959	1.44658	54.7425	50	158	20.0288	0	0	0	4	0	1	2	2	2	1	7	1	1	0	3	0	0	1	1	1	1	3	3	0	0	0	2	2	2	2	2
2	328	49.2192	1.60548	50.8247	57	166	20.6852	0	0	0	4	2	2	2	2	2	1	7	1	1	0	3	0	0	1	1	1	0	1	3	2	3	1	1	1	2	2	2
2	331	48.6849	2.28219	50.9671	58	161	22.3757	0	0	0	0	1	2	2	0	0	1	7	0.5	1	1	3	0	0	3	0	0	0	2	2	1	1	2	2	2	2	2	0
2	334	55.9178	0.865753	56.7836	50	145	23.7812	0	0	0	0	2	2	2	2	0	1	0	3	1	0	3	0	0	1	0	1	0	1	3	0	2	2	2	2	1	2	2
2	337	48.4493	0.947945	49.3973	53	155	22.0604	0	0	0	0	2	2	2	2	1	0	0	0	1	1	3	2	0	2	0	0	1	1	2	0	1	2	2	2	0	2	2
2	338	48.6	2.2	50.8	54	145	25.6837	0	0	0	0	2	2	2	2	0	0	0	0	1	0	3	0	0	1	0	1	0	1	7	0	1	0	0	0	0	0	0
2	345	52.6767	2.12877	54.8055	62.5	170	21.6263	0	1	0	0	2	2	2	2	0	1	3	0.5	1	0	3	0	0	1	0	1	0	3	4	1	3	0	0	0	0	0	0
2	348	55.2822	1.28493	56.5671	57	161	21.9899	1	1	0	4	2	2	2	0	2	1	5	1	1	0	2	0	0	1	0	0	0	3	3	1	2	0	2	2	2	2	2
2	350	51.1589	3.63562	54.7945	47.5	152	20.5592	0	0	0	0	2	2	2	2	0	1	5	0.5	1	0	3	0	0	1	0	0	0	1	3	2	2	2	2	0	0	2	2
2	351	51.7781	1.72055	53.4986	41	142	20.3333	0	0	0	2	2	2	2	2	0	0	0	0	1	0	3	0	0	2	0	1	1	3	3	1	2	2	2	0	0	0	0
2	358	45.1534	2.09315	47.2466	46.4	158	18.5868	0	0	0	0	2	2	2	2	0	0	0	0	1	0	3	0	0	1	0	1	1	1	3	0	3	0	0	0	0	2	0
2	359	52.1671	2.4411	54.6082	75	153	32.039	0	1	0	0	2	2	2	2	2	1	7	1.5	1	1	3	0	0	1	0	0	0	2	4	0	3	2	2	0	2	2	0
2	360	51.811	0.60274	52.4137	49	155	20.3954	0	0	0	0	2	2	2	2	0	1	7	0.33	1	1	3	0	0	1	0	0	0	2	4	0	3	0	0	0	0	2	2
2	361	54.3726	3.19178	57.5644	65	167	23.3067	0	0	0	0	0	2	2	2	0	1	7	2.5	1	1	3	0	2	1	1	1	1	2	3	0	2	0	0	0	0	0	0
2	362	51.4438	2.68767	54.1315	62	163	23.3355	0	0	0	0	2	2	2	2	0	1	5	2	1	0	3	0	0	1	0	0	1	2	3	0	2	2	2	0	0	2	2
2	363	52.9671	1.69315	54.6603	55	153	23.4952	0	1	1	0	2	2	2	0	2	1	7	0.5	1	0	3	0	0	2	0	1	0	0	3	2	2	2	0	0	0	2	2
2	364	50.7014	2.36438	53.0658	57	160	22.2656	0	0	0	4	2	2	2	2	0	0	0	0	1	0	3	3	0	2	0	1	0	2	0	1	1	2	2	2	2	2	2
2	365	49.4466	1.31781	50.7644	58	157	23.5304	0	0	0	0	2	2	2	2	0	0	0	0	1	1	3	0	0	1	0	0	0	2	2	3	2	0	0	0	0	0	0
2	366	43.9096	2.73151	46.6411	54	153	23.0681	0	0	0	0	2	2	2	2	2	1	6.5	1	1	1	3	0	0	1	0	0	0	2	5	1	2	2	2	0	2	2	2
2	368	52.4247	2.32877	54.7534	53	163	19.9481	0	0	0	0	2	2	2	2	2	1	2.5	0.5	1	0	3	0	0	2	0	0	1	1	1	1	2	0	0	0	2	0	0
2	371	49.4192	2.29041	51.7096	69	156	28.3531	0	0	0	0	2	2	2	2	0	0	0	0	1	1	3	0	1	1	0	0	0	2	1	0	3	0	0	0	2	0	0
2	372	49.8603	1.78904	51.6493	55	160	21.4844	0	1	0	0	0	2	2	0	2	1	5.5	2	1	0	3	0	0	1	0	1	1	1	3	0	3	0	2	2	0	0	0
2	374	49.6932	2.12329	51.8164	54.3	160	21.2109	0	0	0	0	0	2	0	0	0	1	1	1	1	0	3	1	0	0	0	1	1	1	1	2	2	2	1	0	2	2	2
2	377	49.063	2.78904	51.8521	55	163	20.7008	0	0	0	0	0	2	2	0	0	1	14	1	1	1	3	0	0	1	0	0	2	2	5	1	3	2	0	0	0	0	0
2	378	53.1562	0.624658	53.7808	55	163.5	20.5744	0	0	0	0	0	2	2	2	2	1	7	1	1	0	3	0	0	2	1	1	1	2	3	1	2	0	2	2	2	2	2
2	379	51.8438	2.8	54.6438	50	157	20.2848	0	0	0	0	2	2	2	2	4	0	0	0	1	0	3	0	3	1	0	0	0	3	1	0	1	2	2	2	1	1	1
2	380	53.011	3.13425	56.1452	58	156	23.833	0	0	0	0	2	2	2	2	0	0	0	0	1	0	3	0	0	2	0	2	1	2	3	1	1	0	1	1	2	2	2
2	383	50.4685	3.71507	54.1836	57	160	22.2656	1	1	1	0	2	2	2	2	2	1	7	2	1	4	3	0	0	1	0	0	1	1	4	0	2	2	0	0	0	2	0
2	385	54.9452	3.47397	58.4192	51.5	157	20.8933	0	0	0	4	2	2	2	2	0	1	7	1	1	1	3	0	0	2	0	1	0	1	3	0	3	0	0	0	0	0	0
2	386	51.3178	2.88767	54.2055	48	159	18.9866	0	0	0	4	2	2	2	2	0	1	21	1	1	1	3	0	0	2	0	1	1	1	3	0	3	0	0	0	0	0	0
2	387	52.6575	1.06027	53.7178	64	152	27.7008	0	0	0	0	2	2	2	2	2	0	0	0	1	1	3	0	2	1	0	1	0	0	3	0	1	2	2	2	2	2	2
2	388	56	3.06027	59.0603	69	160	26.9531	0	0	0	0	0	2	2	2	2	1	24	0.33	1	1	3	0	0	1	0	1	0	2	3	0	1	2	2	2	2	2	0
2	389	48.9945	1.72329	50.7178	66	160	25.7812	0	0	0	2	2	2	2	2	0	1	21	1	1	1	3	0	0	1	0	1	1	1	3	0	3	0	0	0	0	2	0
2	391	51.0219	2.06027	53.0822	64	154	26.986	0	0	0	0	0	2	0	0	2	1	7	1.5	1	1	3	0	0	1	0	1	1	3	3	1	3	0	0	0	0	2	0
2	393	52.0822	2.81644	54.8986	56	164	20.8209	0	0	0	0	2	2	2	0	0	1	14	1	1	5	3	0	0	2	0	2	2	2	3	0	3	0	0	0	0	0	0
2	394	49.4301	2.81644	52.2466	82	165	30.1194	0	0	0	2	2	2	2	2	0	1	7	1	1	0	3	0	0	1	0	0	0	2	1	0	3	0	0	0	0	0	0
2	395	49.8521	2.40548	52.2575	56.3	155	23.4339	1	0	1	0	0	2	2	2	0	1	4	1	1	5	3	2	0	1	0	1	1	1	3	0	3	2	2	0	2	2	0
2	396	54.6247	0.991781	55.6164	62	158	24.8358	0	0	0	0	2	2	2	0	0	1	7	1	1	4	0	0	0	1	0	1	1	1	1	0	1	0	0	0	0	2	0
2	397	48.6932	2.33151	51.0247	52	158	20.83	0	0	0	2	0	2	2	0	0	1	1	3	1	0	3	0	0	1	1	1	1	2	5	2	2	2	2	2	0	2	0
2	399	50.537	1.8274	52.3644	62	154	26.1427	0	1	0	2	0	0	2	2	0	1	7	2	1	0	0	0	0	0	0	1	1	1	2	1	3	2	2	0	2	2	0
2	400	51.8986	0.912329	52.811	47	160	18.3594	0	0	0	3	2	2	2	0	2	0	0	0	1	0	3	2	0	0	0	1	0	1	2	0	1	2	2	2	2	0	2
2	403	41.5671	1.16986	42.737	55	158	22.0317	0	0	0	0	0	0	2	2	0	1	1.5	1.5	1	1	3	2	0	1	0	1	1	1	3	2	2	2	2	0	2	2	2
2	404	52.3205	1.58904	53.9096	51	158	20.4294	0	0	0	0	2	2	2	0	2	0	0	0	1	1	3	0	0	1	1	0	0	1	3	1	1	0	0	0	0	0	0
2	406	49.1726	1.67671	50.8493	46.2	149	20.8099	0	0	0	0	2	2	2	2	0	1	7	0.5	1	4	3	0	0	2	0	1	1	2	3	1	2	0	0	0	0	0	0
2	407	51.1616	2.83836	54	46	149	20.7198	1	1	1	1	2	2	2	0	0	1	5.5	1	1	0	3	0	0	1	0	1	0	1	1	1	3	1	0	0	2	2	0
2	408	51.5507	2.83836	54.389	51	159	20.1733	1	1	0	3	2	2	2	2	0	1	5	1	1	1	3	0	2	1	0	1	1	1	1	0	2	2	2	2	2	2	2
2	410	53.8137	1.19178	55.0055	57.7	159	22.8235	1	1	0	0	2	2	2	0	0	1	7	1.5	1	1	3	0	0	1	0	1	1	1	3	1	3	0	2	0	0	2	2
2	412	53.8658	1.03288	54.8986	52.5	150	23.3333	0	0	0	0	2	2	2	2	1	0	0	0	1	0	3	3	0	2	0	1	2	2	4	1	2	0	2	2	1	0	0
2	413	53.1123	3.95068	57.063	53.5	166	19.415	0	0	0	0	0	2	2	2	2	1	7	0.75	1	0	3	0	0	1	0	2	1	2	4	1	3	2	2	2	0	2	2
2	414	52.9288	2.28493	55.2137	62	157	25.1532	0	0	0	0	2	2	2	2	0	1	7	1	1	0	3	0	0	2	1	1	1	2	5	0	1	0	2	2	0	2	0
2	415	47.0219	2.70411	49.726	44.5	144	21.4603	0	0	0	2	2	2	2	2	0	0	0	0	1	0	3	0	0	1	0	1	2	1	3	0	1	2	2	2	0	2	0
2	417	50.4548	1.63014	52.0849	54	155	22.4766	1	1	1	0	2	2	2	2	0	1	5.5	0.5	1	1	3	3	0	2	0	1	2	1	3	1	3	0	2	0	0	2	2
2	419	52.6849	2.79178	55.4767	60	172	20.2812	0	1	0	0	0	2	2	0	2	1	7	1	1	4	3	0	2	1	0	1	1	1	3	0	3	2	2	2	1	2	2
2	421	51.5479	1.72329	53.2712	62.5	160	24.4141	0	1	0	0	0	2	0	0	0	1	1	1	1	0	3	0	0	0	0	1	1	1	3	2	3	1	0	0	1	0	0
2	422	51.3123	2.73425	54.0466	50	162	19.052	0	1	1	4	2	2	2	2	1	1	15	1	1	1	3	2	0	1	0	1	1	1	3	2	2	0	2	0	0	2	0
2	423	54.1205	0.060274	54.1808	69	168	24.4473	0	0	0	0	2	2	2	2	2	1	7	1	1	0	3	0	0	2	1	0	3	3	7	3	3	0	0	0	0	2	0
2	425	54.6411	2.48219	57.1233	62	170	21.4533	0	0	0	0	0	0	2	2	0	1	4	1.5	1	0	3	0	1	2	0	1	1	3	1	0	1	0	0	0	0	0	0
2	427	56.6219	1.15616	57.7781	58	150	25.7778	0	0	0	0	2	2	2	0	2	1	3	1	1	0	3	0	0	1	0	2	1	2	4	2	3	0	0	0	0	0	0
2	428	51.737	3.25205	54.989	58	163	21.83	0	1	0	0	2	2	2	2	2	1	7	3	1	1	3	0	0	2	1	0	1	2	3	0	0	2	0	0	2	0	2
2	430	55.9315	0.591781	56.5233	47	152	20.3428	0	0	0	4	2	2	2	2	2	1	7	2	1	2	3	1	0	1	0	1	1	1	1	1	1	0	2	2	2	2	2
2	438	51.263	1.95616	53.2192	54	164	20.0773	0	0	0	0	2	2	2	0	2	1	1.5	2	1	1	3	0	0	1	0	1	0	2	3	0	2	0	2	2	2	2	0
2	441	53.5315	0.876712	54.4082	52	159	20.5688	0	0	0	0	0	2	2	2	2	0	0	0	1	1	0	0	0	1	0	0	0	1	1	0	2	1	2	2	1	1	2
2	442	47.6082	1.12603	48.7342	49	160	19.1406	0	1	0	0	2	0	2	2	2	1	7	1	1	1	3	0	0	1	0	1	0	2	5	0	2	0	0	0	0	2	0
2	443	48.8466	3.96712	52.8137	54	160	21.0938	0	0	0	0	2	2	2	0	2	1	7	1	1	1	3	0	0	1	0	0	0	3	3	0	3	0	0	0	0	0	0
2	444	52.1507	1.72329	53.874	65	155	27.0552	0	0	0	0	0	2	2	2	2	1	7	1	1	1	3	0	0	2	0	1	1	2	3	3	3	0	0	0	0	2	0
2	445	47.4767	2.96986	50.4466	65	160	25.3906	1	1	0	0	2	2	2	0	0	1	10	1	1	1	3	0	0	1	0	1	0	1	3	0	2	0	2	2	2	2	2
2	447	48.3507	1.06027	49.411	61.1	168	21.6482	0	1	0	0	2	2	2	0	2	1	1	1	1	0	3	0	0	1	0	1	0	1	5	1	3	2	0	2	0	2	0
2	448	47.3288	1.89589	49.2247	60	151	26.3146	0	0	0	2	2	2	2	2	2	0	0	0	1	0	3	0	0	1	0	1	0	1	3	0	3	0	0	0	0	0	0
2	450	44.9589	1.06575	46.0247	58	158	23.2335	0	0	0	1	0	2	2	2	2	1	5.5	1	1	0	3	0	0	1	0	1	0	1	3	1	2	2	2	2	2	2	2
2	452	49.9288	0.89589	50.8247	59	160	23.0469	0	1	0	0	2	2	2	2	0	1	5	2	1	0	3	0	0	1	0	1	0	1	2	1	3	2	2	0	2	2	0
2	453	45.8164	8.9863	54.8027	60	160	23.4375	0	0	0	1	2	2	2	2	1	1	6.5	1	1	0	0	2	0	1	0	1	0	1	3	0	2	0	0	0	0	2	2
2	455	50.7699	1.66027	52.4301	53	157	21.5019	0	1	0	0	2	2	2	2	2	0	0	0	1	1	3	0	0	1	0	1	0	2	5	0	3	2	2	2	2	2	2
2	456	53.4192	1.64384	55.063	56.5	160	22.0703	0	1	0	0	0	2	2	0	0	1	7	1	1	2	3	0	3	2	0	1	0	2	3	3	3	1	2	0	0	2	2
2	457	49.589	2.32877	51.9178	53	155	22.0604	0	0	0	2	2	2	2	0	0	0	0	0	1	1	3	0	0	1	0	1	1	1	3	1	1	0	0	0	2	2	2
2	458	49.9836	1.35068	51.3342	76	159	30.0621	1	1	0	0	2	2	2	0	0	1	7	0.5	1	1	3	2	0	2	0	0	1	1	3	0	2	1	2	2	2	2	2
2	460	52.7644	1.10137	53.8658	50	155	20.8117	1	1	0	4	2	2	2	2	0	1	7	1	1	1	3	0	0	1	0	1	1	2	5	0	2	2	0	0	2	2	0
2	461	49	1.1863	50.1863	53	155	22.0604	1	1	1	4	2	2	2	2	0	1	2	1	1	1	3	0	1	1	0	1	0	2	2	2	1	1	1	0	0	2	2
2	462	52.7644	0.939726	53.7041	62	155	25.8065	0	0	0	0	2	2	2	0	0	1	7	0.5	1	0	3	0	0	2	0	0	1	2	5	0	3	0	2	2	2	0	0
2	464	51.6548	4.02466	55.6795	55	157	22.3133	1	1	1	0	2	2	2	0	0	0	0	0	1	2	3	0	2	2	0	1	1	2	3	0	2	0	0	0	2	0	0
2	465	50.6712	0.860274	51.5315	77	160	30.0781	0	0	0	0	2	2	2	2	2	0	0	0	1	0	0	0	1	2	0	0	0	2	3	0	3	0	1	0	0	2	1
2	466	47.9616	3.36164	51.3233	58	163	21.83	0	0	0	0	2	2	2	2	1	1	15	1	1	1	3	4	0	0	0	0	1	0	5	0	1	0	0	0	0	0	0
2	467	48.9315	3.03562	51.9671	40	145	19.025	0	0	0	0	0	2	2	2	2	1	2	1.5	1	1	3	0	0	1	0	0	1	2	2	0	1	2	0	0	2	2	0
2	468	52.3534	1.45753	53.811	76	163	28.6048	0	0	0	0	2	2	2	2	0	0	0	0	1	1	1	0	0	2	0	0	0	2	0	0	2	2	0	2	0	2	0
2	469	53.8274	0.715068	54.5425	67	160	26.1719	0	1	0	4	0	2	2	2	0	0	0	0	1	1	3	4	0	1	0	1	1	2	2	1	1	2	2	2	2	1	0
2	470	48.6082	2.87671	51.4849	67.5	157	27.3845	0	0	0	0	0	2	2	2	0	0	0	0	1	3	3	0	0	1	0	2	0	2	3	0	0	0	0	0	0	0	0
2	471	47.611	1.03836	48.6493	62	157	25.1532	0	1	0	1	0	2	2	0	2	1	2	1	1	1	3	2	0	1	0	0	0	2	1	0	2	1	2	0	1	2	2
2	473	41.4712	3.12329	44.5945	43	156	17.6693	0	0	0	0	2	2	2	2	1	1	5	0.75	1	1	3	0	0	2	0	2	1	1	0	0	2	2	2	2	1	2	0
2	474	53.1233	2.12329	55.2466	60.5	154	25.5102	0	1	0	1	2	2	2	2	2	1	7	1	1	1	3	0	0	2	0	2	0	2	3	1	3	2	0	2	2	1	0
2	475	52.0027	2.29041	54.2932	51	154	21.5045	0	0	0	4	2	2	2	2	0	1	7	1	1	0	3	0	0	2	1	2	1	2	0	0	3	0	2	2	2	2	0
2	477	53.8356	0.953425	54.789	60	157	24.3418	0	0	0	0	2	2	2	2	2	1	7	1	1	1	3	3	0	1	0	1	1	2	3	0	3	0	0	0	2	2	2
2	478	50.6027	1.79178	52.3945	75	160	29.2969	0	0	1	0	2	2	2	0	2	1	14	1	1	1	3	0	0	1	0	0	1	1	7	0	3	2	2	2	2	2	0
2	481	49.9096	3.21096	53.1205	56	152	24.2382	0	1	0	4	2	2	2	2	0	1	6	0.33	1	1	3	1	0	2	0	1	0	1	3	0	1	0	0	0	0	0	0
2	482	50.4274	3.04384	53.4712	65.8	151	28.8584	0	0	0	0	2	2	2	2	1	1	7	1	1	1	2	0	0	2	1	1	1	1	3	0	3	2	2	0	2	2	0
2	483	52.0219	1.13699	53.1589	50	155	20.8117	0	0	0	0	2	2	2	2	0	1	7	1	1	1	3	0	0	2	0	1	1	2	1	0	3	2	2	2	0	1	1
2	484	52	2.47123	54.4712	50	152	21.6413	0	0	0	0	2	2	2	2	4	1	21	1	1	1	3	3	0	1	0	3	0	1	3	0	2	0	0	0	0	0	0
2	487	53.2548	3.13699	56.3918	52.5	158	21.0303	0	0	0	0	2	2	2	2	0	1	7	3	1	1	3	0	0	1	0	1	0	1	3	0	2	0	0	2	0	2	0
2	489	51.4822	2.81096	54.2932	54	156	22.1893	0	0	0	0	2	2	2	2	0	1	7	1	1	1	3	0	0	1	0	1	0	2	3	0	1	0	0	2	0	2	0
2	490	52.2959	1.14247	53.4384	53	155	22.0604	0	0	0	0	0	2	2	0	0	1	2	1	1	1	3	0	0	2	0	1	1	3	4	1	1	0	0	0	0	2	0
2	496	49.1945	1.19178	50.3863	65	163	24.4646	1	1	1	0	2	2	2	0	2	1	9	0.33	1	2	3	0	0	1	0	1	0	1	3	1	2	0	0	0	0	0	0
2	497	53.5068	1.02192	54.5288	43	160	16.7969	0	1	1	0	2	2	2	2	0	0	0	0	1	1	3	2	0	1	0	1	0	2	3	1	2	0	2	0	2	2	0
2	498	49.8795	2.10685	51.9863	50	150	22.2222	0	1	0	0	2	2	2	2	2	1	5	0.5	1	1	3	0	0	0	0	1	1	2	4	1	2	2	2	0	0	2	0
2	500	51.0493	2.72055	53.7699	56	148	25.5661	0	0	0	4	0	2	2	2	2	0	0	0	1	4	3	0	0	2	0	1	0	1	3	0	2	0	0	0	0	0	0
2	501	54.0384	0.969863	55.0082	49	156	20.1348	0	1	0	2	2	2	2	0	0	1	24	2	1	1	3	1	0	1	0	0	1	2	3	1	1	2	0	0	0	2	0
2	502	53.0055	2.82192	55.8274	51	160	19.9219	0	0	0	0	0	2	2	2	2	1	7	1.2	1	1	3	0	0	1	0	0	1	2	3	2	2	0	0	0	0	2	2
2	503	52.8822	2.06575	54.9479	55	158	22.0317	0	0	0	0	2	2	2	0	0	1	14	0.33	1	1	3	1	0	1	0	1	2	2	3	2	3	0	2	0	0	2	2
2	504	51.6164	1.92329	53.5397	55	154	23.1911	0	0	0	0	0	2	2	2	0	1	21	1	1	1	3	3	2	1	0	0	1	1	3	3	1	1	1	1	0	2	1
2	506	51.7123	1.50411	53.2164	48	156.5	19.598	0	0	0	0	2	2	2	0	0	1	4	3	1	1	3	0	1	0	0	0	0	1	4	3	1	0	0	0	0	0	0
2	507	52.3288	1.00548	53.3342	53	169.5	18.4475	0	1	0	0	2	2	2	2	2	0	0	0	1	1	3	0	0	1	0	0	0	2	1	0	3	2	1	1	2	2	2
2	508	47.0082	1.25479	48.263	55	162	20.9572	0	0	0	0	2	2	2	0	2	1	4	1	1	1	3	0	1	1	0	0	0	1	4	0	2	0	0	0	0	0	0
2	510	48.2356	3.1726	51.4082	54	162	20.5761	0	0	0	0	0	0	0	2	2	1	7	0.5	1	0	3	0	0	1	0	2	1	3	4	0	2	2	2	0	0	2	2
2	512	53.9699	2.42466	56.3945	49	154	20.6612	1	1	0	0	2	0	2	2	2	1	1	0.5	1	1	3	0	2	1	0	1	1	2	3	0	3	0	0	0	0	2	0
2	513	46.6712	2.01096	48.6822	65	150	28.8889	0	1	1	0	2	2	2	2	2	1	7	0.5	1	1	3	0	0	1	1	1	1	1	2	1	2	0	0	0	2	2	0
2	515	50.4274	0.931507	51.3589	46	162	17.5278	0	1	0	0	2	2	0	0	0	1	7	1	1	1	1	0	0	1	0	0	0	1	4	2	2	2	0	0	0	2	0
2	517	49.8	2.17534	51.9753	56	156	23.0112	0	1	0	0	0	2	2	2	2	1	3	0.5	1	1	3	0	0	1	0	0	1	1	1	0	2	0	0	2	0	2	0
2	518	50.8904	2.93699	53.8274	53.5	157	21.7047	0	0	0	0	2	2	2	2	1	0	0	0	1	2	3	0	0	1	0	1	1	1	2	1	2	2	0	0	2	1	0
2	519	49.1425	3.35068	52.4932	62.5	158	25.0361	1	1	1	4	2	2	2	0	1	1	7	2	1	1	3	0	0	1	0	1	1	1	4	1	3	0	0	0	0	0	0
2	520	53.1397	4.1863	57.326	46	160	17.9688	0	0	0	0	0	2	2	2	0	0	0	0	1	0	3	0	0	1	0	1	1	1	3	3	2	0	0	0	0	0	0
2	522	51.9863	3.1863	55.1726	55	160	21.4844	0	0	0	1	2	2	2	2	2	0	0	0	1	1	3	0	0	2	0	0	0	2	3	1	3	2	0	0	0	0	0
2	524	49.6493	1.10685	50.7562	41	153	17.5146	0	1	0	0	2	2	2	0	2	1	5.5	1.5	1	1	3	0	0	1	0	1	1	2	3	2	3	0	0	0	2	0	0
2	526	53.7014	2.69589	56.3973	55	166	19.9594	0	0	0	0	2	2	2	2	0	1	4	3	1	1	3	0	0	2	0	0	1	1	4	3	3	0	0	0	2	0	0
2	527	45.4438	3.19178	48.6356	51.5	158	20.6297	0	0	0	0	0	2	2	2	0	1	6	2.5	1	1	3	0	1	1	1	0	0	2	4	2	3	1	0	2	2	2	2
2	528	55.7781	1.61096	57.389	60	158	24.0346	1	1	1	0	2	0	2	0	2	0	0	0	1	1	3	0	0	2	0	0	1	1	3	0	2	0	0	0	0	0	0
2	529	55.3945	2.10685	57.5014	62	165	22.7732	0	0	0	0	0	2	2	0	1	1	7	1.5	1	1	3	0	0	1	0	0	1	1	3	1	3	0	2	2	0	2	0
2	530	49.3808	1.11507	50.4959	53	165	19.4674	0	0	0	0	2	2	2	2	0	1	3	1	1	1	3	0	0	1	1	1	1	1	5	3	2	2	2	0	2	2	2
2	531	48.2932	0.783562	49.0767	50	158	20.0288	0	0	0	0	0	2	2	0	0	1	7	1	1	0	2	0	0	1	1	1	1	2	4	2	2	2	2	2	0	2	2
2	532	50.3836	2.03836	52.4219	53	163	19.9481	0	0	0	0	0	2	2	0	0	1	7	2	1	1	3	0	0	1	0	1	1	2	3	3	1	0	2	0	2	2	2
2	534	47.9753	2.45753	50.4329	59	158	23.634	0	1	0	0	2	2	2	2	2	1	4.5	1	1	1	3	0	0	1	0	0	1	1	2	0	2	0	0	0	0	2	0
2	535	52.0795	2.9589	55.0384	68	158	27.2392	0	0	0	1	2	2	2	0	0	0	0	0	1	1	3	0	0	1	0	0	1	2	3	0	2	0	0	0	0	2	0
2	536	50.6932	1.45753	52.1507	60.4	159	23.8915	0	1	0	1	2	2	2	2	0	1	1.5	1	1	1	3	0	0	2	0	1	1	2	5	1	2	0	0	0	0	2	0
2	537	52.6301	1.87671	54.5068	68	160	26.5625	0	0	0	0	2	2	2	0	0	0	0	0	1	1	3	0	0	1	0	0	2	2	2	2	2	2	2	0	0	1	2
2	538	50.3178	2.79726	53.1151	62.5	153	26.6991	1	1	0	0	0	2	2	2	0	1	7	1	1	1	3	0	0	0	0	1	1	1	1	0	0	0	2	2	2	2	2
2	541	53.0712	1.24384	54.3151	62.5	150	27.7778	0	0	0	4	0	2	2	2	1	1	7	1	1	1	3	2	0	0	0	1	0	2	7	0	3	0	2	0	0	0	0
2	542	50.3808	2.98356	53.3644	50	160	19.5312	0	1	0	0	2	2	2	2	2	1	3.5	1	1	1	3	0	0	2	0	0	0	3	4	1	3	0	0	0	0	0	0
2	544	52.7178	3.24384	55.9616	49	156	20.1348	0	0	0	1	0	2	2	2	0	0	0	0	1	1	3	0	0	2	0	2	1	2	3	0	0	0	0	0	0	2	0
2	545	54.7041	0.994521	55.6986	69	156	28.3531	0	0	0	4	2	2	2	0	0	1	6	2	1	1	3	0	0	1	0	1	1	1	5	0	3	0	0	0	0	0	0
2	546	51.9288	1.57808	53.5068	53	156	21.7784	0	1	0	4	0	2	2	2	2	0	0	0	1	0	3	0	0	2	0	1	1	2	3	2	2	0	0	0	0	0	0
2	548	52.863	1.58082	54.4438	66	162	25.1486	0	1	0	0	2	2	2	0	2	1	1	5	1	1	3	0	0	1	0	0	1	3	3	1	2	0	0	0	2	0	0
2	550	47.7397	0.99726	48.737	60	166	21.7738	0	1	0	1	0	2	2	0	0	1	7	1	1	1	3	0	0	0	0	1	0	2	3	0	2	2	2	0	0	0	0
2	551	54.5918	2.33151	56.9233	52	155	21.6441	0	1	0	4	0	2	2	0	0	1	12	1	1	1	3	0	0	1	0	0	2	1	4	1	1	0	0	0	0	0	0
2	552	47.5479	2.75342	50.3014	48.2	155	20.0624	0	0	0	0	0	2	2	2	0	1	7	1	1	1	3	0	0	2	0	1	1	2	3	3	3	0	0	0	2	2	2
2	553	51.1342	1.71507	52.8493	47	156	19.313	0	0	0	0	0	2	2	2	2	1	7	0.5	1	1	3	0	0	2	0	1	2	1	3	1	1	0	0	2	0	0	0
2	556	52.9014	1.75342	54.6548	65	159	25.711	1	1	0	4	0	2	2	2	2	1	3	1	1	1	1	0	0	1	0	0	1	0	1	1	3	2	2	2	2	0	0
2	557	50.8247	2.8	53.6247	45	152	19.4771	0	0	0	0	0	2	2	2	0	1	14	0.67	1	1	3	0	0	1	0	0	3	1	3	2	3	0	0	0	0	0	0
2	558	51.5589	1.09041	52.6493	68	154	28.6726	0	0	0	4	2	2	2	2	0	0	0	0	1	1	2	2	0	1	0	0	1	0	0	0	2	2	2	2	1	2	2
2	559	47.4027	2.27123	49.674	50	154	21.0828	0	1	0	4	0	2	2	2	0	1	2	0.5	1	1	3	0	0	1	0	0	0	1	0	3	2	0	0	0	0	0	0
2	560	46.4932	1.60822	48.1014	70	161	27.0051	0	1	0	0	2	2	2	0	2	1	7	0.5	1	1	3	0	2	1	0	0	0	2	1	1	3	1	2	0	1	2	0
2	564	52.9699	1.37808	54.3479	55	154	23.1911	0	1	0	0	0	2	0	0	2	1	2	1.5	1	1	3	0	2	2	0	1	1	2	2	0	2	2	0	0	0	0	0
2	566	47.4548	0.810959	48.2658	51	158	20.4294	1	0	0	4	2	2	2	2	0	0	0	0	1	4	3	0	0	2	0	0	0	1	1	0	1	2	0	2	2	2	0
2	567	52.8247	2.30959	55.1342	53	159	20.9644	0	1	1	4	2	2	2	2	0	1	15	1	1	1	3	0	0	2	0	2	0	2	3	1	3	2	2	1	0	2	2
2	572	51.4548	3.95068	55.4055	75	158	30.0433	0	1	0	1	1	1	2	2	1	0	0	0	1	0	2	3	0	1	0	3	3	3	3	0	0	0	0	0	2	2	0
2	573	47.1616	1.63562	48.7973	51	158	20.4294	0	0	0	0	2	2	2	0	0	0	0	0	1	0	3	3	0	2	0	1	1	1	1	0	3	0	0	2	2	0	0
2	574	49.8082	1.88493	51.6932	55	162	20.9572	1	0	0	0	2	2	2	2	0	1	7	0.5	1	0	3	0	0	1	0	2	2	3	3	1	2	0	2	2	0	0	0
2	575	54.6137	2.90137	57.5151	53	154	22.3478	0	1	0	1	0	2	2	2	2	1	4	1.5	1	0	3	0	0	1	0	1	1	3	3	2	3	2	2	0	1	1	0
2	576	46.1562	0.586301	46.7425	51	160	19.9219	0	1	0	3	1	2	2	0	2	1	12	1	1	0	3	3	0	1	0	1	1	2	3	2	2	1	2	1	0	0	1
2	577	49.3507	1.52055	50.8712	55	160	21.4844	0	1	0	1	0	1	2	0	2	1	6	2	1	0	3	0	0	0	0	1	1	1	3	2	3	0	0	0	0	2	0
2	578	51.3808	1.53151	52.9123	72	160	28.125	0	1	0	0	2	2	2	2	2	1	15	1	1	0	3	0	0	1	0	0	0	2	0	0	2	1	1	2	1	2	1
2	579	43.5726	1.11781	44.6904	66	164	24.539	1	1	1	4	1	2	2	0	2	1	7	1	1	0	3	0	0	0	0	1	1	1	3	1	1	0	0	0	0	2	0
2	580	45.926	2.2411	48.1671	53	160	20.7031	0	0	0	0	2	2	2	2	0	1	12	0.33	1	0	3	4	2	1	0	2	1	2	3	1	3	0	0	2	2	0	0
2	585	53.0575	1.88219	54.9397	42	157	17.0392	0	1	0	0	2	2	2	0	0	1	3	1	1	0	3	0	2	1	0	2	0	2	0	1	2	0	2	2	0	0	2
2	586	51.7726	3.13699	54.9096	46	158	18.4265	0	0	0	0	2	2	2	0	1	0	0	0	1	0	3	0	0	2	0	2	1	2	4	1	1	0	0	0	0	0	0
2	587	50.2904	3.96986	54.2603	70	158	28.0404	0	0	0	0	0	2	0	0	2	1	7	1	1	0	3	0	0	0	0	0	2	3	3	0	3	0	0	0	0	0	0
2	588	46.8	2.55616	49.3562	52	158	20.83	0	0	0	0	2	2	0	2	2	1	7	3	1	0	3	0	0	1	0	0	0	2	3	0	1	0	0	0	0	0	0
2	590	50.3014	2.38904	52.6904	56	159.5	22.0124	0	0	0	0	2	2	2	2	2	1	7	0.5	1	1	3	0	0	1	0	1	1	1	2	0	3	0	2	2	0	0	0
2	595	52.5041	2.69863	55.2027	45	152	19.4771	0	1	0	0	2	2	2	2	2	0	0	0	1	1	3	0	0	1	0	1	1	1	1	0	3	2	2	2	0	2	2
1	1	46.9452	2.45753	49.4027	57	156	23.4221	0	0	0	0	0	2	2	2	0	1	7	1	0	0	3	0	0	1	0	1	1	2	1	0	3	0	2	2	1	2	0
1	43	49.5178	0.775342	50.2932	55	163	20.7008	1	1	0	0	0	1	2	2	0	1	7	0.5	0	0	3	0	0	2	0	0	0	1	3	0	2	2	0	0	0	0	0
1	45	46.0329	1.29863	47.3315	59	150	26.2222	0	0	0	0	0	2	2	2	0	0	0	0	0	0	1	1	0	1	0	0	1	2	3	0	2	0	0	0	2	2	0
1	73	54.3205	0.610959	54.9315	64	149	28.8275	0	0	0	0	2	2	2	0	2	0	0	0	0	0	3	0	0	1	0	0	1	1	1	0	3	0	0	0	0	0	0
1	117	49.8658	1.16164	51.0274	55	150	24.4444	0	0	0	0	2	0	2	2	0	0	0	0	0	0	3	2	0	1	0	1	1	1	3	0	1	2	0	0	0	2	2
1	174	54.0849	2.25753	56.3425	71	166	25.7657	0	0	0	0	2	2	2	2	2	0	0	0	0	0	3	3	0	2	1	1	2	3	5	1	3	0	1	1	2	0	2
1	203	52.2493	2.30137	54.5507	62	159	24.5243	0	0	0	3	2	2	2	2	2	1	4	1.17	0	0	3	3	0	2	0	0	0	2	5	0	1	2	0	0	0	0	2
1	204	51.6548	0.545205	52.2	80	158	32.0461	0	1	1	0	1	1	1	1	0	1	3	1	0	0	3	0	0	1	0	0	2	2	5	2	3	0	0	0	2	2	0
1	233	48.5616	2.88767	51.4493	49	150	21.7778	0	0	0	0	2	2	2	2	0	0	0	0	0	0	3	3	0	1	0	1	0	2	4	0	1	2	2	2	0	2	0
1	322	49.1096	2.41096	51.5205	61.3	155	25.5151	0	0	0	2	2	2	2	2	0	0	0	0	0	0	3	0	0	2	0	1	1	2	1	0	1	1	1	2	1	2	1
1	339	54.7479	3.2	57.9479	62	152	26.8352	0	0	0	4	2	2	2	2	0	0	0	0	0	0	2	0	0	1	0	1	1	1	5	0	2	2	2	2	2	2	2
1	352	51.863	0.726027	52.589	56.7	160	22.1484	0	0	0	1	0	2	2	0	0	1	5	1	0	0	3	1	0	2	0	0	2	1	3	0	3	1	2	0	0	2	2
1	355	49.8219	1.07397	50.8959	61	155	25.3902	0	0	0	2	2	2	2	2	0	1	7	2	0	0	3	0	0	2	0	2	2	2	1	0	2	0	2	2	2	2	0
1	367	51.3014	1.8274	53.1288	61	162	23.2434	0	1	1	0	0	2	2	2	2	1	5	1	0	0	3	2	0	1	0	0	0	1	4	0	2	0	0	2	2	2	0
1	373	50.411	1.78904	52.2	64	158	25.6369	1	1	1	0	2	2	2	0	0	1	7	0.33	0	0	0	2	0	2	0	2	0	2	3	0	3	2	0	0	0	2	0
1	431	52.4329	2.25753	54.6904	60	150	26.6667	0	0	0	0	2	2	2	2	0	1	7	1	0	1	3	0	0	2	0	1	1	1	2	0	1	2	0	0	2	2	0
1	432	49.3507	3.92329	53.274	51	153	21.7865	0	0	0	0	2	2	2	2	2	1	2	2	0	1	3	0	0	2	1	1	0	3	3	3	2	2	2	0	2	0	2
1	433	51.1562	1.92329	53.0795	65	157	26.3702	0	1	0	4	0	2	2	2	0	0	0	0	0	2	3	0	0	1	0	1	1	2	3	2	2	2	0	0	2	2	2
1	435	52.1205	1.78082	53.9014	65	165	23.8751	0	1	0	0	0	0	2	0	1	1	7	2	0	0	3	0	0	1	0	2	1	2	4	1	2	0	0	0	2	0	0
1	439	47.5178	1.12329	48.6411	68	160	26.5625	1	1	1	0	2	2	0	0	0	1	4	2.5	0	1	3	0	0	1	0	1	1	1	3	1	3	0	0	0	0	0	0
1	459	53.2384	1.18356	54.4219	61.5	161	23.7259	0	1	0	2	0	2	2	2	2	1	21	1	0	1	3	0	0	1	0	3	1	1	3	2	2	0	0	0	0	2	0
1	463	47.7781	3.02466	50.8027	67.5	160	26.3672	0	1	0	1	2	2	2	2	0	1	7	1	0	0	3	0	0	2	0	1	1	2	2	0	1	0	0	0	2	2	0
1	472	46.1452	2.03836	48.1836	66	160	25.7812	0	1	0	4	2	2	2	2	0	0	0	0	0	3	3	2	0	2	0	0	1	2	2	0	3	1	2	2	2	2	2
1	476	52.2301	2.3726	54.6027	67	148	30.588	0	0	0	0	2	2	2	2	0	0	0	0	0	0	3	3	0	3	0	1	1	2	3	0	2	2	2	0	2	2	2
1	491	50.6384	2.72877	53.3671	44.3	151	19.429	0	0	0	1	2	2	2	2	2	0	0	0	0	1	3	2	0	2	0	1	1	2	1	0	0	0	0	0	0	0	0
1	492	48.9781	2.05753	51.0356	60.8	161	23.4559	0	0	0	0	2	2	2	2	0	1	7	0.5	0	1	3	3	0	2	0	2	2	1	4	1	2	1	1	0	1	1	1
1	495	52.2192	2.19178	54.411	64	160	25	0	0	0	0	2	2	2	2	0	1	9	0.33	0	2	3	0	0	1	0	1	1	1	2	1	2	0	0	0	0	0	0
1	509	47.6438	1.56986	49.2137	57	154	24.0344	0	1	0	0	0	2	2	2	2	1	7	1	0	0	3	0	0	2	1	1	1	1	3	1	2	2	2	2	2	2	2
1	511	48.0932	3.59178	51.6849	66	169.5	22.9723	0	1	0	0	2	2	2	0	0	0	0	0	0	0	3	0	0	1	0	1	1	1	7	2	1	0	2	0	0	2	2
1	540	51.1014	2.6274	53.7288	59	160	23.0469	0	0	0	4	0	2	2	2	2	1	7	0.5	0	3	3	0	0	1	0	0	0	3	6	2	3	2	2	2	0	2	0
1	554	50.8932	2.13425	53.0274	65	162	24.7676	0	1	1	4	2	2	2	2	1	0	0	0	0	1	3	0	0	2	0	1	1	2	1	2	2	1	1	1	1	2	1
1	555	44.1616	2.23562	46.3973	61	162	23.2434	0	1	0	0	0	2	2	0	0	1	21	1	0	1	3	4	0	0	0	0	1	2	4	2	2	0	1	2	0	1	2
1	563	50.1836	1.04658	51.2301	55	148	25.1096	1	1	0	0	0	2	0	0	2	1	7	1.5	0	1	3	0	0	2	0	0	1	1	2	0	2	2	0	0	0	0	0
1	568	50.5068	2.81644	53.3233	57	153	24.3496	1	1	0	4	2	2	2	0	2	1	7	0.5	0	1	3	0	0	1	0	0	1	2	2	0	3	0	0	0	0	0	0
1	569	49.3644	3.3863	52.7507	56	155	23.3091	1	1	1	4	0	2	2	2	1	0	0	0	0	1	3	2	0	1	0	1	1	2	3	2	3	2	2	0	0	2	2
1	581	50.2658	2.07945	52.3452	68	158	27.2392	0	1	0	0	2	2	2	2	1	1	4	1.5	0	0	3	3	0	2	0	1	1	0	3	1	3	0	2	0	0	2	0
1	592	50.6192	1.6411	52.2603	58	150	25.7778	0	1	0	2	0	2	2	2	0	0	0	0	0	1	3	0	0	0	0	1	1	1	3	2	3	0	1	2	0	2	1
1	594	53.2795	1.27671	54.5562	54	158	21.6311	1	1	1	0	2	2	2	0	0	0	0	0	0	1	2	0	2	1	1	1	1	1	2	1	1	2	2	2	0	2	0
HC	OTU1			51	63.8	161	24.6132	0	0	0	1	0	0	0	0	2	1	4	0.5	1	0	3	0	0	1	0	1	0	2	3	0	3	1	1	1	1	1	1
HC	OTU2			50	76.8	161	29.6285	1	0	1	1	0	0	0	0	1	0	7	0.5	1	0	3	0	0	2	1	2	0	2	2	2	2	1	0	0	1	1	0
HC	OTU3			46	49	157	19.8791	0	0	0	1	0	0	0	0	2	0	7	0.5	1	0	3	0	0	1	0	1	0	2	3	1	3	1	1	0	1	1	0
HC	OTU4			43	48	152	20.7756	0	0	0	0	1	1	0	1	1	0	3--5	0.5	1	2	3	2	0	1	0	1	0	2	6	2	2	1	0	0	1	2	2
HC	OTU5			49	56	158	22.4323	1	0	0	1	0	0	0	3	2	1	1	0.5	1	0	3	3，2	0	2	1	1	0	2	6	0	2	0	0	0	0	1	0
HC	OTU6			46	57	161	21.9899	0	0	0	1	1	1	0	1	2	0	7	1.5	1	0	3	0	0	2	0	1	0	2	6	1	3	1	0	0	1	1	1
FC	OTU7			42	48	154	20.2395	0	0	0	1	1	1	0	1	2	1	3	0.3	3	2	3	3	0	2	0	1	0	2	3	2	2	2	2	2	2	2	2
FC	OTU8			49	48	150	21.3333	1	0	1	1	1	1	0	1	2	0	3	3	2	2	3	0	0	1	0	0	0	2	6	2	2	1	1	1	1	1	1
FC	OTU9			47	68	162	25.9107	0	0	0	2	0	1	0	1	2	0	7	0.5	3	0	3	3	0	2	0	1	0	2	3	1	3	0	0	0	0	0	0
FC	OTU10			44	48	156	19.7239	0	0	0	1	0	0	0	0	2	0	7	1	3	2	3	0	0	2	0	0	0	2	3	2	2	1	0	0	0	1	1
FC	OTU11			50	62	165	22.7732	0	0	0	1	1	0	0	0	1	0	7	1	3	0	3	0	0	2	1	1	0	2	2	4	2	2	2	1	0	1	1
FC	OTU12			46	57	162	21.7193	0	0	0	1	2	0	0	0	2	0	5	1	3	0	3	0	0	1	0	1	0	1	3	1	2	1	0	0	0	1	1
