# Supplementary material for: Enteric nervous system damage caused by abnormal intestinal butyrate metabolism may lead to functional constipation
Source: Front Microbiol. 2023 May 9;14:1117905. doi: 10.3389/fmicb.2023.1117905 (PMC10203953; doi:10.3389/fmicb.2023.1117905)
Supplement: Supplementary file 3 [file Table_2.xlsx]

## Sheet: 460 OTU
Group	#NAME	d__Bacteria;p__unclassified;c__unclassified;o__unclassified;f__unclassified;g__unclassified;s__unclassified	d__Bacteria;p__Bacteroidetes;c__Bacteroidia;o__Bacteroidales;f__Bacteroidaceae;g__Bacteroides;s__Bacteroides_unclassified	d__Bacteria;p__Bacteroidetes;c__Bacteroidia;o__Bacteroidales;f__Bacteroidaceae;g__Bacteroides;s__Bacteroides_vulgatus	d__Bacteria;p__Firmicutes;c__Clostridia;o__Clostridiales;f__Ruminococcaceae;g__Faecalibacterium;s__Faecalibacterium_prausnitzii	d__Bacteria;p__Bacteroidetes;c__Bacteroidia;o__Bacteroidales;f__Prevotellaceae;g__Prevotella;s__Prevotella_copri	d__Bacteria;p__Bacteroidetes;c__Bacteroidia;o__Bacteroidales;f__Bacteroidales_unclassified;g__Bacteroidales_unclassified;s__Bacteroidales_unclassified	d__Bacteria;p__Bacteroidetes;c__Bacteroidia;o__Bacteroidales;f__Prevotellaceae;g__Prevotella;s__Prevotella_copri_CAG:164	d__Bacteria;p__Bacteroidetes;c__Bacteroidia;o__Bacteroidales;f__Bacteroidaceae;g__Bacteroides;s__Bacteroides_uniformis	d__Bacteria;p__Bacteroidetes;c__Bacteroidia;o__Bacteroidales;f__Bacteroidaceae;g__Bacteroides;s__Bacteroides_fragilis	d__Bacteria;p__Bacteroidetes;c__Bacteroidia;o__Bacteroidales;f__Bacteroidaceae;g__Bacteroides;s__Bacteroides_dorei	d__Bacteria;p__Proteobacteria;c__Gammaproteobacteria;o__Enterobacteriales;f__Enterobacteriaceae;g__Escherichia;s__Escherichia_coli	d__Bacteria;p__Bacteroidetes;c__Bacteroidia;o__Bacteroidales;f__Bacteroidaceae;g__Bacteroides;s__Bacteroides_plebeius_CAG:211	d__Bacteria;p__Bacteroidetes;c__Bacteroidia;o__Bacteroidales;f__Bacteroidaceae;g__Bacteroides;s__Bacteroides_stercoris	d__Bacteria;p__Firmicutes;c__Clostridia;o__Clostridiales;f__Clostridiales_unclassified;g__Clostridiales_unclassified;s__Clostridiales_unclassified	d__Bacteria;p__Bacteroidetes;c__Bacteroidia;o__Bacteroidales;f__Bacteroidaceae;g__Bacteroides;s__Bacteroides_plebeius_CAG:211	d__Bacteria;p__Bacteroidetes;c__Bacteroidia;o__Bacteroidales;f__Bacteroidaceae;g__Bacteroides;s__Bacteroides_ovatus	d__Bacteria;p__Bacteroidetes;c__Bacteroidia;o__Bacteroidales;f__Bacteroidaceae;g__Bacteroides;s__Bacteroides_massiliensis	d__Bacteria;p__Firmicutes;c__Clostridia;o__Clostridiales;f__Eubacteriaceae;g__Eubacterium;s__Eubacterium_eligens_CAG:72	d__Bacteria;p__Firmicutes;c__Clostridia;o__Clostridiales;f__Eubacteriaceae;g__Eubacterium;s__Eubacterium_sp._CAG:38	d__Bacteria;p__Firmicutes;c__Firmicutes_noname;o__Firmicutes_noname;f__Firmicutes_noname;g__Firmicutes_noname;s__Firmicutes_bacterium_CAG:65	d__Bacteria;p__Bacteroidetes;c__Bacteroidia;o__Bacteroidales;f__Bacteroidaceae;g__Bacteroides;s__Bacteroides_stercoris_CAG:120	d__Bacteria;p__Firmicutes;c__Clostridia;o__Clostridiales;f__Eubacteriaceae;g__Eubacterium;s__[Eubacterium]_eligens	d__Bacteria;p__Firmicutes;c__Clostridia;o__Clostridiales;f__Eubacteriaceae;g__Eubacterium;s__Eubacterium_rectale	d__Bacteria;p__Firmicutes;c__Negativicutes;o__Selenomonadales;f__Acidaminococcaceae;g__Phascolarctobacterium;s__Phascolarctobacterium_sp._CAG:207	d__Bacteria;p__Firmicutes;c__Clostridia;o__Clostridiales;f__Clostridiaceae;g__Clostridium;s__Clostridium_sp._CAG:7	d__Bacteria;p__Bacteroidetes;c__Bacteroidia;o__Bacteroidales;f__Bacteroidaceae;g__Bacteroides;s__Bacteroides_coprocola	d__Bacteria;p__Firmicutes;c__Clostridia;o__Clostridiales;f__Lachnospiraceae;g__Roseburia;s__Roseburia_sp._CAG:18	d__Bacteria;p__Firmicutes;c__Clostridia;o__Clostridiales;f__Clostridiaceae;g__Clostridium;s__Clostridium_sp._CAG:91	d__Bacteria;p__Bacteroidetes;c__Bacteroidia;o__Bacteroidales;f__Rikenellaceae;g__Alistipes;s__Alistipes_putredinis	d__Bacteria;p__Firmicutes;c__Clostridia;o__Clostridiales;f__Eubacteriaceae;g__Eubacterium;s__Eubacterium_sp._CAG:76	d__Bacteria;p__Firmicutes;c__Clostridia;o__Clostridiales;f__Lachnospiraceae;g__Roseburia;s__Roseburia_inulinivorans	d__Bacteria;p__Bacteroidetes;c__Bacteroidia;o__Bacteroidales;f__Prevotellaceae;g__Prevotella;s__Prevotella_unclassified	d__Bacteria;p__Firmicutes;c__Clostridia;o__Clostridiales;f__Lachnospiraceae;g__Roseburia;s__Roseburia_intestinalis	d__Bacteria;p__Bacteroidetes;c__Bacteroidia;o__Bacteroidales;f__Bacteroidaceae;g__Bacteroides;s__Bacteroides_caccae	d__Bacteria;p__Firmicutes;c__Clostridia;o__Clostridiales;f__Ruminococcaceae;g__Subdoligranulum;s__Subdoligranulum_variabile	d__Bacteria;p__Bacteroidetes;c__Bacteroidia;o__Bacteroidales;f__Bacteroidaceae;g__Bacteroides;s__Bacteroides_xylanisolvens	d__Bacteria;p__Firmicutes;c__Clostridia;o__Clostridiales;f__Clostridiaceae;g__Clostridium;s__Clostridium_sp._CAG:127	d__Bacteria;p__Bacteroidetes;c__Bacteroidia;o__Bacteroidales;f__Rikenellaceae;g__Alistipes;s__Alistipes_unclassified	d__Bacteria;p__Bacteroidetes;c__Bacteroidia;o__Bacteroidales;f__Porphyromonadaceae;g__Parabacteroides;s__Parabacteroides_unclassified	d__Bacteria;p__Bacteroidetes;c__Bacteroidia;o__Bacteroidales;f__Bacteroidaceae;g__Bacteroides;s__Bacteroides_thetaiotaomicron	d__Bacteria;p__Bacteroidetes;c__Bacteroidia;o__Bacteroidales;f__Prevotellaceae;g__Prevotella;s__Prevotella_sp._CAG:386	d__Bacteria;p__Firmicutes;c__Clostridia;o__Clostridiales;f__Oscillospiraceae;g__Oscillibacter;s__Oscillibacter_sp._ER4	d__Bacteria;p__Bacteroidetes;c__Bacteroidia;o__Bacteroidales;f__Bacteroidaceae;g__Bacteroides;s__Bacteroides_finegoldii	d__Bacteria;p__Bacteroidetes;c__Bacteroidia;o__Bacteroidales;f__Bacteroidaceae;g__Bacteroides;s__Bacteroides_eggerthii	d__Bacteria;p__Bacteroidetes;c__Bacteroidia;o__Bacteroidales;f__Porphyromonadaceae;g__Parabacteroides;s__Parabacteroides_distasonis	d__Bacteria;p__Proteobacteria;c__Gammaproteobacteria;o__Enterobacteriales;f__Enterobacteriaceae;g__Enterobacteriaceae_unclassified;s__Enterobacteriaceae_unclassified	d__Bacteria;p__Bacteroidetes;c__Bacteroidia;o__Bacteroidales;f__Porphyromonadaceae;g__Parabacteroides;s__Parabacteroides_merdae	d__Bacteria;p__Bacteroidetes;c__Bacteroidia;o__Bacteroidales;f__Bacteroidaceae;g__Bacteroides;s__Bacteroides_cellulosilyticus
4	200	201372	86683	49663	102367	274	12079	178	8434	7722	13279	7809	7474	1342	7682	8635	3175	10699	28665	1534	920	200	22893	2190	3940	5960	2096	12960	1064	2580	43853	2398	100	2337	2702	10584	1138	223	1314	1604	846	25	1919	1048	3465	1583	2410	1618	946
4	202	235465	27247	4961	18333	148689	5705	125834	3731	6828	3417	738	7274	2394	2017	8529	5232	2024	1456	987	246	1190	1239	290	3740	1232	9257	101	188	2061	335	242	31666	292	3675	997	805	35	929	1624	2730	19892	100	3922	503	1467	87	1317	894
4	229	205856	72080	20421	38541	259	16564	165	18526	10397	5863	379	9409	13088	6494	7640	3455	5156	10537	3084	48052	11569	8187	8770	2050	2605	3872	425	12692	7117	440	2634	1002	5107	1860	3637	1203	323	4800	2979	741	98	7521	6091	1259	2993	43	2187	3931
4	332	229482	23635	3824	55437	61977	7947	50057	4887	5594	2422	2039	14689	3238	6087	5882	2771	1262	12690	240	10138	1912	9838	8624	952	1751	1463	14810	4530	3818	274	4799	11781	2668	986	2261	1255	21915	3792	1744	1908	2456	12451	1066	2473	1182	1897	3539	617
4	346	191866	57885	28083	77984	345	7627	249	7209	6323	7229	30732	1156	4574	10675	498	1607	9699	24088	806	1160	2699	19475	4584	529	2903	1554	11130	1236	140	29276	31477	151	24779	1655	1812	1084	328	233	809	510	140	667	2036	770	934	16988	548	411
4	347	199574	81148	11918	25225	3117	16881	2502	19505	18428	12186	7244	419	1046	10227	111	3984	1900	17378	205	20163	156	13056	1802	254	401	780	185	6920	4702	531	5420	3785	4124	22831	1280	2713	182	7170	8297	1395	332	7546	1664	732	3736	2567	15808	1739
4	437	216920	57749	12668	54971	190	13129	159	12818	12879	3635	852	333	706	10835	83	6908	1046	784	231	71148	240	916	4858	6220	2295	599	1140	19383	502	452	8247	127	3229	3197	6223	4665	25306	17124	5752	1504	24	10464	1171	508	4174	169	7782	1896
4	446	212282	18712	4477	41716	164110	7478	142414	5337	9963	3260	494	7384	1211	3278	7369	8640	7205	114	3872	12091	240	217	912	5918	4065	5250	2530	8847	4100	198	2420	28724	2588	1119	6988	430	67	2001	957	1426	11409	1262	1163	550	1992	17	1982	1046
4	514	172023	138181	50943	29684	72	32782	58	10950	15346	16926	268	1782	11449	5101	571	9057	14466	1880	1410	9973	7010	2137	1463	6909	3473	40894	1975	15650	266	27680	3869	93	5074	2417	8722	3206	16451	1083	1364	3040	8	2025	3355	2542	2480	29	1620	2067
4	549	175476	78179	8350	28674	289	22930	98	8563	16167	3151	1385	53413	7790	11496	22856	5598	2164	22845	223	626	5308	17438	10575	4382	3931	37529	180	720	17596	654	1094	266	1929	4965	1871	3445	92	12815	5625	969	21	1333	4445	2971	2941	300	2190	1369
3	11	162657	171262	103351	9862	14456	24240	11580	13426	13957	23235	15867	666	5834	8611	351	12428	5210	21992	285	187	3170	16328	9872	1614	2935	1429	1504	113	331	307	1328	2618	1790	13792	205	2869	94	1935	6336	2581	1253	229	3768	1538	3845	5030	9507	881
3	13	145769	216005	134146	13135	90	34392	27	8868	11059	26637	28325	661	62476	4793	260	4918	6247	133	9461	67	45295	165	311	96	185	1317	137	51	99	115	215	138	316	11694	162	2523	53	68	9399	1709	15	70	2992	5511	13121	7500	2008	801
3	26	173264	177604	79621	12221	184	24578	50	26707	16460	25929	17374	21352	8593	5880	24369	4243	6211	6593	5366	1040	4696	4938	7610	2257	3916	3003	1669	1342	5636	281	1226	116	1525	6650	2980	5049	4215	4234	3662	4440	6	4745	2933	7721	4482	5637	4215	1757
3	32	184900	35250	5516	15084	32061	12014	29031	4783	7187	2510	7991	4217	2983	7112	1477	5239	2157	27072	1040	13656	1684	20394	3084	291	1440	1404	1671	8712	707	3543	3154	7410	4379	1279	2246	4212	1229	2882	2231	2027	2771	6588	1033	1941	1610	3243	2437	2739
3	60	230023	52632	5198	26573	161	9063	88	9877	6829	2671	1089	242	938	16640	122	5613	2538	6431	254	1128	117	5161	1608	1251	1216	984	197	1255	5363	5843	1490	122	1768	1370	1091	8838	163	5879	3274	805	12	3360	1735	1288	1409	199	2629	4182
3	63	200245	35667	6165	47964	157	8508	133	5551	5366	2272	385	10534	6276	10522	11223	1596	1274	4832	9259	7897	3636	4316	5707	7131	6598	23474	6188	1778	7652	418	9109	389	5887	1539	5514	782	5201	5395	3062	501	68	5087	1686	752	1456	51	6341	459
3	67	188435	53444	18129	31580	760	13127	537	10668	6636	6164	462	1598	1014	6869	978	1969	1727	29464	22255	13992	314	22008	2711	721	1520	2597	2043	7487	9957	1722	4475	1882	13987	2231	8401	1210	588	4899	2135	614	280	7258	1410	911	1394	43	3078	1145
3	71	172277	183536	8913	1068	42	17399	25	2437	13768	1917	38952	229	474	15390	142	6199	730	64	103	62	168	84	177	57	107	535	61	64	742	41	136	41	340	14370	184	4358	27	194	1702	73837	3	99	3337	528	2377	11797	631	507
3	93	207951	51377	12826	31870	99823	14218	78696	5682	9342	5065	827	1586	5944	4419	1049	2885	11642	16103	2546	512	4160	11784	5989	10365	1313	3035	3967	314	11273	441	1069	16054	4157	2187	13887	561	165	5391	1696	1406	4095	5223	1521	791	2249	174	1821	947
3	118	198622	60843	14745	39601	277	12352	448	25568	8067	3950	2285	322	532	10171	161	1556	2044	9990	382	6680	152	7873	1461	302	4056	1091	267	1257	12045	682	5577	142	1957	1627	9647	1138	7923	7623	2959	2320	51	7734	1537	2687	1860	554	855	1250
3	122	168681	85872	17061	34691	563	15541	279	21668	11323	6858	599	43539	14070	8447	47289	2881	11689	13927	661	1753	8581	10667	10677	1562	3218	3810	5755	1146	16100	1084	8049	347	8280	2265	3755	2567	173	8106	1815	1442	63	12269	1762	1677	2199	156	1091	1469
3	125	176424	38809	12038	48649	2185	11982	2040	6317	6130	4360	3783	343	3339	14083	126	1616	2915	467	353	3098	2074	661	1304	383	1341	1003	2640	3238	13585	133	7942	1724	4744	6635	12313	668	8763	9458	3432	773	309	18805	1236	1145	1673	1142	3632	611
3	127	150527	94376	22404	38798	660	17953	783	26575	24149	6233	22335	39301	3694	5628	42799	3174	2305	1839	7343	2171	1870	1632	13869	201	971	13120	13551	3032	2512	662	1636	5958	5758	2440	3468	1858	335	1841	2607	812	219	7573	1879	3213	2463	7718	1947	696
3	141	241366	24971	4511	57702	138	4945	76	6962	3725	1849	525	1161	833	11402	1106	1422	3060	1549	548	2689	360	1478	4327	9317	2752	1416	1726	1399	2780	227	2831	145	3865	834	6322	722	3764	3995	2143	491	48	10144	832	292	1130	94	2810	2325
3	158	198045	65769	10212	31480	470	6590	334	20681	7565	12372	16947	12853	1288	11746	13371	5060	3046	404	1407	1053	166	567	6843	3687	3500	1454	1914	506	304	2731	2316	193	1813	1489	4497	1804	3427	73	2455	2281	63	1739	1128	538	1413	5129	5652	1700
3	189	198741	48813	13338	40875	76318	8710	63797	5193	7438	6955	1445	21083	1462	5584	22197	5451	1823	37687	1550	7882	233	32256	10070	4582	1693	12472	1651	9830	2113	5351	6313	13299	2622	4329	3286	1466	3256	1749	1988	1051	4028	853	1481	1141	2268	477	2466	1173
3	211	184321	54456	19167	160215	492	13708	423	8239	12031	5304	5031	2897	875	10672	1866	2948	2700	352	1556	2276	249	489	2940	725	3872	5961	9013	3876	2220	270	4020	164	2233	3754	1193	3779	71	2488	1875	828	33	843	1274	591	2330	1363	930	886
3	213	178833	146789	35111	28012	244	16242	116	57090	23138	9757	936	1522	1341	4872	840	3379	2319	9520	350	2636	224	17267	3748	7771	1324	15895	19701	3968	4175	508	2830	121	4505	1549	6621	2276	276	3900	1987	3277	14	2340	2309	1153	2200	170	3578	8589
3	228	218516	50480	16668	47644	269	11455	134	3334	9548	4416	3051	15077	610	10363	5267	8704	1726	17205	978	1135	70	12846	7396	1898	1208	7241	1151	378	6952	1318	2792	152	1868	3247	2614	1457	27967	6399	1699	956	118	7152	1754	437	1329	29	865	1679
3	240	199321	45679	16922	54096	45586	9894	41295	6796	5501	4509	1541	7045	6614	5643	7410	4073	1855	3485	164	11035	3989	2887	3433	7710	2168	1077	7762	2475	17927	302	1278	8280	2848	3298	5360	2692	140	9842	2776	913	2867	24985	1145	672	1982	338	1006	657
3	258	172128	118899	34709	79216	412	23513	141	37475	11229	11515	2785	41928	1707	4486	47461	5999	15840	2923	327	8541	334	2675	3284	2910	1647	2074	7388	1975	5433	1274	2235	76	6330	1758	5449	2465	97	5491	1717	2269	6	2971	1748	1848	2941	761	2683	3227
3	265	186388	96532	15331	32844	43496	15609	30921	17020	13138	5989	698	3409	4462	3726	2399	8465	9236	4810	2153	3974	2674	4268	1080	53	1307	18310	5295	1094	10693	408	2813	7924	3308	1664	4641	7577	133	8526	5479	4219	3514	4691	2212	1102	3187	190	1289	11517
3	268	242844	78255	24420	27105	234	21227	165	11640	10918	6859	17055	578	16891	7892	126	3189	15488	1798	838	350	11531	1772	10297	197	2222	1576	2210	282	6802	6763	1715	208	2554	5061	4243	1315	10497	10551	3688	1329	45	6718	4137	2121	3926	57	3501	1223
3	293	226073	116021	12894	14922	230	23726	156	6407	15474	5340	20267	417	2746	8123	155	15482	19843	7666	290	1725	875	5932	4102	9452	3867	2142	190	1036	695	384	2391	109	1771	12903	2348	2967	122	10893	5196	2288	29	481	2763	53040	3567	4688	1253	10623
3	305	169696	97556	31970	23233	91	21829	15	5920	16137	12805	5262	135759	6752	5047	73791	3810	5075	661	12957	5670	4490	1333	10275	6865	3428	9532	1274	9164	2386	1043	8128	96	7831	1890	913	2939	102	1353	3500	1374	102	608	2794	3029	4131	1341	2051	1216
3	306	194539	144658	23001	9837	239	20412	110	11867	13759	7665	786	503	15348	22028	226	17845	8620	256	14039	177	11454	289	15571	223	330	2553	529	71	686	211	888	208	938	5931	402	4783	42	706	6011	20909	38	435	4139	1510	4064	176	8167	6018
3	310	191121	96642	47411	25900	1620	32586	2296	11664	17539	13784	4658	722	18048	4504	324	3374	2887	1320	2092	862	13889	1449	6606	9139	3989	1195	1402	952	293	15179	12492	16131	3749	9863	3583	1925	241	866	4167	1811	817	834	2265	1402	5334	1241	1094	513
3	314	213559	41564	11542	57283	169	9370	125	8366	4767	6507	4657	253	993	10281	112	1208	5509	11332	470	1215	346	9111	1875	3835	2335	1097	523	326	6823	6148	1926	87	2259	1173	4767	426	560	4762	1835	971	25	10070	993	3221	1656	1276	1514	830
3	318	172479	178146	48699	30047	351	18411	222	50728	14232	11656	811	800	2458	6136	292	11436	2813	195	851	7253	569	229	849	4944	651	1840	1000	12253	350	113	1051	107	1096	2646	499	13229	115	3113	6118	4798	21	655	3015	2570	5292	144	777	5926
3	330	200334	34396	12743	37872	1889	9140	1955	3844	9735	5641	6470	675	1057	10622	345	1645	4887	4197	686	1251	516	4897	1229	272	3083	720	245	571	222	5629	1514	4927	2036	707	5222	866	18364	5156	2958	503	426	21504	848	699	1713	1751	2544	1453
3	341	246189	36982	6646	61727	32897	5659	20689	2671	6302	2913	1588	8793	838	10080	9526	6496	1321	335	671	2364	170	999	11006	1813	6467	3483	2037	3367	3763	407	10393	5941	15379	2116	5346	2663	182	1990	2806	3221	65091	984	2715	358	1290	700	5910	477
3	357	213724	165768	75262	37314	173	25719	106	33439	18320	18885	904	393	1286	6803	247	7849	3892	321	17724	3032	199	674	2060	3934	3591	2401	14581	4811	6090	629	5626	104	15159	9968	1925	9719	258	2227	4216	601	46	381	3500	3877	6232	225	1854	1918
3	376	176843	129338	41478	28139	261	26722	132	18976	13377	13240	1947	840	22273	6447	198	9459	27142	12907	3264	7682	16327	10257	9432	5386	3811	4075	1868	12171	4654	12809	6968	173	4366	1752	2261	3108	17137	3270	2250	1752	52	3857	4398	3003	3432	340	1175	1941
3	402	204081	84109	18441	51267	1013	10929	855	31671	7044	6667	2228	664	5719	6382	124	4160	1516	13067	1078	9119	3292	10351	2227	226	1258	1393	18283	2193	6897	649	2183	219	3441	2561	11741	5799	22422	6700	3445	1606	80	7019	1653	836	1185	673	8711	7722
3	405	185211	98501	16306	17114	135	19698	162	22205	30229	7684	882	6463	7742	12230	6935	6559	1498	10611	1433	9112	5131	7890	1457	16952	7287	2369	967	5316	382	306	1142	902	2966	4371	4746	2635	467	9770	7455	2612	47	1112	1936	1385	3786	287	1740	7533
3	411	178260	163249	1794	1127	121	29181	57	2197	40409	1710	2496	526	736	29431	105	28629	972	29	78	38	102	77	290	26	242	1613	117	28	425	40	233	141	398	3377	223	13462	46	5494	20015	40475	21	205	4328	304	11345	1323	21749	1651
3	418	176489	66011	23726	24780	1287	9040	919	7801	7447	6087	1376	1626	985	7737	1436	4119	1827	26088	380	3884	388	19916	1886	1040	2657	11284	2204	3732	10545	706	1379	948	2546	2363	12486	1253	16860	8936	3061	5030	410	18950	1837	1430	2037	139	1261	1336
3	420	189081	39856	5697	13537	442	4689	336	9304	3711	1592	15512	474	316	8112	285	1456	904	1222	893	921	74	1050	963	554	841	362	366	957	166	106	1099	126	1095	28064	9349	858	102	867	3219	997	53	5621	935	266	843	4253	2116	633
3	424	194012	24124	3282	49491	10184	7218	7897	9022	6814	1549	4457	1334	1736	8686	1174	1628	915	681	166	3700	1000	731	1000	11978	1693	809	178	2499	23924	3209	2316	1701	1826	1127	3897	540	3364	12030	6401	796	568	6838	869	330	2011	1157	10429	2091
3	429	182034	64434	14572	41237	4094	24134	3404	5181	11926	10008	237	729	19698	6916	231	11647	2132	12857	340	7954	13798	11325	2593	249	1638	6108	15408	10805	10578	358	3528	9907	2585	1314	13228	2210	127	5354	2240	1406	1963	9923	3120	2131	4858	26	1280	4135
3	440	192480	63938	7604	27552	325	13580	174	30205	8465	3721	252	2320	1258	13355	2497	3591	1042	4612	3438	45611	527	3855	2317	1016	2165	2277	13480	26045	3242	239	3141	257	4284	2156	6517	1178	339	4162	2479	2149	26	7148	1255	4659	1689	20	1382	1582
3	449	201987	24555	7678	34091	54237	7682	30966	4460	5198	2371	2075	2234	2795	8922	2156	2153	3564	1368	1094	7526	1624	1670	3704	305	1210	3190	9558	2700	8376	1675	3444	12798	3471	1045	3714	1010	36456	4812	1013	404	1634	10071	751	480	1488	634	1083	893
3	480	182634	108072	13365	21197	83	12885	47	44677	15975	16433	2575	459	1069	7626	256	1997	4959	4817	182	1153	169	3835	1251	13580	2277	1994	1405	1146	26623	166	1253	81	1159	1298	2606	1106	3879	13741	5271	1727	26	17015	1274	891	2561	628	2228	4757
3	505	189969	65679	22257	37544	4742	15554	3928	11005	9039	8806	4220	2758	1660	9221	2669	3371	16637	10997	1505	1880	756	8947	1464	110	650	1616	4456	2712	12749	4046	1613	1105	1922	1773	5985	1449	177	11876	4963	959	399	5604	1733	691	2614	1367	7374	712
3	539	190973	128018	50447	17751	269	24627	72	17875	15218	30196	817	546	631	9823	182	6655	3679	35847	310	1025	142	26921	9496	1067	5589	2805	240	1465	11443	446	2350	274	2671	2341	7700	3549	136	5959	2823	1913	14	3500	4867	1146	3507	71	1765	1032
3	561	184992	85026	14544	30270	26840	16800	21834	18478	16771	10323	2596	765	6617	5645	115	5612	1972	28075	4809	4841	4276	20853	1367	3926	1600	4494	904	1646	19275	634	1833	4627	1735	7636	2707	2375	153	10177	7687	1064	1438	7404	1938	5990	2118	746	20849	2476
3	562	196156	55542	30658	25558	96638	21506	83414	7444	8984	9137	3198	319	3117	5277	250	4727	5163	3933	337	5920	1694	3150	11926	14701	947	2220	986	9926	8189	4454	4184	17150	1885	1148	2373	1524	79	6370	2340	2401	7465	12217	1070	660	3106	809	1222	1905
3	570	223248	55234	27858	4036	126050	13905	119212	8516	12122	8301	539	675	5881	2374	249	7711	5630	311	2773	1234	3711	461	834	4768	3957	2261	3666	1740	5153	4801	1512	27470	5454	3635	2740	1552	9810	2768	1546	2324	9037	2303	916	673	2290	104	982	1693
3	571	199456	133627	53891	38492	3321	16144	2374	6668	17598	11198	5552	906	1338	6279	498	12662	3963	3416	4608	8657	128	2961	3070	10030	2345	34907	4246	13902	8965	14716	1809	627	5121	4008	5894	6101	123	3303	5512	3084	177	7274	3158	510	4388	517	7942	1993
3	582	215057	9006	2913	20821	47917	2945	42128	4154	2995	1876	263	346	346	10005	173	3594	1875	7681	1939	1647	91	7027	4316	67	4527	1004	14756	1054	139	613	4302	11063	7784	807	3944	638	12496	155	566	541	29561	7036	434	162	609	81	490	438
3	591	166770	146180	72206	29979	317	18236	181	10214	22655	14285	741	981	55716	23795	168	3777	4711	103	179	186	40015	302	1271	9943	16653	3423	348	93	308	110	18013	158	1679	6088	1375	1116	72	182	5898	897	73	397	2179	4460	2356	208	9692	580
3	593	207246	39495	11616	79168	161	8748	113	8804	4588	2915	1611	15995	6574	11773	17685	3243	3221	15327	2769	836	3969	12119	3325	1763	1846	1042	18673	426	195	4288	8212	45	4255	811	5822	845	589	680	729	601	39	3079	1219	2759	856	344	1481	449
2	2	211076	33619	6500	42851	23719	27187	17717	3817	7834	5434	9727	518	2320	18353	228	2329	9704	5795	1134	3993	1218	4426	913	13050	3535	1377	845	6148	30210	345	824	4340	1284	2501	2720	1023	99	19412	6036	795	1036	5704	2796	1096	6385	2730	1808	1317
2	3	219210	31212	10782	31144	10903	8243	9544	4070	4706	5637	3211	809	443	8142	549	1537	6044	10644	4949	11503	135	9201	18811	637	3329	1881	2952	17337	2836	737	3548	2038	5022	1238	3214	428	4327	2396	2096	468	752	8850	717	346	1408	780	1075	1059
2	4	221920	34744	5185	21065	96619	10998	84906	5925	11102	4435	824	9325	1279	5081	9119	7205	16124	14386	450	2747	186	10833	2269	1692	3845	2384	389	3938	246	9883	6323	22633	2572	1004	2188	2071	228	189	1082	2208	9379	1073	3389	1355	1570	177	1877	1253
2	5	170292	167843	49940	2322	518	36214	336	31195	39252	10744	12989	1259	57635	9565	178	13465	2744	135	591	140	42764	121	978	8050	11555	5613	136	76	400	71	357	212	446	8972	638	2447	56	474	10573	5692	69	141	4176	3789	8028	3480	14839	1040
2	7	208744	99929	20608	14016	419	17349	248	8329	12336	24860	6645	42562	1104	9013	44620	5719	2825	6346	5575	2282	282	4834	1698	16191	10264	2380	137	3677	4392	233	1352	196	1659	3903	2988	4324	95	3582	7066	2005	51	8876	2598	1272	4654	114	1268	1653
2	9	184563	137190	36539	26526	136	13532	111	50616	20483	8717	587	474	1381	6821	166	3203	2376	2422	4727	2256	273	2667	16548	3200	2431	2054	7544	2581	285	39104	2965	83	4400	10384	5067	4030	156	3749	3862	1652	9	4914	1471	1253	2331	64	1596	2602
2	10	187305	94140	24196	15158	205	19531	168	21169	12983	10493	3626	56178	3475	5379	59438	5224	12878	10327	630	5755	1415	8524	8245	5747	2278	3164	859	2508	10154	31564	3906	129	2115	3212	2629	3830	111	6280	2488	1209	15	490	4188	2112	2268	1048	3269	2250
2	12	189965	89879	28794	20676	195	18503	84	15650	12843	7994	397	17324	3405	5355	17797	4479	2218	8107	1243	2084	1893	13843	6393	5885	2980	3009	264	1429	3699	1170	3108	125	2067	6268	9859	1655	198	3660	3000	1363	20	2559	3910	7546	2193	66	3626	6199
2	14	169984	141252	24137	21690	114	14771	48	21173	15075	8052	636	24551	21695	5090	27627	11170	2772	11678	517	4249	14283	9141	1590	3945	4520	3368	803	3665	584	23283	5332	149	2438	2336	1761	5991	169	3170	2269	5139	20	872	2612	1663	2375	147	1746	41012
2	15	173063	123613	26580	30637	167	32910	55	18668	13512	10344	1141	56416	10387	7370	19423	13035	16310	227	393	381	5725	588	1241	5867	36496	28466	4711	469	15169	1572	547	184	1029	12842	360	3029	48	6856	3278	2158	16	543	7994	4553	4750	169	3956	804
2	16	176288	129333	27947	12928	110	22996	96	28924	12352	9679	657	7079	66369	6927	6851	5013	2076	8090	199	6927	46220	6147	844	13657	3001	1474	483	9733	9780	240	1220	67	2113	13893	10110	3388	796	6863	2884	1667	4	6329	4283	3338	2629	293	4466	921
2	17	145164	159837	66482	55848	66	18191	36	4201	37540	18266	2987	2185	1199	12547	1941	15326	3585	68	133	254	148	99	390	7569	3883	61109	127	328	98	48	298	117	571	2268	694	6231	41	168	2737	1339	18	198	2292	3427	2703	904	2740	986
2	18	156138	153254	50355	2162	554	43912	400	41225	16334	11462	2089	1214	28335	5825	850	3361	3281	17248	157	177	23422	13376	1369	10607	3585	20666	123	90	313	477	6407	486	1389	4981	242	1278	105	883	19733	2556	102	224	2800	3201	18454	589	6526	1141
2	19	160692	124424	27602	35071	80	18241	43	26153	15871	20556	29839	632	24077	8936	173	7162	7898	19224	33088	1053	18261	15081	8689	1607	3462	2340	2989	1074	5758	956	5419	72	6569	4053	6081	4861	179	3779	1652	2294	6	4495	3056	1986	1465	10216	889	1086
2	20	184433	184392	28145	29407	59	16070	40	14342	32480	37736	304	1187	1400	7530	725	4863	2637	3202	6301	1576	246	5642	5306	5517	1505	23066	2948	2388	7220	298	4292	266	1399	2231	375	5030	91	3289	4184	10204	13	393	2235	1036	3903	32	1657	25408
2	22	188334	92827	26878	24616	85	17109	56	17190	13556	20317	3068	556	915	6218	142	8573	1924	399	598	2501	249	833	11750	471	1635	1741	2761	3226	23230	372	5818	125	2985	6692	9468	3610	521	18682	3759	889	6	12302	1982	665	2058	131	3361	641
2	23	199920	90987	29286	45488	379	14151	327	20059	9286	6949	2905	971	2880	8484	182	4640	16272	27709	862	15760	1549	20622	25451	3477	4536	1649	2321	25732	3361	660	6619	158	10646	2300	684	1367	13795	2395	1914	991	65	2448	998	5028	1421	141	2020	2253
2	25	194963	136850	58131	68481	382	15966	140	10961	14741	13504	21077	652	19678	7729	264	8843	27153	309	5638	539	14672	547	12333	8845	4006	2127	8306	618	301	261	3897	212	3940	11558	1825	4121	144	663	3594	2217	5	505	2140	2261	3361	5279	1063	1824
2	27	160385	130199	26713	5211	757	40575	65	18277	18756	20575	430	97691	3615	3937	37437	4685	3371	108	161	744	988	177	1923	3929	21553	41336	182	1125	9278	91	388	987	491	11531	1462	1330	54	3691	3299	1969	29	316	3763	1343	4381	37	1825	1525
2	29	143748	173885	37923	28445	56	20580	51	31086	15980	47621	12614	425	804	7152	179	16053	17090	549	909	380	185	1933	5565	17420	969	2153	3779	349	283	3122	2109	67	1575	1836	2863	4102	89	146	2302	1204	3	251	3311	1012	3468	4817	672	1281
2	30	161781	128227	42054	59167	447	12834	30	3217	20457	10902	397	871	1200	9243	875	11605	2862	2801	1412	966	150	2515	1965	7089	2908	71512	12091	932	6253	805	1395	85	2456	2053	6208	1973	173	4423	1640	3404	7	5359	2754	1155	2106	122	1857	7526
2	31	177401	52120	11108	21413	144	15283	69	9043	7175	5618	332	19781	4238	6099	21383	2680	12878	22233	5172	953	2281	17585	3804	691	1615	1596	5754	861	7621	13837	5856	520	12275	2142	4405	980	1654	6341	1532	716	19	3718	1774	1288	1171	43	1752	4860
2	35	172763	117211	22504	60312	94	14758	56	38459	12631	11262	883	494	4030	5579	133	15376	1613	5234	2405	3538	2379	4560	20080	81	966	1082	13057	4696	8847	559	3558	64	8840	1494	8281	3568	16281	4131	5043	3408	6	6967	2189	8169	1800	614	11020	1490
2	37	172539	125180	37857	44242	143	25027	36	23047	13150	18152	51528	770	1421	10331	284	6471	2545	270	3430	14414	314	629	2029	5162	2328	8229	7474	14073	4377	232	8034	191	5395	9456	2337	2985	135	3132	5117	3317	17	396	6697	11613	3668	14052	1075	2017
2	39	139508	181604	65352	1063	88	23996	64	29777	14508	14674	89760	846	18592	4302	268	13738	3832	136	11908	871	11761	190	450	4806	4728	3068	81	1431	7907	92	351	100	5524	6500	161	2984	47	3071	3605	6503	6	99	2356	31418	3248	22844	4571	718
2	40	174371	86256	35561	33366	212	21403	30	14732	13573	11017	499	41930	9318	7596	46975	1996	2395	24566	453	331	5178	19081	5535	434	6672	3967	680	137	2560	2475	4564	232	3316	2453	18443	1394	125	1615	4097	657	8	1005	3584	3383	4477	131	6649	779
2	44	147727	184037	41000	1794	69	30162	33	9717	21235	47191	4732	829	27794	13739	243	9713	3610	166	5017	248	18936	463	3106	8377	2585	4878	43921	163	343	126	5958	167	3179	2232	343	9746	146	1248	4527	5734	20	288	3710	2302	5525	1032	1395	6748
2	46	222345	51405	8071	51023	79321	11736	63596	3790	16406	10817	441	20996	953	9840	23880	5388	1904	155	958	9706	260	346	1306	2635	10019	1593	4661	16086	5717	131	4581	13815	2004	6088	627	1343	149	2654	1230	1222	4548	5103	1275	356	1404	91	813	766
2	47	181540	143795	17407	30382	341	20024	393	26281	16146	19210	699	953	2035	7450	639	19636	2225	4652	767	10121	604	4976	2627	893	2332	3677	1129	16225	289	19316	3005	3540	14236	7249	2755	6832	256	1831	1935	1561	115	1138	2770	23074	2586	173	1306	3629
2	48	162383	57218	11183	89025	213	15793	33	10971	10348	8880	2829	56702	1207	15315	61892	2359	1770	15559	247	408	310	12379	17099	2147	17795	9039	7292	426	89	361	7954	143	2347	3582	1733	1214	180	252	1431	598	1	410	1444	588	1807	1192	1353	1031
2	49	184347	43458	9577	37150	71663	13952	57011	9764	6654	2710	1594	380	5635	6897	255	3805	6137	1236	364	7716	3443	1411	11946	286	2006	912	10448	10912	13271	3843	1392	11786	2925	4192	7641	1220	41085	9020	3443	1127	3744	1176	3515	576	2226	193	3229	956
2	50	168803	214084	63623	21555	145	36910	74	57519	36609	13292	1103	440	3215	8451	167	13901	3758	146	194	8691	1428	187	756	4217	262	3674	2013	14370	221	120	694	165	7149	7897	2951	3381	87	80	5115	6829	14	233	3298	1126	4132	288	1030	18811
2	52	238660	98454	3184	7054	276	12884	57	22644	24067	4646	13414	93092	2696	6415	114480	18491	3727	117	323	683	459	356	752	6077	13918	2544	5544	1052	161	6445	652	130	1335	5715	728	3466	94	55	3971	2205	10	188	3082	1234	4594	544	974	1022
2	53	167212	137273	32895	36576	131	12482	83	26259	23932	8823	381	307	838	10194	155	10172	2390	15776	39434	1142	160	16909	3278	6097	1660	616	25914	1612	97	1231	3851	73	27533	2199	505	10752	241	3034	2265	7562	13	409	2273	906	2194	68	1960	12017
2	56	197421	58776	10787	61815	194	13962	94	5432	8116	3182	413	1062	7095	7219	735	4045	5123	24333	3987	18529	4603	18598	3732	101	2055	16317	7439	25130	423	6134	4132	198	5031	2465	13140	1346	14301	2167	1592	1055	19	3997	1083	1215	1669	117	2219	1051
2	58	194928	120434	31578	18594	125	23196	86	14305	12346	8774	2016	24158	2185	9750	27799	13490	4127	349	370	31245	579	610	2887	8350	2105	3278	26751	50520	6749	6594	2635	250	3613	3844	348	3566	304	3489	5016	11702	19	254	13956	2503	4942	694	6342	3307
2	62	209402	41432	7754	33905	48	7324	27	11164	3842	6003	650	277	7836	12580	171	2869	795	1530	46143	7455	5641	2318	9080	3619	1003	820	4654	11947	4870	474	2577	23	29635	1692	13403	2683	348	2867	725	717	5	3545	1095	707	874	148	327	327
2	64	194519	117885	63768	35823	129	28537	73	5546	14721	15502	1198	755	942	30534	209	5326	14051	400	26863	200	198	602	1621	8448	11156	3733	260	132	185	276	9537	132	2343	1746	333	4275	119	156	2313	3277	10	214	14287	1318	3184	276	829	617
2	65	179672	99447	18366	40382	177	16294	79	34804	15933	5666	596	46523	2351	8451	51172	3790	3045	33754	300	3139	287	25532	1557	6920	4212	3144	200	688	11306	438	4956	105	2552	3574	460	2650	231	4698	2528	1499	10	437	4250	1009	2671	39	1211	6146
2	66	215988	95006	14195	20049	142	34310	66	42202	18792	7035	2075	4265	4605	5784	4204	4227	1473	490	547	17559	2749	455	935	10776	1531	3716	248	29602	24672	183	1037	363	1920	1696	2376	2723	227	14029	8030	1416	48	684	7055	6262	4723	344	11332	2935
2	68	200282	83854	23319	80660	111	14574	56	8547	11763	9164	494	30083	12428	9967	32981	4035	3903	6938	1597	4573	6758	5642	5124	8736	2723	2567	10723	6028	3359	17321	2316	115	2409	4140	7342	3455	166	2261	2482	3486	20	3078	6107	1781	2219	73	2168	4991
2	69	169266	79967	14113	50706	87	13522	72	20320	9971	10518	385	422	560	12542	172	7346	5892	9609	1384	15812	123	8055	3316	7975	1520	1491	20919	21282	13130	1042	7066	60	6286	1348	10188	2831	385	8924	1432	1130	20	8382	1694	940	1397	78	2582	1448
2	72	158280	231714	140272	1358	142	28328	93	9807	14847	29437	911	768	34805	13368	357	9717	13836	129	141	106	20969	104	213	8031	172	2043	116	61	273	64	172	188	304	3403	139	8146	47	83	3676	1658	16	80	4243	2786	4866	229	1480	971
2	74	192275	50039	11411	54278	686	9942	641	13188	6713	3694	3023	288	8049	9253	118	2710	3165	11096	626	14430	5027	8915	29455	4659	651	932	7538	15818	618	444	2375	2899	8216	848	10870	3124	246	1459	2387	740	137	5807	881	813	1927	626	1644	10351
2	76	170092	168190	81198	1382	225	26172	87	5188	30942	17979	16106	564	820	20212	228	12185	4587	383	1482	137	272	328	433	19261	9789	2912	201	128	230	85	413	118	618	1622	268	12408	63	5186	9283	2432	60	133	2242	1097	9791	3991	814	3453
2	77	178318	84527	21284	24532	154	10538	75	3178	27298	9976	6516	757	27500	44928	437	1729	1408	1007	1024	737	18800	1545	2789	1900	6128	13139	345	361	97	33518	2626	93	6648	4371	751	2128	102	72	1504	876	19	199	1007	1813	1774	2079	1077	623
2	78	216144	9244	982	51211	114	3226	93	1189	2496	613	1094	854	245	9056	868	529	2026	10176	369	6057	119	7773	4124	1104	1253	262	376	8118	4216	456	1927	377	3746	897	7266	156	6039	1894	1117	192	43	3395	358	1143	658	140	471	969
2	79	180444	141429	18913	24043	194	21350	81	22115	14405	23202	1433	569	1724	6648	127	10269	35777	22143	584	50798	394	16353	5025	7782	2074	2210	390	9306	330	460	6746	217	9811	1424	8316	6564	4842	1013	1771	2981	8	558	3098	17894	2700	385	714	1514
2	80	238368	7555	1958	31524	91368	2659	73654	2415	5080	2425	402	373	813	4710	321	3637	2349	5615	1308	2361	203	9173	6834	119	958	591	24809	957	2104	10316	3185	16262	5190	611	8002	440	9450	1234	711	866	8706	3479	534	414	978	37	1386	996
2	84	177400	68903	29022	24052	386	7614	229	10343	7695	7067	6883	15481	9848	7649	17067	3067	2778	985	2503	4111	6087	1093	11516	328	774	1548	1144	4184	381	331	4764	309	3896	8581	5467	2637	141	1772	2741	760	72	4171	2324	2698	1161	2346	5870	738
2	85	201606	77828	8754	67199	199	13438	109	17185	11157	3666	357	17670	37988	17522	18152	7341	1406	9151	1244	2241	24690	6948	1867	3400	10640	1317	7342	3357	167	242	1384	92	3414	1574	789	5275	185	76	1004	1445	10	381	2931	2803	2183	36	1200	2887
2	86	163372	160350	22277	19278	261	29226	126	33481	18992	13666	347	2157	84627	5134	744	7216	23970	452	15324	15232	60703	723	2521	7625	6886	3214	17098	3267	733	1080	5490	107	2758	2420	3943	1446	135	543	1747	5603	21	440	4177	4659	2718	174	1892	2167
2	88	205992	53122	20796	104187	287	8323	109	2457	6519	8522	5721	10340	1122	12425	10582	1375	4730	473	633	2554	217	1277	9827	457	13802	9125	39755	1794	134	3190	2333	146	4162	605	738	1140	189	496	1149	970	48	738	875	6046	951	1285	1559	528
2	89	162101	108874	27029	64084	184	6140	128	6951	22000	31486	604	11622	613	14968	10730	3317	2216	19515	23563	4675	140	15260	4589	119	2096	1080	14741	7369	145	1363	7567	116	50420	1079	589	2539	482	50	1409	1020	20	355	895	436	1728	181	544	835
2	92	198434	73690	16016	63249	237	12663	144	22146	20179	4458	10570	288	848	8549	135	3776	1369	4173	3093	3697	139	3297	3157	118	798	914	6088	2161	17194	276	4922	60	20905	1484	11079	948	17629	7649	3049	4985	13	1521	865	480	3316	3971	584	422
2	95	149835	116552	47291	2098	213	36028	197	16320	15029	12162	22178	72607	1895	9675	78883	6544	14614	1288	7986	323	327	1523	14165	92	3325	2778	1751	246	11747	17407	14929	81	2614	2757	249	3599	117	4678	3076	1504	13	203	6897	1624	4326	8209	1557	812
2	97	159994	169289	61875	39126	233	28288	214	24001	22356	14723	1757	590	9225	10232	245	18322	3863	2030	423	14735	5720	1963	1800	6104	571	3570	394	24760	285	7333	6757	164	11082	8785	447	8958	151	1103	2298	4379	28	300	3696	1457	3032	460	842	7549
2	98	150677	220758	63095	10375	225	37979	140	32258	27484	15067	8590	701	1220	11990	286	22796	4334	114	146	91	236	120	336	13636	198	3234	151	62	328	63	278	474	451	15007	246	26083	57	152	3921	8643	18	264	7082	1329	5589	2231	911	11695
2	99	204275	41836	16573	159419	279	5175	218	4299	3155	8391	5573	215	8361	15553	147	2389	1045	356	380	463	5804	751	2657	4542	11845	679	430	250	321	1339	1558	64	1812	1210	3981	808	150	198	571	361	23	633	1015	670	642	1588	659	376
2	101	202983	72049	8363	39230	174	14657	85	15013	11005	3133	2294	2941	16709	6689	2618	5797	4089	5626	785	538	11755	4690	3659	2842	1994	2392	6896	386	10636	7722	2119	373	1990	2599	4141	1678	208	9541	4494	1076	14	12762	3876	9349	2085	465	7374	9693
2	102	185256	37071	14742	45383	60274	6943	51270	4979	6139	8081	40383	793	590	7925	701	3715	1716	33961	44750	4132	92	26426	2927	1680	7827	1624	9881	7035	90	1512	13801	11384	3573	3489	451	753	174	352	1027	992	7273	235	880	403	1798	13213	374	545
2	103	168783	153863	54339	52937	373	29134	224	44471	13741	13652	1711	720	1431	11420	228	6486	17872	688	725	262	345	1996	23182	78	1980	2671	635	96	122	3113	1465	124	2781	1682	503	2708	151	62	7157	5163	15	258	1840	1493	6226	471	7184	6169
2	104	222115	60034	20661	63994	88	7733	65	7092	23495	5037	7726	451	358	13787	99	1107	7904	14082	13939	1547	81	11340	29426	2047	2224	642	1432	598	1849	2507	4361	30	13238	1242	14263	976	399	783	2879	1320	10	1349	599	584	2414	2329	364	589
2	105	178010	120721	26444	35796	250	23492	197	39797	14033	7244	289	537	7981	8823	167	7908	15711	13949	775	25461	5230	10818	2028	718	458	2695	5418	4991	12022	527	3005	87	3007	4449	536	3038	151	7219	2465	2779	18	2446	2583	1185	2844	73	1162	2932
2	106	179403	26944	8860	41016	105398	8373	98233	5581	5485	3675	1626	1487	958	4917	1607	3732	3216	8108	372	2484	419	14042	2358	513	961	1710	4235	1711	3160	1090	2436	20535	1792	2326	3448	965	151	2873	1358	1665	10860	3615	1745	307	1337	3562	1238	1608
2	107	200391	54311	18114	79680	161	7623	70	10246	5795	5459	925	34256	838	12759	38016	5416	1918	10741	26561	578	198	9101	6014	2821	2695	1611	21518	460	5864	461	6239	123	3905	2137	7897	1768	207	3986	1419	1028	8	3219	1808	2061	1028	260	2262	820
2	108	240072	65406	11776	23574	248	19318	150	5864	9206	6240	1125	5834	1861	5997	5972	3364	8031	2801	1631	1323	860	2321	4491	240	958	48635	1191	1730	8356	569	1050	324	1403	5892	1439	2169	2884	4516	7981	1421	34	7305	1538	2834	3832	207	2184	2459
2	109	147010	154405	11301	15801	218	20529	59	11641	13099	2630	538	1966	197596	2920	311	632	1096	42	18	152	150784	34	99	96	359	679	40	102	1207	47	385	141	253	2631	39383	332	19	21	214	451	2	393	6090	8750	1932	146	2191	985
2	110	172024	156009	87821	51821	368	27116	222	4660	53507	23267	566	857	933	9423	285	2924	5453	207	5142	16167	296	360	1636	8931	350	4268	12932	27215	297	303	1071	268	2122	2065	618	745	183	5854	8829	311	62	428	1609	1475	6717	74	8188	1055
2	111	193646	7748	2393	19029	120155	9861	109747	5595	7589	4506	404	917	553	2922	306	5936	6276	4974	974	789	109	3954	8764	212	692	1510	1306	609	214	2768	1738	24705	1351	575	2726	467	129	172	585	1682	47274	1260	589	421	1023	62	568	930
2	112	187954	20182	7030	23848	153034	9302	132889	7151	7542	2827	409	652	946	3889	374	4241	1364	2837	4106	3183	90	2370	6295	182	1196	1708	2287	2619	7091	7378	1449	28546	1586	992	1472	978	111	3969	1576	971	10922	6547	671	449	1734	74	1059	1416
2	113	153973	185221	51388	40098	167	26339	79	18056	60590	22128	937	534	826	12063	204	22417	3218	480	840	387	164	1380	2737	6167	3140	3237	640	370	209	2408	3741	142	2432	12888	4878	5059	120	92	3381	9592	12	261	2934	653	3858	205	557	727
2	114	180417	177565	29255	10840	513	30000	233	31182	21719	9204	427	962	13692	3282	189	15089	26246	1962	168	157	8297	1724	608	7424	1541	4145	150	102	11340	286	2171	329	609	13243	1376	8190	3469	6576	2859	15275	61	5192	3868	5918	3372	64	2623	3081
2	115	159657	191853	36667	2348	461	63808	238	15614	40635	33398	1249	942	1153	11509	280	19481	3909	73	139	86	169	89	270	10242	7789	4524	109	64	636	221	252	373	352	26232	204	13442	55	1592	16065	4183	49	363	9824	2587	15855	257	12231	2314
2	119	231492	28913	3655	14793	259	3193	196	3226	6657	3473	901	136	8554	24584	107	5768	475	494	455	7807	6532	865	5039	5897	5906	392	58554	12622	64	9865	2800	72	6345	1690	520	1090	303	38	547	541	36	396	794	537	519	112	724	188
2	120	154071	151279	38193	6436	141	18508	69	23836	20026	24169	67739	1351	1610	18274	920	28555	3053	132	12250	310	904	198	588	276	14502	3739	2236	409	312	157	993	111	1030	2744	291	4589	76	177	3116	3856	13	286	2703	1033	3363	22493	811	1265
2	121	159377	108187	17103	24171	408	30426	296	9372	20939	6198	1682	32491	1829	9203	32873	6184	17107	8834	235	6994	248	6848	1221	6314	7512	64934	1519	11519	3104	408	1566	226	4165	3410	1293	2347	19737	2014	4025	1528	66	3389	4717	937	2505	172	3776	4737
2	123	192735	155681	96304	12667	559	17416	438	5868	20934	22249	2048	859	1002	12128	350	7594	4904	537	59222	613	154	1145	2583	2606	6573	2744	2554	854	291	807	2200	273	32172	1837	329	3070	592	157	1615	3814	81	277	1391	1051	4073	565	714	1985
2	124	106333	11776	4929	25697	69	1934	49	2012	1924	1233	313515	127	4082	7762	100	276	373	451	56853	1114	3025	652	1221	924	11669	276	9970	1741	710	540	3652	15	2688	306	602	206	114	369	279	209	8	430	227	187	282	104660	225	71
2	126	156377	80500	27940	30815	67368	13571	54954	16262	14379	8282	3061	555	4491	5700	166	7007	2389	12911	317	64098	2979	21981	6384	1718	639	1503	1190	12783	5234	541	6543	10692	3416	5090	4300	1387	2648	3721	2350	1343	2553	4641	1788	1520	2091	1016	4138	1466
2	128	130265	257266	51763	13001	132	26750	50	102331	82812	12244	912	673	1534	6195	238	5714	3309	83	10251	93	297	228	427	203	2190	1976	3585	25	314	78	451	161	965	2199	161	4794	38	36	6688	751	12	85	2593	1964	5642	166	1000	1630
2	129	169795	102414	49526	10591	92928	18705	82929	5621	14552	15756	1713	1044	6560	3756	500	10375	29694	321	656	571	3526	518	1171	7632	2577	1909	1651	371	317	8599	10617	16217	8180	3234	2986	1952	198	875	5290	2182	4668	908	3579	1420	5480	481	2671	2135
2	130	151727	116390	15521	38584	424	20942	320	13142	11970	10960	621	21971	14344	13986	22307	5131	16996	30762	289	13732	9239	29124	1532	2894	1461	7970	257	2884	6706	911	4532	216	2305	4559	515	5345	155	4094	2611	4692	83	833	2268	5147	2875	556	1918	14101
2	132	175647	87458	58007	34080	255	11482	199	3450	10639	11838	14361	347	562	32672	163	5176	3063	818	895	175	81	2313	2835	8828	13672	1696	274	127	193	89480	1542	75	12029	5362	433	2947	121	114	868	1084	36	286	1340	346	1553	5511	722	332
2	137	211027	20394	7796	15215	180779	7731	162546	4427	8173	3752	1473	5215	779	1956	5638	4284	2334	8802	345	1281	300	6817	1077	949	3011	2803	1978	1485	3469	922	3554	30296	798	1386	1345	672	15099	1720	1351	863	10834	829	698	558	1775	412	1164	880
2	138	161991	132742	70593	79322	296	22060	120	4654	12912	16096	8059	45062	9253	8317	49736	2258	5052	418	52888	145	5382	580	2390	1327	7344	38130	158	80	488	878	741	196	1096	6465	516	825	126	118	1821	554	8	183	2558	1630	3679	2590	3235	900
2	139	170031	23420	10658	45791	202	3699	169	2077	1775	3593	213653	293	4255	7073	112	1105	1293	2150	40563	454	2749	2993	2616	211	1200	454	19711	325	93	1896	7884	52	5237	308	10006	537	145	303	643	183	29	564	325	690	585	66480	986	173
2	140	218644	72058	17791	36267	160	10992	68	3057	7308	4381	944	426	19132	11893	178	6397	2501	223	5535	13928	11724	451	2833	6067	33930	1405	1152	17035	14865	307	4284	103	3343	979	2740	2334	159	5711	2323	2924	9	21731	1802	2923	2733	306	924	16688
2	143	159735	100454	52744	43718	408	22811	263	6056	13090	12655	9480	79672	11133	5900	34278	4153	4074	383	975	844	7462	1565	2883	4496	6563	5178	9416	1087	1653	40166	5675	153	2939	2527	2390	3627	151	659	1602	946	6	391	3479	1298	2588	2736	2694	884
2	144	204542	63647	38493	5793	218	6389	124	2729	5086	8829	1116	1850	4530	13409	1838	2577	2222	225	528	245	2646	813	2202	22286	64986	1127	596	138	77	16238	5576	69	7332	3787	713	2662	164	162	1193	612	6	809	856	1672	1601	157	613	317
2	145	172842	238713	140833	1709	304	17996	108	7138	20324	28625	4698	933	26453	13688	430	2305	6502	1745	407	304	24055	1650	642	206	14169	2724	571	369	427	15579	382	167	1009	3414	129	537	113	61	1062	552	6	134	1530	2389	2362	1357	1627	1370
2	146	177904	142268	88490	1708	107	17058	53	16230	14854	18971	5511	747	1508	8925	273	5671	4992	864	120107	102	349	1272	1628	5521	344	2639	370	164	186	828	931	58	2264	1246	139	1799	182	137	1904	639	19	166	2400	3994	1698	1548	1872	854
2	148	163227	233545	44589	14269	191	13693	75	12378	18048	51577	32161	526	643	6525	227	42187	3743	4873	9291	197	190	3800	781	163	2842	1366	3275	206	191	282	618	230	5430	3282	204	17848	122	53	4099	11615	6	170	5003	471	4675	11008	950	2923
2	149	170391	41595	6219	23791	406	15798	69	9641	8311	2819	37575	29227	1160	9275	11582	2362	1883	1103	612	25831	482	1353	5092	683	1861	4830	396	5087	10803	186	3371	548	2404	1021	7968	694	5118	6266	2000	1186	37	15054	3278	1805	1526	12953	2140	1269
2	150	179199	114691	33753	53710	350	10797	140	24512	10029	8202	5652	9435	1355	6881	10729	22819	2303	11878	5125	2041	380	9735	2644	230	2584	1226	10504	2678	291	1449	6022	213	18411	5322	3810	3771	263	1536	998	1532	6	5434	1775	14776	1186	1961	833	2373
2	151	192896	29680	6368	27215	165	6719	82	9654	5597	2010	2421	3567	1314	12869	3606	1213	858	425	601	2693	758	964	3074	402	1329	2490	2788	1378	7123	324	4703	286	2381	2371	10909	634	29901	4857	3071	505	39	11602	1199	1084	793	676	1427	1210
2	153	135032	207701	126207	1604	102	29534	75	6629	29740	29357	85195	893	1700	4351	315	10116	7078	327	46045	2110	145	521	4528	120	621	1837	228	3376	65	414	4759	76	3337	3591	201	15672	100	157	2772	997	8	114	5769	1659	4470	27691	1210	832
2	154	162509	250230	1795	1174	277	21318	61	40759	34340	4297	5224	491	872	10045	512	72098	1267	51	223	55	228	56	135	80	214	2989	64	48	429	135	96	61	221	5691	129	15475	56	68	916	38060	4	80	11274	1339	1875	1918	676	1536
2	155	170069	176345	88353	29484	370	14345	202	25541	26202	17851	10821	416	1595	8376	296	7953	4483	18362	908	185	255	14423	2556	115	21299	1534	428	80	169	2531	926	45	2070	12110	275	10959	124	88	3605	2704	11	195	2976	1005	4956	3315	1218	804
2	156	222678	34226	15331	32629	1879	10068	1472	5041	4520	3737	22537	970	400	8510	779	1128	2256	790	313	1805	115	758	2041	8857	3163	562	183	1362	7970	110	1937	341	1602	2219	2767	572	15218	5596	3165	633	148	7377	743	370	2237	7215	3659	1707
2	157	167946	22897	11972	44787	126431	6967	122262	7629	7951	4756	669	572	620	4545	184	6404	4109	1120	1717	5987	146	1006	6242	15509	20601	2124	158	3488	785	92	2501	27958	1235	848	10795	1382	62	701	1513	1127	17408	524	663	648	1548	78	1171	1524
2	159	160461	219599	63281	20658	396	15332	437	60049	22334	14990	353	2353	1703	6698	230	33760	3389	5302	8262	1385	278	4308	1266	9000	7242	2101	1461	1676	229	177	3288	363	4066	2552	314	5672	122	103	2066	5635	63	444	4950	1224	2396	213	735	12557
2	160	174966	89526	23117	37608	533	12982	440	18875	8678	16939	34817	412	1506	9545	167	8342	6787	12425	362	62060	348	9410	14638	482	1611	2160	5446	11179	405	484	1904	132	3793	1561	10787	1646	14833	3191	1424	1241	72	4782	1167	682	1761	10430	482	3673
2	161	205072	49302	8920	21257	100048	10333	76989	5571	11702	7902	957	13307	2295	6444	14431	3031	1545	845	1445	4177	1195	1774	7807	5349	1100	23944	9113	6156	7928	10001	3586	16135	3984	1848	3169	921	237	5394	1068	1468	3773	3601	1782	1451	2108	748	982	1546
2	162	178927	158557	54300	42637	419	25193	320	12582	15380	22643	466	1129	57908	6111	203	12480	4221	25793	296	2660	40284	19440	1146	7160	502	1317	669	4125	889	463	818	156	1754	6549	14719	3024	339	44	1900	2548	60	390	3452	3575	3512	189	1151	756
2	163	158524	75274	14768	79828	333	11883	293	9018	7394	20895	955	328	7048	12997	241	4754	1260	865	248	3481	5049	1017	8708	8599	11487	593	651	5990	127	196	3207	90	2269	1384	14074	5632	111	2785	2865	1161	55	22226	894	492	3554	340	346	1263
2	166	248325	19907	10952	6110	152433	7321	133509	4705	7604	4774	7021	8358	2260	1258	8781	5509	4412	153	445	842	1076	150	2396	587	3372	1829	1962	447	715	183	476	33133	491	1861	413	937	23	261	1501	1074	9351	67	703	610	971	3993	2155	997
2	167	235600	26031	4945	30695	17327	7404	13580	6565	4671	2173	2634	625	420	8048	516	2470	954	1847	769	4275	93	1717	2882	8210	1693	660	6667	6102	11850	192	1687	3756	2536	2543	2650	619	33977	5431	829	616	1945	18535	970	265	1240	714	392	9661
2	168	204959	26046	7412	20478	170440	6819	156547	5688	7978	4073	2803	5885	2199	2452	6094	5474	3183	152	136	15302	1136	277	4030	3572	769	1779	168	3096	5396	142	1092	30689	2095	1913	1414	783	50	3245	768	1128	11892	4615	1188	436	1021	965	1819	801
2	170	172378	145501	62744	47175	118	19597	53	11259	23596	18784	51955	647	27482	6682	150	2980	3268	5586	4593	16494	18075	4427	1588	4875	2420	1749	1381	2844	232	181	5828	77	5284	11047	1557	2138	103	1678	2717	2301	11	570	4475	2645	3904	17953	3126	1287
2	172	208248	52671	9741	33379	70141	12979	62247	11270	10138	4741	1268	19091	1989	5056	21699	4351	3655	3150	620	5754	959	3209	1897	2051	3013	3786	4567	4014	6000	2120	5582	12379	3624	2643	6769	1760	2626	2870	1689	2183	4859	2625	1305	3852	1704	176	1134	2204
2	175	151383	120795	31455	25371	324	40296	189	35498	20527	10046	826	133755	11232	7180	76455	5691	4756	156	16139	159	6627	263	542	8201	869	6553	611	94	8956	135	504	221	5026	4287	1295	2765	60	4142	4914	2869	18	202	3558	2062	3986	677	6823	1443
2	177	152813	249272	97694	1244	243	33482	56	6416	36069	22098	689	454	44559	6053	222	27941	6435	41	76	53	29369	31	107	9785	518	2530	66	28	301	29	162	164	123	20864	94	5373	31	231	7734	9384	25	82	4340	3130	9406	161	1601	10468
2	178	221893	85401	6841	42819	511	22421	290	11058	11080	8074	3094	455	8040	6596	483	20303	1396	1348	16692	1470	4804	1651	2611	7998	1617	1929	21050	1186	5846	480	1495	2524	2316	5365	4019	4022	162	5007	1949	7995	342	2181	2826	907	2035	602	2536	2098
2	179	232212	33863	3560	9806	147951	7186	136741	4868	8339	4549	9460	497	1176	1604	178	14854	4290	202	2464	503	589	277	1221	109	2404	1444	831	384	330	4399	934	29979	2228	1554	688	2730	6962	228	1717	6030	16663	611	8343	523	1407	3125	1867	1411
2	180	215921	5067	1692	2764	223949	4341	187448	3311	5833	2107	11883	690	551	2783	467	3028	602	90	37	93	84	68	123	357	3235	1538	380	188	210	161	478	40253	205	495	109	327	34	94	499	608	9228	40	1360	196	1158	3778	365	789
2	181	172007	56448	12468	1777	145435	12330	131960	6148	11926	15291	8047	14142	1291	1558	14590	5684	19702	608	64	92	528	504	1253	257	8825	2727	611	106	1173	111	213	24812	509	1921	120	1180	41	638	1651	2022	8531	109	1635	662	1522	2413	2391	1090
2	182	219821	37751	6400	12085	2189	8164	1782	3505	25620	1956	7432	770	4942	14086	265	1573	638	1042	215	791	2854	932	1307	5022	1241	869	10502	900	13068	63	1805	429	1858	1774	4902	604	2013	7587	3017	791	146	4396	1037	678	2177	1903	3386	1351
2	183	221527	97434	17624	31715	229	14285	146	19127	9995	14486	7739	992	2158	6590	295	4007	6449	6439	8104	5969	937	5271	3293	532	1547	1620	7218	9577	11071	637	4999	140	3351	1787	5220	2153	820	6408	2127	4121	29	4760	5117	3193	2014	184	878	12173
2	185	211262	214921	189676	1473	762	5709	127	3726	10117	47140	3905	349	1101	3111	359	679	13899	432	29924	2070	198	753	1961	162	370	582	6351	3220	133	608	14198	142	2892	1461	130	383	129	70	247	389	3	217	647	582	396	1191	680	834
2	187	199580	86049	8280	17541	750	25758	334	12970	26073	8127	704	41542	2821	3184	46059	9927	2199	728	573	1008	1211	666	884	557	772	10649	1852	1522	7230	3772	2692	1296	817	5754	6459	2294	45	4394	3713	7771	60	811	9641	1862	5757	83	1375	2003
2	188	195325	176150	63336	75953	413	25162	149	16485	13607	16639	562	842	13467	6063	230	7884	16959	145	2852	136	9342	411	824	4067	9631	3245	1903	57	1014	226	658	77	765	4631	387	10516	59	338	4569	13060	32	241	4380	1876	5922	105	1883	3604
2	191	167716	115065	74429	6431	50413	14654	38977	4131	12952	16748	70555	26996	4678	3154	25936	2261	3753	378	125	1086	2403	416	354	115	1442	11928	739	1728	183	274	353	8362	471	2179	235	607	80	81	1059	813	2747	133	1900	1922	1855	23544	1462	671
2	193	212390	37985	14679	26987	167120	5740	140314	3118	11536	3562	723	570	652	3356	101	6664	1189	11928	349	588	99	9329	5884	3557	5346	1428	3211	545	185	416	3092	27696	3023	2837	2689	2600	90	918	1880	1143	8052	1083	844	250	2168	150	878	528
2	194	179214	195204	60269	20080	193	20125	70	26479	38082	20362	6143	821	36267	3630	229	4844	21483	2108	191	181	26182	1815	1523	8590	4810	2401	5123	119	12425	8454	1143	90	1040	2191	1294	3664	49	4252	3916	7107	7	150	2861	2992	4845	1740	1434	2297
2	195	184018	216800	66531	6587	535	23503	307	47070	19099	22196	1140	559	2184	6758	220	13895	32655	250	245	1123	370	576	728	8293	15174	1866	344	1684	252	9809	1946	144	787	8790	320	9971	80	510	3307	2918	31	137	5289	1507	2685	451	1051	1507
2	196	181944	94086	19045	33259	323	9486	133	29107	9340	5736	381	31144	10099	11654	19353	5299	1944	6228	797	32860	6804	5096	1956	12401	4136	1599	3705	55495	17868	271	2000	895	3197	6863	949	2499	165	12620	2354	2775	83	933	2372	1603	1778	28	916	634
2	199	171234	15897	2712	20971	24816	4381	22511	4249	2784	1379	212904	315	2012	4791	277	1744	1402	1150	140	2997	1110	1454	2637	99	598	420	2527	861	9898	1139	1648	5219	1762	2277	2717	1013	91	4772	1613	794	3670	12121	719	2224	1120	67943	2189	549
2	205	188953	125256	42934	29696	214	24804	163	52972	8417	10105	376	415	1938	5643	121	1625	2367	16380	1195	18094	855	12669	2578	5361	6337	2907	543	22730	12635	422	1842	102	2506	1034	1757	1691	2137	11487	3035	2371	22	7510	1193	12387	2807	39	2479	1866
2	207	189587	104728	31275	33659	176	23810	140	14302	13464	8024	2603	430	21292	7059	158	8794	19760	8300	7451	10023	13492	6161	1424	3190	1149	2502	3847	12800	39116	256	4433	105	2600	2032	2792	5271	141	16459	6808	1866	21	1033	3339	1534	4745	719	8164	1628
2	208	193713	219681	37925	4970	161	24163	529	28661	22064	41399	306	1621	3947	3216	244	12953	30980	1835	6589	112	811	1410	1059	3485	782	2387	105	74	501	137	384	97	456	4252	383	19149	45	5098	4343	2547	21	85	21283	25560	5923	54	4233	5323
2	209	223386	3184	457	45214	5371	989	4857	1395	824	283	2199	102	221	9640	63	479	295	766	513	17968	106	1019	19579	183	6192	146	1480	4877	141	1761	12078	1184	3448	463	12804	124	5575	618	333	136	695	8553	109	72	277	1351	328	115
2	210	160211	87706	16669	52172	311	15184	58	14661	14364	8365	2055	2729	8666	6572	1917	4029	3931	1375	22053	22214	5338	1664	2791	441	2440	31176	2446	14019	8082	300	2070	196	3714	3635	761	2222	9292	8119	1990	848	13	4704	2504	7376	1567	580	2085	1451
2	214	205106	6154	2139	3118	327	1574	263	1435	1205	904	9590	39	1944	15298	23	241	121	413	17145	1099	1348	1187	131806	10252	12764	303	1350	258	100	443	71347	62	6400	198	482	204	302	36	85	157	19	1129	221	101	160	2336	122	189
2	215	136789	162394	27873	1214	127	33450	67	23800	16784	33009	107763	373	942	25923	157	32086	3001	52	120	58	508	51	168	72	200	2994	121	45	179	30	167	70	193	29871	145	5858	25	71	7132	808	4	65	3455	1202	8994	28920	539	566
2	217	186655	116300	20701	19862	1776	17897	2256	26443	13777	13255	736	11831	1278	4221	12336	12484	7741	3074	1574	8872	357	2517	1238	5494	1841	1965	6249	2870	2235	447	2452	12343	2624	2950	2369	15828	177	1871	5572	2946	548	4532	3875	7738	3730	135	10393	2397
2	218	196728	106466	18459	19395	230	24835	127	18040	12188	25268	275	556	12952	8391	132	4279	12085	13641	528	54239	9008	17041	6218	6103	2471	2925	302	11186	6710	19955	4566	264	5324	7997	2216	4307	19595	3395	1930	2199	40	1193	2355	1971	5086	40	1907	1528
2	219	189497	176626	53823	5483	487	33803	175	37646	19629	13715	217	17320	11232	4604	18924	7272	15409	179	231	842	6440	431	1061	4113	2143	4484	151	1182	7089	394	703	188	1378	3602	450	3220	99	4576	3653	12926	110	810	7624	1904	4333	7	3224	7252
2	220	176597	90463	32548	9660	196	14328	144	8333	10987	9108	1415	60312	4136	7876	65023	3476	13366	26626	11603	18914	1791	20563	5386	3342	1333	3732	613	3873	341	1129	6813	134	5015	5989	1014	1972	260	116	2388	1748	113	984	12036	1821	1734	371	4123	1221
2	223	224446	41996	9007	23102	64355	9947	55293	15087	7209	4108	275	6724	1335	6755	7091	3556	5245	24787	5000	5427	135	20577	4616	714	1399	1195	2680	6325	459	586	3874	11239	4128	1510	2268	1583	39264	1764	1842	1878	4315	3398	1323	486	1579	40	1898	1373
2	225	188771	105551	41672	11049	355	31745	174	3769	21591	13236	774	52878	2103	4746	59909	8747	3110	1350	50316	496	559	1892	3050	481	2694	4849	3159	394	1224	31689	4253	85	5188	4364	2171	5446	100	834	3601	2446	113	248	3908	2387	4964	223	3116	704
2	226	202250	222737	74142	9931	224	34095	189	25175	48149	22481	5357	3834	1085	4239	518	20150	4380	88	104	125	270	87	252	93	1102	6053	63	46	221	47	252	217	256	3444	1327	15005	45	510	3633	13454	116	231	27974	2669	4059	360	1220	13637
2	230	208706	14666	1129	27538	231	2120	188	7606	1682	459	2832	409	190	14855	163	520	403	1126	3225	36817	72	1183	27666	1066	783	615	1772	6574	1082	376	5146	60	6730	325	15671	339	221	986	376	182	128	17530	472	502	219	1380	575	1239
2	231	191651	31906	12463	3630	174504	9938	163886	8314	11497	5307	4230	19304	2131	873	20900	6288	7441	1334	100	268	768	1085	266	1794	2435	2063	229	254	2859	137	1422	33692	277	1387	326	1073	1827	1389	988	1435	16790	140	1570	589	1799	1084	955	1265
2	232	182602	50785	30943	20027	26822	19633	13841	5806	15834	10836	166	767	1046	3864	270	4968	4921	5325	1222	4071	300	8492	9042	66	3066	2008	2228	5353	249	1024	1747	5131	1697	1779	5168	1796	1241	477	1092	1369	235071	989	1414	332	1476	20	1756	2842
2	235	180778	82849	27951	17144	18243	19191	13230	13907	11181	6625	3423	802	20837	13257	420	2767	7393	100	341	465	14492	153	591	16413	2261	1630	164	446	19880	533	1572	2965	999	2649	20539	1689	75	13146	7317	2095	1023	867	5200	1429	5206	936	4212	2657
2	236	229788	98917	58463	1290	117263	13602	84720	4026	15305	15051	1896	932	3891	1814	670	5234	12974	106	105	100	1194	131	162	10954	5193	2788	147	105	177	2837	319	18717	182	3714	93	814	48	86	2401	1070	5972	88	4160	967	5123	750	2143	643
2	237	245534	18220	6110	12789	157106	8075	141294	6885	7804	3247	202	5760	1399	2416	6542	6139	4342	1224	2714	8233	587	1132	1193	88	1061	2384	12346	1615	2478	934	888	30685	1576	1891	1180	972	18539	1877	830	1118	14502	1637	864	849	762	24	1438	1636
2	239	176158	100233	23803	54658	468	22957	175	14184	19240	18264	10731	42400	4742	5542	46630	2909	4034	7967	305	6015	2710	7841	2211	3261	1754	2026	1129	2121	8499	2039	1156	334	2102	4149	3810	1471	2582	4004	4435	1306	108	2492	1773	682	4380	3639	922	8797
2	241	178395	167467	20885	30315	275	26585	146	66478	20772	9800	2737	1616	15488	4857	793	14535	6075	249	22804	9708	10377	331	1129	3192	2079	4372	3611	16164	409	225	3282	129	2724	5204	484	3750	3569	2934	6782	4314	24	692	4427	7110	3866	934	2767	1492
2	242	173530	176869	66702	12093	262	23279	174	52754	10345	15786	715	700	9383	5036	296	14661	4034	183	6277	1728	5602	500	7302	181	515	1329	7249	2547	11377	305	5823	147	1910	5127	1438	5030	141	7306	4263	2656	131	5088	3269	1935	3644	204	7319	2840
2	246	216251	44180	12953	24073	94878	9182	75481	9333	9734	6637	240	9281	1221	4549	9968	4677	3825	7525	464	21349	267	5998	2556	6505	984	1598	2960	3735	7665	734	6745	14949	2791	994	3072	770	12446	3589	2093	2418	5876	6626	1804	2073	1265	27	4295	1401
2	247	188643	110529	18672	43363	200	13873	171	19584	8048	24698	1034	328	501	7825	329	16375	10423	5678	3070	1590	140	10539	3283	1699	1559	1630	8036	1015	714	922	3900	85	4199	3415	5808	5536	21436	4013	2052	2349	94	4606	2410	418	1824	27	2550	2926
2	248	158959	124531	23140	12119	295	26301	189	11386	20917	7424	34241	83094	6851	3236	93600	3658	11238	1011	78	132	4626	760	188	3559	1499	82994	57	142	823	59	125	132	320	6636	505	1892	68	242	2794	1996	19	154	5403	1792	3482	8601	4186	1530
2	249	203304	53979	6504	25734	395	13967	308	14725	9995	6097	1753	7522	3037	6109	3162	2398	1679	9667	2263	2116	1558	12817	3103	338	1125	12406	5842	3109	9152	9879	2641	1470	4969	1581	3552	1144	304	5715	1478	916	201	10560	1891	4070	2270	1767	1567	782
2	251	157724	137272	5938	61042	647	4543	569	39295	48869	1789	6745	860	586	10957	88	1700	632	303	80975	101	230	641	1366	100	499	660	246	89	148	386	863	210	9059	1646	907	954	82	82	289	18255	41	125	1377	909	370	3099	500	408
2	252	210699	146198	52489	41282	396	20828	258	24704	14551	24417	569	636	15578	5704	281	5237	17869	5308	29806	583	9405	4344	4184	647	4844	2150	255	169	10319	304	8664	257	1897	1874	5538	2016	135	4177	2460	1672	46	1960	3236	15390	3060	43	1170	1210
2	253	199993	154586	90988	6998	22711	23871	15923	10220	16770	21651	1282	764	2136	8578	478	8480	5941	3929	110	918	496	3084	569	20674	7310	13884	1645	1440	376	135	1707	3588	775	14272	240	2495	83	7752	8436	1273	905	258	3533	1671	6057	401	11941	1037
2	254	217771	115982	59239	18343	351	18049	205	12643	10216	12512	11048	991	9915	8021	207	4400	3231	13359	300	2607	7430	10537	1989	15459	7173	5444	559	4061	372	284	1393	128	1963	5641	4972	2350	49582	703	4762	1414	19	1116	5276	2118	4448	3575	1254	4145
2	255	165386	27456	7248	9405	88971	14092	81325	5306	8072	3472	203685	5302	1046	2390	5546	6330	1797	66	120	194	471	125	541	9017	854	5426	5570	236	158	59	1995	16072	535	993	3882	1090	64	85	3463	2434	6759	141	758	773	3712	52602	959	786
2	257	184348	147682	8725	35260	111	17676	37	21341	14036	10748	612	2602	7123	7258	1544	71423	9788	441	415	23030	4879	926	1427	61	4335	3989	165	39348	2158	31301	1120	121	1989	2517	540	11198	70	1221	2547	2243	2	382	5836	829	1857	54	2689	2883
2	260	193438	131808	30051	1736	357	28352	303	37414	17361	10126	766	571	2328	15724	142	9706	11315	44601	277	130	451	33840	1433	10877	1187	2886	238	150	7236	559	762	195	1376	6725	358	7476	167	6251	3408	3033	37	363	4017	1704	3279	191	5684	1249
2	261	160227	62233	24791	43725	165	7203	85	3589	3892	5695	40037	464	3961	9360	209	2078	13111	1175	10570	733	2392	2072	34182	2098	2235	6226	2773	350	4487	250	1621	916	5295	1350	9313	1554	7645	1918	1332	999	123	4771	7500	4699	1317	13106	806	1842
2	262	235579	50052	13230	49534	146154	5363	116335	5878	7470	8935	481	463	934	3665	112	7869	10931	246	905	3281	164	311	1139	8750	2774	1337	13782	728	4442	2545	690	24706	1329	889	680	1974	131	1809	1555	2689	9777	1383	992	870	2089	103	1867	1525
2	264	161586	186389	126526	34316	46	7742	12	18763	9498	28231	3085	517	7803	11370	259	6222	5945	340	4102	1140	4479	1078	2040	3856	714	1662	6034	1507	268	26431	13617	54	2563	10579	467	7497	104	266	1863	2187	5	183	1700	941	1657	863	1001	1197
2	266	169718	203079	40875	18259	55	15571	14	20352	25019	51232	539	545	18705	7731	282	15697	3231	16005	18269	669	11310	12242	3767	9939	474	2758	6538	192	321	455	2579	137	2174	2602	2730	8419	107	93	4812	3854	3	607	2940	4847	1937	130	11999	1792
2	267	173146	91976	39375	13960	139	14517	79	5458	10936	10722	3813	96512	19104	4424	101008	2891	3768	263	261	109	10787	436	12817	2583	12912	4090	2401	70	455	5834	452	85	1162	1981	328	1075	88	62	3572	623	8	119	3461	2006	2971	192	6068	742
2	269	203971	88660	29812	12324	102	25416	559	18188	7532	10635	32884	447	596	16007	268	4912	16486	90	262	254	105	141	1376	18676	1103	1848	667	166	361	82	850	56	4474	1412	22907	5913	95	92	3918	1764	23	433	2723	1346	5315	9059	1152	352
2	270	188556	195480	98398	32456	320	22264	247	18079	22753	27367	3344	708	8204	7838	324	9448	9165	17097	6119	3902	4544	13006	2212	1966	3484	4827	1909	6422	1084	542	4337	141	2198	3246	269	7958	145	583	2850	7875	21	197	3327	1589	4013	896	855	1307
2	271	194159	134121	46682	12098	520	46636	353	13214	22305	11204	793	54658	35411	6804	60391	16518	8684	172	323	186	21283	427	517	16248	6229	4423	483	234	372	5656	355	296	663	3742	211	3085	37	77	15171	4259	33	139	4754	2416	17943	184	1952	1363
2	272	140420	241686	34294	6194	294	27289	192	25381	28057	45279	5641	1496	40074	2510	508	21644	30108	54	147	161	26751	69	5393	6759	2245	4551	118	208	5529	60	304	368	1014	9735	174	14821	60	3251	2631	6033	17	178	7087	2706	3652	1452	1455	2054
2	273	190937	229167	107436	1537	271	19435	149	21715	14291	25645	5613	407	1658	5451	345	34137	7042	164	257	102	245	179	458	10649	6758	1187	170	80	260	88	445	302	9850	18758	132	6550	95	118	5094	12345	19	115	3885	1641	5914	1307	1649	1083
2	275	192843	149357	37457	23883	181	26773	60	35492	20001	10022	1566	473	14754	4197	191	12813	2720	998	286	1804	10719	1012	6244	4004	887	2455	2878	1076	15326	320	3251	239	2139	2473	483	10951	2481	9676	6800	4443	71	6056	2856	1598	3515	695	9380	4521
2	277	199293	89490	17971	60395	362	16505	246	14645	16020	5842	3313	889	34675	7468	415	5954	3289	28365	313	2588	26900	21341	7428	3498	1239	2164	311	2295	8148	492	1079	403	1601	2590	1512	2173	198	5011	4510	1816	170	878	4994	3081	4593	798	4238	4475
2	278	250374	53753	5957	37713	18057	10427	16486	16130	7688	7572	470	2741	3710	5970	2601	5058	2570	10406	398	22435	2430	11315	1871	772	967	1496	216	3999	13529	327	1458	4132	2225	2060	2085	1222	19393	7009	3466	2607	2586	7074	1697	2102	2206	33	4931	3118
2	279	173893	91956	13417	14269	286	23946	22	9171	31059	14890	350	93137	13163	6569	108541	3925	3342	36648	3052	1978	7364	27103	2178	6507	2729	3917	9388	3020	391	886	7352	158	4948	4986	811	2373	148	278	5029	1803	13	204	2855	2146	4193	68	7760	1173
2	280	179439	210661	37314	1429	127	35722	71	2854	59586	51343	2123	571	1046	12337	480	28118	3989	131	20030	1159	144	247	968	8857	5385	3076	221	271	353	154	7592	97	1162	2675	167	5952	84	56	6597	9655	10	179	2586	865	8762	133	1106	5084
2	281	194053	156588	72787	32178	363	36902	101	16966	15274	17162	2240	1096	3050	9649	374	7850	4417	146	8054	859	1398	375	2269	3043	13222	3915	46580	832	7511	137	1259	287	2637	1961	371	8143	163	3285	3465	6559	12	296	8876	5821	4316	634	1370	1079
2	283	181965	149574	16456	22240	174	22721	126	34242	59540	21912	1071	486	1234	7922	201	5970	1563	4087	2230	879	244	3680	9171	7859	8865	1719	6667	929	7668	1021	6464	273	2330	1772	4993	3040	124	3278	3223	9542	13	5387	1818	4003	3995	278	661	7178
2	286	182737	187259	19464	1579	405	31606	540	67758	17133	23823	2120	777	1772	13947	246	7332	1981	83	98	75	336	66	432	9730	12944	2992	93	75	561	31	439	154	339	2876	282	9126	32	8728	7022	7550	24	298	6554	2297	5467	593	9783	11166
2	288	195191	155072	57261	1600	226	37459	219	4103	8792	21308	9964	353	1251	4529	176	3062	6252	17522	98818	359	231	13541	1408	575	220	889	309	171	137	900	1224	280	2260	2787	298	1654	128	151	31436	33006	19	77	1777	643	22235	2764	1484	1071
2	297	189603	163551	73307	28590	466	24983	511	16499	16121	19768	1172	590	1737	12801	278	8605	29291	532	890	15089	284	1134	2155	3391	19592	3917	144	25239	716	498	1488	124	3115	2217	284	10586	256	297	1542	1856	33	211	11600	5778	2092	250	1700	1314
2	300	214379	48195	9680	49721	255	9614	142	9983	6987	4014	384	12383	1423	10855	13503	2587	2650	3397	588	83266	587	3079	3543	2280	7856	1444	19674	15184	7271	5918	4126	166	4593	807	3955	1555	9374	3221	1302	2917	14	8771	1172	2350	1199	47	2722	2574
2	301	212004	149043	17229	10428	95	18204	18	21901	15042	7118	1678	1600	24261	15200	170	32024	9461	49	106	67	14661	118	618	16198	29833	2964	114	51	9868	65	505	239	656	5723	273	13031	48	4327	2991	12372	4	466	13699	2509	3564	549	1001	9477
2	302	218604	73314	29265	23187	82906	10981	66485	3640	8163	8169	373	369	1130	4301	190	9118	16638	27862	967	11048	265	20051	3826	6992	4428	2676	464	4116	330	1776	1883	14676	2352	3993	1360	4448	7200	686	2285	2499	3827	212	1498	656	2968	183	726	989
2	303	196985	52925	5499	14651	98	14351	85	7514	17187	6465	18728	427	455	22099	96	4455	715	77	1167	950	98	169	958	10293	228	568	15540	385	25198	48	691	53	1399	721	643	999	59	14863	5687	4495	12	1461	1005	387	5654	6110	418	4202
2	304	178934	179084	79070	1644	459	36451	183	31641	24028	20889	2016	861	1900	10825	334	5382	6449	165	244	88	553	127	259	11806	1915	2218	156	70	10884	97	218	188	449	8775	376	6060	51	3957	6475	6557	22	316	5226	18261	6046	392	1096	2490
2	307	175566	160364	45605	9148	744	37891	204	50792	29399	18646	247	33911	8481	3563	34730	5649	4656	5710	252	602	4868	4724	9421	7722	2123	4476	339	657	4403	310	1812	464	1027	6304	1819	3156	105	3126	1797	2474	20	736	17415	2711	2936	20	1905	2707
2	311	226635	60429	14721	23888	544	13602	162	9426	7345	5476	769	16452	1636	11272	18649	4708	2450	6982	371	20453	547	5685	2267	1793	2015	14455	521	34035	8305	429	1652	249	3111	2631	3454	3004	361	4722	2303	1654	30	9512	2187	6086	1249	146	970	1801
2	313	187285	86350	12500	16019	163	11061	139	36384	7907	3957	2307	2312	19976	10041	2230	2037	7237	7680	420	2600	14762	6690	2066	21396	6557	2330	3201	1231	497	22178	1447	101	2298	1734	5311	1589	229	4404	2297	557	14	7760	1044	1706	1675	378	2242	1296
2	317	157279	154425	89521	14535	342	24403	138	7271	36590	22193	57933	558	912	9348	174	7220	3798	1515	10315	316	142	1278	1313	9093	7836	2016	7004	208	187	272	7016	428	6924	5325	3865	5173	128	163	3085	1716	17	310	2080	1188	3775	18243	1096	1269
2	320	198664	17528	2324	34799	115749	9553	101014	7198	6974	2505	390	2002	534	3929	1705	5054	3295	2323	690	1391	138	2062	8418	306	1184	1734	5507	1093	5927	6823	2032	20825	1561	2219	4866	706	15856	3588	1694	2562	10205	6892	1264	2852	2121	27	1489	660
2	321	200204	33127	10676	22480	112312	6194	98079	4094	7073	2891	1049	32922	6235	2877	12994	6882	2401	4445	584	1288	4086	3828	957	853	1715	1624	8639	1833	5334	276	1311	23034	1638	1597	1253	1196	10537	3968	1468	2063	14136	2695	1261	763	1524	98	2140	947
2	324	212242	93501	13930	20634	115813	15593	100331	7895	26751	17786	2616	846	1209	6870	393	20087	3711	182	132	122	194	237	276	43204	520	1463	141	90	276	6602	434	22884	321	15062	273	4506	65	199	1285	901	8975	140	5163	1083	2469	1023	463	1292
2	325	247978	21468	3340	48469	223	4626	175	3356	3112	1234	21434	381	1338	7793	148	2189	1137	486	621	815	690	609	1625	7481	1505	619	3535	313	8372	140	4045	155	2126	1042	96348	1554	737	4822	1792	1285	47	5873	752	5885	545	6876	4413	1176
2	326	168810	9023	2674	372946	159	4815	125	2363	1944	1473	1348	4409	236	10920	4633	789	288	139	3500	2400	96	340	8726	1757	3643	275	415	3252	163	785	3023	33	2109	479	60258	226	106	204	469	252	11	1458	403	1176	258	353	1114	120
2	327	180479	97644	25064	57811	274	14672	232	1829	8405	34528	810	220	719	7605	110	7089	1997	373	29686	3309	115	954	5523	112	3306	715	55337	2092	8692	434	6170	99	5131	1071	13154	2457	366	8615	6347	2064	26	4775	971	423	4652	195	696	8293
2	328	125585	824	296	1384	86	118	74	273	144	95	189432	40	64	45722	27	82	44	129	33412	35	43	466	1074	104	261	17	256	29	10	152	931	17	2910	27	250	21	108	10	22	14	31	29	28	33	24	55659	24	10
2	331	189378	93855	38475	28638	211	13786	130	13607	9402	8415	13641	6164	795	8416	6038	8063	8661	12064	11686	13277	164	9697	15155	2130	7445	4262	4582	2324	1650	1311	2548	119	4983	1035	2808	1874	1716	966	2487	1503	42	3656	1361	854	1668	7513	4663	830
2	334	202178	225704	84055	1346	418	19580	272	12141	27177	18559	10930	718	54380	7327	281	11891	4091	130	67	105	33802	101	157	5077	187	871	127	48	1770	64	144	273	208	3460	181	17947	121	1219	5259	21352	50	103	4066	2782	4487	2353	1498	1421
2	337	108023	65055	12346	6743	132	7249	92	808	31716	2871	204536	181	233	7042	70	2817	1041	46	46	453	106	83	299	5329	1853	500	512	143	76	63	210	299	401	1092	1083	1250	55	42	2675	7417	31	139	10354	249	2924	73740	426	2514
2	338	182107	103306	36639	90549	251	17253	161	30333	9264	8629	637	1106	2741	14768	786	3368	2051	182	10537	6201	1456	382	7382	905	1992	1311	1522	9923	11612	261	4005	177	2082	6511	3372	2530	153	6363	1720	1582	42	5758	6056	5376	1605	146	1562	1086
2	345	207589	6072	1295	90665	16316	3163	14141	2229	2339	868	1320	4083	305	7890	1772	636	524	1142	2045	19534	177	1369	1839	404	1826	592	907	3284	5497	462	1785	3415	1855	583	12379	191	3247	2700	620	246	997	17348	416	283	562	356	773	300
2	348	199720	65996	26950	30882	4713	13613	4221	9327	10804	8479	13226	23408	1700	4706	26122	5677	3314	12286	16582	10174	268	9306	4027	320	3317	5929	5589	15766	3753	374	2335	9906	8586	4249	5812	2771	6036	2495	2123	1360	2131	5416	1697	1935	3178	4842	1831	1399
2	350	164763	141830	84644	17433	363	22741	782	4915	21720	18212	634	49162	7599	5706	19635	5452	4924	7808	814	406	4422	7398	11380	307	4051	4999	4351	296	412	51204	4439	189	1966	1629	300	2135	188	161	3367	1168	47	165	1787	2252	4139	80	750	726
2	351	224193	158294	54038	23517	203	27703	95	31435	17408	12740	3052	1494	7205	6906	213	7898	3185	6634	296	59139	3835	5415	1649	7752	1195	3940	7068	11254	402	961	1287	206	2055	10567	479	10338	167	182	5074	3651	38	531	3869	1816	6636	696	1158	7743
2	358	206069	95125	34375	49568	156	10832	115	16502	14470	11245	4793	371	31361	6222	148	5628	2234	15761	6437	9032	20336	12809	4652	2143	1369	738	7663	12954	197	2788	5091	90	22710	1329	8823	3105	398	2623	2626	1100	54	1912	2563	2465	2923	101	1175	1576
2	359	285931	106056	53339	1155	6595	11881	4998	1569	32557	11442	72821	492	617	3062	444	1676	3586	142	143	83	200	131	452	626	226	1993	108	96	307	47	3149	1309	564	952	151	676	465	100	2730	10535	785	141	938	2009	1134	6687	585	748
2	360	186046	168334	19761	27598	297	36207	152	35582	29660	26973	2345	859	2167	9919	269	6763	2379	18383	635	6166	601	13306	1141	13158	14237	4818	208	10071	7960	437	1730	631	1579	11905	422	4970	280	3607	3320	3127	94	900	2705	26181	4319	508	3420	2450
2	361	185774	42717	14101	27313	96	4894	79	2607	3387	3869	1144	193	342	11873	98	5734	858	6437	27064	1916	51	7305	3137	3895	38309	285	16792	2888	82	133396	3526	40	9948	767	455	10863	304	32	622	465	15	461	1229	431	982	250	240	329
2	362	209447	19697	11270	5724	26474	5159	22489	3072	3440	3254	11067	218	237	17988	333	2632	1607	5555	271	3975	139	5584	2787	13452	84181	715	442	6905	106	148	42347	4079	3289	636	1979	543	237	59	517	324	1300	870	518	164	434	3125	1630	193
2	363	209285	62073	13771	47161	805	9681	128	17396	9088	6337	36938	8443	7658	13319	9204	7994	4598	11564	6593	1030	4810	9123	3026	11960	3672	1309	33246	1121	5321	654	16721	268	6905	1284	839	2908	409	3226	1848	717	52	6120	1609	1236	1506	11143	2595	1269
2	364	198842	48751	7972	2412	2941	12115	154	7600	13753	11571	93835	259	9406	22939	158	1680	1388	320	244	686	5480	669	2294	24601	10166	1334	415	528	189	1538	46353	823	2546	1366	429	1235	293	64	2580	519	57	399	659	1801	1678	25143	4602	337
2	365	176715	93972	39399	62343	270	22512	186	18163	14299	9591	5715	12608	3180	4438	6731	2618	17082	7400	1300	2456	1282	5900	5366	852	1264	4661	5831	2539	12963	594	4985	744	2375	2397	5217	1449	247	6426	3175	1440	134	4600	3413	7193	2041	1844	5047	1313
2	366	220324	29849	6004	40425	134	5538	93	9822	4665	2481	4358	203	508	18957	110	1000	468	4628	6731	4677	147	4546	5449	10969	26801	281	958	6717	6104	528	19999	41	4534	1586	27115	959	18706	3308	1705	664	41	2005	483	269	1141	669	795	1080
2	368	189920	174375	57242	12292	241	23930	77	44318	22200	21469	246	858	1079	5769	185	8839	4269	6915	696	280	292	6129	1615	8556	5062	2142	2046	113	10672	17270	3276	101	2302	9761	1199	9319	203	9076	3030	4857	12	675	2768	1360	2345	17	5259	1422
2	371	216116	11150	3283	63452	82012	6328	63582	9328	3918	2885	5146	3346	1470	5987	3091	2683	2390	2107	3477	1824	882	1924	28720	2228	2883	1018	1614	1869	3066	3269	3036	18365	2944	526	15048	231	3839	2098	890	618	4205	9529	296	244	464	2117	986	493
2	372	161311	161749	37294	17229	255	45882	152	15765	22068	23487	7419	37178	24602	6721	38292	11358	6712	110	198	166	23123	157	464	657	54021	6029	188	107	988	56	626	197	490	2603	7759	4234	168	169	8328	9053	186	361	4751	2128	6965	2555	6870	1462
2	374	154908	208930	60915	5689	521	43087	261	38984	18339	14172	2497	1064	54378	2610	329	6742	47736	3157	282	961	41089	2464	834	4574	2316	3385	184	231	6349	198	265	385	305	3979	1105	4679	209	4353	3707	6267	24	471	7867	4294	4454	949	5390	1442
2	377	230444	41981	6150	11239	348	13582	108	5851	6991	4019	2009	1843	6761	17242	1803	2101	1168	12017	829	2527	4085	9235	1508	5898	1369	2087	253	2810	3684	439	1575	453	2544	8533	6432	913	272	4611	7403	2751	12	3932	1665	3205	1589	357	6666	2208
2	378	164612	158401	52318	22650	710	15268	203	24451	17210	14593	191	902	1498	7694	226	9450	2995	13943	352	14500	445	10774	1893	8149	618	730	2792	24769	13841	346	1887	90	5826	2753	2301	15663	201	10064	3260	3529	15	564	2480	18512	3101	19	1211	4339
2	379	186773	98219	20229	29212	156	11615	90	21755	9711	20805	8299	753	1157	8171	266	3855	8224	7056	305	7585	282	5719	2452	12295	2631	1308	225	3232	830	7723	2075	103	1383	1282	7351	1215	200	1187	1870	1134	26	2651	7916	637	793	3823	4021	5412
2	380	205148	17476	3761	33717	14411	4767	12044	6214	3936	1469	954	240	336	8591	89	1636	528	360	17092	10662	90	956	16398	1022	2525	620	927	3160	9062	3600	4580	2836	3769	473	6518	495	92875	5786	1809	825	1048	15562	419	277	1070	213	1899	631
2	383	229008	26100	7537	53710	55668	6025	48958	2915	5316	3002	956	12311	721	9024	13014	3833	4316	26456	375	6347	130	20867	3702	907	17041	1699	5634	3075	5168	15369	1686	9960	2926	2089	10006	1194	148	2634	632	915	3851	16059	1183	1079	647	262	547	790
2	385	248141	22775	6461	9132	183287	5620	154684	4527	9872	2343	653	6973	755	1251	7865	3965	2880	402	188	15925	134	380	663	5243	1563	6112	2431	3787	3128	966	1497	32448	828	1476	3885	906	55	1216	639	1067	14786	1865	1567	432	952	136	747	1706
2	386	258827	40151	10081	24919	94028	10311	72123	3873	7663	3422	774	23190	2348	4490	8406	3532	12274	18630	1760	5588	1139	16974	5037	1055	916	2931	1940	6026	6510	2179	2752	15104	3599	1508	1090	1337	17033	3103	1469	2403	4557	2522	6714	917	2036	70	2012	867
2	387	197261	126826	44007	62660	1358	21902	938	8991	34025	11925	355	448	46466	5845	285	9940	3016	42012	369	11271	34180	31959	2498	11273	3920	2268	242	18132	440	14044	1222	402	2790	2572	779	4013	141	377	1812	2366	90	272	3517	3147	3289	121	700	1033
2	388	193859	133213	20616	48950	237	15839	148	22346	32690	5749	2716	491	5608	5496	139	25978	1435	119	5628	143	3058	255	965	8290	243	958	254	62	5386	87	1799	131	19359	1818	1538	4674	77	2614	7905	9599	13	502	2967	897	4169	745	14114	6056
2	389	170996	160102	62717	39051	333	36206	100	11389	20152	15583	1591	2236	20314	6073	842	11158	6601	432	686	6827	14823	1939	6179	3189	5419	4988	610	10897	4070	12518	2944	193	5217	14673	1778	6280	203	3193	3259	4114	81	997	5239	2039	3779	511	2574	1506
2	391	172496	161408	59740	17074	186	32929	122	19712	25066	17306	1116	11167	19814	7758	11742	9856	5295	772	397	6988	14178	963	1823	13562	8129	5074	271	5504	16435	3065	814	220	1176	6358	4253	2514	506	9983	3353	4093	25	2661	2570	2151	3514	112	4736	1921
2	393	185073	70962	11844	34939	8441	21802	4298	17498	12160	11067	1124	34381	2192	7126	36854	4996	6843	235	16288	3378	412	445	1772	16951	17752	2661	18704	1631	534	195	2992	7681	4465	1668	3166	1532	211	1502	4518	1735	68598	8581	1660	5424	3350	160	2087	4031
2	394	254454	6882	2326	3596	796	641	148	581	2450	3583	29615	157	592	30401	162	190	200	300	5730	1666	400	377	2114	4344	15070	50	1441	2674	157	155	18851	198	3179	318	538	70	295	83	1116	271	18	770	65	177	130	6241	190	129
2	395	186268	56537	14135	49667	53993	10808	43614	11840	16327	5192	4095	8985	1553	8250	9759	7279	1879	34840	2072	1407	585	25799	2797	9897	2198	1420	4899	756	12252	1037	2938	11325	2771	945	5242	1550	190	5413	3969	2311	2882	14563	1282	382	1960	1049	8353	754
2	396	209834	64445	20061	30424	557	14922	217	3323	10602	5804	4750	965	1805	8695	284	4016	12244	19140	535	2311	468	14470	2928	262	6297	15397	1013	2095	5380	613	1430	270	2301	2079	2957	941	50017	3796	1932	910	182	3448	2732	15210	2212	1446	2305	766
2	397	195777	93028	38804	49207	177	9395	66	6109	11050	10485	19637	803	20718	7124	159	1954	26615	14786	136663	828	13056	15963	3584	5353	5442	933	6764	1000	683	1226	2739	81	4864	1739	857	836	331	423	1575	546	18	451	1081	1759	1728	6361	1326	1092
2	399	193678	19908	7662	38521	170556	6577	148487	4367	6193	3431	495	768	1221	3527	255	2188	2668	1419	359	1530	546	1472	7079	2353	3094	1774	1279	1087	1581	8309	1246	30892	8346	817	4460	304	704	1383	1108	508	10670	1147	1396	558	1592	52	2019	721
2	400	198974	116255	53711	23226	1043	17304	377	14170	12745	12630	1996	632	1235	6047	177	15923	3665	4086	3280	1021	166	3724	3842	100	461	2258	9967	1227	9985	16213	8102	992	16228	4995	5683	7757	196	5454	3355	1573	459	3583	2340	3086	3205	368	960	1809
2	403	184965	137608	36558	64014	195	19988	127	43393	16390	20172	510	627	1282	8665	181	3408	2641	26350	582	2117	321	21692	2252	8698	6415	2645	213	3047	1042	2601	4850	94	2808	11760	10702	1415	254	496	3570	2227	25	762	7116	1389	3653	95	2914	1016
2	404	196765	7784	2899	18612	10701	2327	8669	793	1517	1137	7593	1632	354	29735	1648	724	1001	12923	5871	1538	157	10815	7333	4927	27030	992	12248	1686	1094	356	31215	2102	4982	296	5025	202	230	822	741	362	887	10843	265	157	622	2374	697	364
2	406	185298	121699	20585	67357	131	13588	68	37174	15310	8922	501	647	1159	7827	189	4538	8766	1485	2229	18780	146	1279	3783	21683	3127	10179	3959	3872	12763	182	1536	86	1518	1325	10229	6233	164	7898	1785	1829	21	1292	2789	998	1900	138	940	8576
2	407	174674	117167	19427	79721	323	13623	242	36114	15166	8322	525	678	1124	8074	202	4356	8385	1340	2200	18350	140	1170	3669	19379	3136	9752	4173	3756	14155	138	1533	116	1474	1321	14129	5903	99	9279	1706	1744	57	1355	2637	903	1800	134	948	7792
2	408	193245	32379	6853	59297	455	10842	318	8022	6154	3162	2577	22048	1519	8853	23858	1616	3335	5077	383	19763	719	4590	6381	5022	2401	1535	7455	32871	3945	9875	3456	253	3509	1033	5917	685	375	2421	2337	839	2915	7364	892	1510	1885	928	1754	2133
2	410	187606	91025	14084	10269	244	18557	77	19815	10769	5842	1508	42329	12804	6582	45876	5605	9055	34657	4566	3902	7560	26152	2830	108	4556	3313	321	6256	11588	750	13425	580	2903	8231	657	4898	24589	6170	3038	1977	24	415	2829	1516	2960	466	1666	3616
2	412	169376	101824	29652	24408	1166	24161	514	26847	11625	9918	719	2151	16010	5042	1285	6898	4918	3634	1682	16693	11344	6858	8445	13291	2389	1572	1244	8337	484	9561	1819	9505	3197	1349	2036	2009	43257	2274	1642	1105	498	5496	3880	1392	2022	144	1938	6355
2	413	188285	197228	116814	7872	1071	28505	397	15758	31816	25138	5389	730	2393	6518	262	2398	7337	346	595	338	443	1167	10151	17026	13171	4724	206	143	309	1189	6556	482	1689	1494	207	683	87	126	2538	5812	69	208	3165	2917	4366	1472	745	3723
2	414	189362	36122	11788	37423	1686	6991	2420	9118	6508	4875	1040	17064	1459	4160	18700	4259	3121	6369	11925	2728	464	6409	10020	390	2314	10154	14947	3162	743	56514	12466	20603	13441	1495	2518	1025	204	551	1787	1333	791	1979	791	2107	1240	1451	3375	964
2	415	171002	50885	16879	36794	3141	12672	2438	14211	7011	5537	1500	648	3984	4054	138	6197	1938	4729	982	3796	2451	4106	4950	113	739	1566	31456	1574	8886	416	3074	3744	3755	914	10542	3258	23134	6260	1764	690	1829	2176	1105	991	1115	331	3951	961
2	417	191203	108489	8980	15662	90	11281	71	40464	8360	2866	3058	382	14614	7442	77	14136	1027	19658	8612	5291	8724	15182	1448	155	2984	849	1392	8788	1027	24933	5338	91	2106	5351	491	4996	885	8289	6655	1704	12	419	1891	1562	2718	236	13404	9390
2	419	248715	63502	23919	4043	201	11901	107	2262	6840	5835	21543	286	433	10490	95	2507	4673	78	269	350	126	145	3435	14707	1771	766	143	474	16136	121	856	79	1213	4315	638	842	79	15906	4599	1978	7	1886	1123	381	3142	2352	1569	6834
2	421	193403	83390	48691	63639	25	10422	18	4897	6661	11534	5800	14249	2309	6181	15136	2443	2992	10320	521	564	947	11241	10346	469	4690	18249	4160	379	2953	34925	2295	66	4004	3723	955	1653	154	1523	3038	742	5	2015	4194	1117	2089	4382	1975	1211
2	422	195600	30207	6874	38475	93365	14965	76774	7436	8720	3515	242	24728	876	3852	13740	4495	7318	5919	2209	13741	352	4517	3848	5786	1374	5508	1831	7429	3003	285	1649	17853	2939	1451	5443	894	118	1797	2065	1553	77366	8751	2209	1473	2205	35	2424	816
2	423	195626	95803	35144	32638	155	11000	108	27534	13646	7680	5109	268	1034	17249	111	4377	1929	456	4383	3792	131	852	25404	12574	11976	1703	1127	6473	7733	298	1576	72	2584	11867	5622	4143	115	4094	2330	1185	19	1090	1890	1247	1930	1422	3503	1064
2	425	183315	199058	114035	77412	304	14772	186	7225	22952	32767	1872	607	2044	5064	221	4890	6784	271	12298	514	362	731	2542	8992	6833	2046	2674	559	118	1123	3548	95	3330	7755	10993	2712	105	190	1321	1211	41	447	2971	1247	1401	480	1091	985
2	427	218747	26081	5905	26290	169492	7757	134365	6917	9538	7492	334	16620	798	2075	17738	4127	3394	10487	14349	1671	115	8171	2673	4701	1277	2013	3511	2419	217	311	3764	29164	9750	2798	2489	1085	152	633	1032	838	7441	842	2113	380	2041	69	662	859
2	428	173310	195573	40203	16055	74	15621	12	19926	15021	14560	641	927	1737	7649	169	50096	14901	3552	3859	2420	256	3019	4844	5060	2468	2354	18579	4028	155	214	5527	108	5470	2845	445	10336	147	157	1565	3098	6	207	5093	1398	2427	142	863	40162
2	430	209964	13730	3785	23291	173754	4705	144117	4678	5990	2505	337	4232	1053	2641	4379	3727	3381	184	5953	4981	307	248	1690	1292	2182	1452	153	6015	6432	102	607	29964	713	1177	1747	480	13807	2454	910	1448	11953	5006	831	331	1021	51	888	2433
2	438	193497	126646	17406	10274	253	19200	171	46756	11656	4945	13979	462	3940	11816	112	17838	10386	127	178	15937	1935	295	972	25065	26289	1849	2368	26695	6620	110	820	103	1404	2515	353	4732	81	6417	3701	1560	14	353	3254	6221	3342	4013	3651	2444
2	441	201518	188142	114941	1881	245	9341	94	7893	21459	25073	3934	448	1262	12186	275	8714	7187	327	46558	203	154	637	1470	2272	10246	3271	607	111	75	302	1082	41	1990	1896	196	9165	98	85	2571	7613	18	318	2533	2798	3839	915	1081	902
2	442	166016	149159	23185	26086	356	20701	272	28499	13484	22439	322	415	1831	6378	150	11685	10280	502	2540	8549	563	789	1660	6008	1421	2226	3191	8143	5222	307	1355	224	2894	7217	4712	2900	7610	6584	1708	2025	24	2802	2570	16085	2277	110	1618	8706
2	443	174087	193226	90013	1557	664	34428	357	30428	17251	19323	348	428	2734	7877	164	22681	4399	254	40231	199	324	645	1269	6015	6159	1870	12218	118	374	247	1205	129	2261	9039	259	5780	100	171	9861	3232	24	182	4084	12216	9314	13	3599	1969
2	444	180100	196784	1000	35370	271	7544	271	1599	162222	887	2105	124	415	8251	101	60786	749	399	414	190	145	1353	2588	95	479	470	376	202	262	48341	12306	97	31294	2538	280	8680	58	16	157	677	52	174	3294	226	455	536	304	246
2	445	177246	153660	46777	36516	222	23306	119	33594	16549	17384	3237	545	26216	7442	166	5097	2704	5836	262	2114	17826	4726	1289	9403	4000	2752	1835	471	243	463	1050	369	1686	2703	10757	5705	124	3903	5141	2302	28	1492	2631	3759	3068	34	10231	6441
2	447	204292	189180	115896	29442	901	21779	492	12827	18533	26436	8732	660	1761	7041	261	5148	7521	149	668	422	391	232	675	4858	7998	3338	374	512	123	1766	639	108	784	7875	1804	5235	56	90	4365	1799	57	538	1818	1802	4001	105	1615	2506
2	448	245133	162543	38682	31458	274	17395	138	18197	20642	14024	210	8791	2389	4212	8812	15041	32942	1696	3233	13632	189	1368	971	4996	1234	2913	175	23372	394	206	1813	154	3899	3331	2459	23427	127	2532	1964	2795	28	358	3706	1968	1959	20	919	2643
2	450	247563	11127	3862	8616	195969	4474	167112	4807	11090	2075	158	1662	637	1597	1856	5990	1926	1101	2090	549	174	954	2205	1963	1543	1779	235	840	67	286	1051	37760	21582	1267	241	885	101	194	1043	920	14816	333	755	485	1597	25	1218	999
2	452	192375	113554	56756	80793	207	20800	151	12797	10605	14768	1362	870	15543	6135	196	10004	4205	5466	640	3366	9617	5119	13721	5260	2735	2376	4729	5055	707	3205	6025	82	6765	1814	9144	4631	193	3362	3708	1755	16	6968	2166	1147	2017	218	7115	731
2	453	213947	48868	29777	110453	69262	9284	58130	2715	6692	8311	508	347	1364	6229	163	5450	3336	1757	299	213	649	1683	48123	11255	4372	1178	777	150	8489	3566	1476	13749	5175	3154	2887	1344	109	3723	1930	1635	3892	10190	1025	272	1461	89	3673	739
2	455	229359	111440	38299	10641	237	20756	139	35898	13329	10884	1148	875	1111	12796	146	3153	2026	8024	277	31804	169	6192	5040	5213	4776	3146	272	55744	54	255	2162	100	2122	1125	3586	919	137	997	3425	3360	24	299	1726	1452	4426	221	493	1924
2	456	191259	89739	18909	60553	225	15687	50	22387	14564	5600	364	15143	10154	5647	15962	6749	1671	3776	454	14949	6697	3915	11996	2151	2778	5007	5838	13905	8737	379	20799	318	3841	4054	6955	2356	153	4982	2096	1120	49	4025	2142	1389	1818	103	2627	1207
2	457	152577	201138	85451	11860	160	24240	137	19027	43032	20440	9889	461	38281	6343	255	4753	3772	479	4277	100	27174	1198	1340	6263	303	2205	9016	66	366	28735	13592	74	1559	2222	309	4230	66	613	3763	3106	39	151	2253	2427	3933	3950	903	1000
2	458	185103	183204	89570	23898	333	32188	107	20257	24513	20879	1278	1089	46342	6824	473	6699	5357	71	108	1163	31631	91	401	20987	9648	4385	1465	1583	9293	47	3039	332	468	3374	654	3203	75	3330	1984	2087	86	252	3237	3106	2768	322	1530	1917
2	460	224920	40218	6863	77648	33	5883	12	6757	5523	9029	4968	165	5745	11842	77	4527	890	9839	14807	6402	3635	7944	15696	6851	1658	618	23321	1799	234	319	4848	106	4951	1494	8239	1076	4902	3027	4089	827	2	15720	668	592	1601	441	8471	712
2	461	200385	172455	105254	44169	184	10315	128	16914	9955	20283	3752	337	8625	8258	262	3226	21739	500	63022	814	4280	900	1851	109	9445	2016	7692	1045	418	409	2378	155	2374	4926	1596	1869	127	571	2442	2347	24	785	8132	1153	1818	1065	2967	1123
2	462	177486	141262	69114	11591	268	14358	193	14344	21503	18343	1093	73344	9931	6694	81795	10918	8499	2459	152	1990	5407	1921	551	4492	12552	3446	298	2966	666	415	1625	234	866	2146	1319	2141	56	639	1715	2491	52	203	4394	2459	2501	204	1458	1182
2	464	239157	20189	7850	21026	80929	10230	64707	7701	11578	6144	590	4629	539	3103	4946	8744	6170	2979	3974	3435	134	2672	4406	10430	2040	3822	4385	2266	531	828	3614	17007	1594	1255	2915	1232	6614	486	1801	1869	97239	1150	749	850	1742	149	1383	615
2	465	216404	39385	14407	14958	142320	11690	124391	10393	17702	7465	646	5635	2126	2123	2097	6451	6002	499	138	513	1024	474	2697	3605	9380	8584	6119	580	272	1205	1143	31619	730	1180	925	802	31	238	3323	2458	13454	1216	645	863	2807	110	2297	883
2	466	199995	7473	2952	31770	132462	7730	122542	5701	7542	4586	410	603	365	2109	338	7819	6526	4101	982	3803	74	3182	4110	217	862	2285	1410	1923	257	1099	962	29661	835	624	2240	561	2097	181	989	1528	33317	1856	401	257	914	30	929	1042
2	467	202999	46148	13591	119031	230	10403	191	3815	6758	3921	21276	13022	16532	6574	14721	1706	3982	218	9613	8538	11658	794	4255	4475	2077	13270	32493	13474	2848	581	3170	91	9389	2713	10730	1057	149	1520	1262	787	45	740	1539	1117	1197	7631	2004	569
2	468	210216	15533	5530	51309	156375	4540	132727	4741	5000	1912	719	1469	1898	2296	1559	2863	1606	170	115	4996	782	239	413	240	860	3335	96	1300	1394	188	404	32390	1502	1491	4011	442	33	725	1272	1584	60500	1692	663	466	1079	184	929	781
2	469	165231	153884	48130	70743	574	23066	323	26255	16292	20985	673	34919	15132	4427	35978	7961	8191	150	2731	510	9873	213	9328	8540	11462	5618	2343	631	265	110	2137	270	3816	7408	6290	11514	79	2340	3798	2396	52	357	3143	2080	4701	125	7212	965
2	470	188474	124756	69325	24282	398	22594	166	9917	11534	16337	1367	22427	32445	4557	23876	3555	4289	7988	240	834	24356	6296	9880	8128	1789	2472	4109	399	10906	9457	1304	215	1377	1961	2186	1028	86	6190	6267	1417	84	1183	6923	2366	4519	354	9523	1868
2	471	193147	176327	54558	29096	142	23422	84	41934	20633	12291	1752	756	13088	8777	268	10736	6863	5229	657	5208	7652	3930	694	10053	2584	3265	500	3940	386	191	1390	103	1293	13246	5453	10601	73	7032	2286	2632	43	800	3067	6331	2342	609	1998	3012
2	473	258921	177446	64110	1129	302	24985	204	77570	34036	14220	36257	1135	1315	10507	241	913	2932	153	11110	1323	197	191	476	92	353	3745	113	2090	808	167	1249	109	1588	1291	119	613	36	4502	2232	1775	62	138	718	1140	2014	392	912	1537
2	474	185549	181809	114736	33702	179	30178	144	9866	14993	25415	3983	533	4573	7119	296	10434	4865	338	533	564	1851	1233	6130	3150	2063	3065	191	714	245	1412	804	105	4478	11245	296	6164	75	958	2272	3833	11	183	2798	3624	3826	1129	1428	1229
2	475	168025	135227	72771	1533	377	19574	143	6599	31383	16531	2992	46604	1373	5874	55911	7287	4513	15004	843	184	222	12838	7304	5289	194	2648	160	96	149	86852	8023	130	22396	1761	210	1721	108	70	4300	2831	23	104	1974	1508	4093	879	2949	4908
2	477	158032	222189	62657	1076	624	31747	211	26018	35855	17162	1799	774	1615	13168	449	16327	4048	58	73	66	190	39	148	2770	170	4250	63	67	8465	54	117	286	118	3832	140	10725	38	7161	5801	24726	29	92	3359	2222	5538	632	1128	1691
2	478	182730	107642	55185	14869	1554	27114	1302	13430	16966	17903	1919	72445	2176	8224	59209	3709	5375	6182	18845	481	299	5180	1997	4325	6300	4857	8320	529	3797	981	5803	483	1841	3751	1061	1582	504	1672	2783	1781	157	3235	2388	1983	3283	517	1697	1181
2	481	191347	128600	87320	61057	147	18599	104	8571	11147	19526	31724	593	9812	9564	306	6239	4085	11146	636	6261	6598	10293	6109	2022	1688	2413	17599	9452	906	3945	3162	91	3559	2993	1335	1206	130	444	1189	1209	31	506	1762	1237	1687	10185	795	655
2	482	185677	155636	23402	8270	85	13526	38	20981	32277	29538	972	432	1902	14475	315	9154	2210	283	3711	59709	649	440	3737	10280	390	1290	9728	99689	243	236	3368	71	5715	1517	801	2676	301	1635	2516	2962	7	364	2432	26560	3377	249	616	931
2	483	147526	171847	50373	36048	262	30608	86	27588	19550	15690	401	63971	15421	4195	70082	14537	4990	7072	132	997	9832	5282	9792	101	992	3172	284	303	8711	218	911	120	1019	9882	517	12986	64	5632	2696	3366	3	212	6240	3354	4256	78	3497	1379
2	484	202996	56623	15703	89059	430	12457	129	7120	9756	4658	2178	69081	9130	7068	32138	1826	2479	6220	10161	2657	5432	5687	9696	905	1394	5837	8439	3877	6454	844	7199	298	8735	1849	6132	1681	957	2961	2391	894	29	3818	1917	4011	1447	672	3749	856
2	487	191101	46547	18845	20911	208860	10215	154779	5012	14937	6023	506	14448	6953	1999	15884	4105	1579	85	73	716	3978	86	372	5552	1655	1714	114	1294	251	109	3615	32641	444	2741	270	1400	27	186	1334	982	7261	129	1327	1090	2491	148	541	634
2	489	199128	166335	28737	2745	427	34631	100	37766	23585	8098	3584	752	35263	7237	213	24223	2970	3269	89	174	20372	2463	6322	16724	13225	4730	161	177	7148	118	421	233	520	2443	2542	5555	43	3751	8440	4044	14	421	6030	5360	8675	908	1711	4704
2	490	209619	98835	46026	38013	350	12593	251	9048	13011	10046	840	386	20701	14837	238	9039	2126	31945	614	4025	12626	24741	17428	7046	9180	790	431	6065	1050	3384	5542	190	8865	1379	9785	4716	392	402	3830	1551	72	461	3164	1820	4377	14	2377	1473
2	496	167512	143669	14571	24418	227	17727	70	43828	23490	19012	305	33217	1614	4443	36879	6153	3695	6492	1965	24273	357	5155	7191	7713	3194	3886	9566	4965	324	5448	3131	220	4144	1854	1692	4123	137	3843	3012	6164	12	865	2512	1266	2331	22	1533	11174
2	497	182448	90646	12033	39506	132	17843	109	8414	15906	16022	18360	688	700	31413	141	20833	1394	2872	189	301	199	2427	1198	12440	61506	2828	264	295	255	109	997	58	1735	5464	527	6522	125	391	1416	1501	43	1637	2838	7953	1928	4835	393	382
2	498	178627	101231	47169	38735	229	18120	101	10461	13495	12333	859	49883	6999	9674	56907	2669	10992	34807	1239	1924	3573	26975	3089	1265	1379	4097	2086	2792	3029	1080	3893	300	2848	2123	1178	1792	194	1500	1320	1847	11	712	2280	1537	1926	262	1346	1015
2	500	174263	186509	67029	61960	178	20456	105	32097	16047	15053	477	665	7356	9326	231	20445	28156	114	4510	354	4199	165	477	8917	543	3962	133	182	340	88	461	190	681	5108	739	4287	67	874	2457	4328	5	976	5251	2695	3833	65	2624	3100
2	501	161870	173449	47813	38824	183	29857	80	9475	16491	60823	836	578	846	7132	210	8192	4684	2304	35493	692	116	2415	1713	3117	1881	2666	6778	921	455	847	1340	137	15256	6564	349	1885	129	3369	7612	591	5	269	1285	710	7981	67	1133	2377
2	502	175542	153179	19177	7167	202	16229	59	59237	17993	21787	2272	518	876	16563	116	8635	2904	21179	214	3944	208	15745	1695	17735	7640	1116	15020	3895	817	387	811	99	2398	1670	413	7961	71	5285	9519	3535	6	419	1845	1392	3453	611	22269	16719
2	503	194918	198995	134186	14893	630	23276	253	3557	24307	30359	1519	5127	1171	8848	2090	6766	7293	427	49281	669	185	831	2724	163	1186	4334	11784	702	187	455	18964	283	3033	2285	236	8993	268	319	833	1355	56	225	1575	1185	1946	464	1199	879
2	504	170752	220676	46876	1067	229	18988	147	16143	11178	60067	15462	972	897	3944	194	25866	3832	108	102	94	150	70	118	112	178	827	95	61	236	41	86	229	125	3720	2237	44579	28	51	6670	1267	10	104	4788	1385	10862	4668	1202	876
2	506	172252	152390	18430	40988	179	22581	59	12486	24063	19964	9172	669	26671	6496	231	11890	42568	711	351	3808	18669	1162	1399	4286	278	3070	8140	4314	971	12838	3655	225	6528	2235	733	9386	74	3997	3656	6515	5	7106	2640	1966	3356	2588	4323	2886
2	507	168732	36902	4365	3389	182	7773	68	12368	4658	3947	1747	10678	556	11849	9907	2308	924	107	13352	115	130	245	707	9830	50515	1028	2858	59	67	206	512	84	1315	1426	362	1375	52	23	2024	650	15	255	501	871	1253	99	4261	597
2	508	195989	31769	5499	39880	140488	7158	115976	3489	6553	2671	508	1312	2094	3231	764	3547	7060	837	407	5088	1002	684	540	4776	1200	6299	1851	3684	6967	167	490	25148	763	1733	1593	841	309	3176	1353	1053	7789	2905	1823	618	1756	47	1594	934
2	510	213482	92619	29773	20489	217	12787	62	15591	15931	7715	326	705	8773	5938	166	3610	2021	1878	946	10376	4946	2524	6064	656	5043	8187	11544	6121	5761	340	1346	179	2910	2959	5062	3128	154	4580	3517	2115	11	5148	1431	1231	2013	59	6625	14146
2	512	196996	55777	21033	29081	16449	12048	13646	6368	7305	5710	512	2963	3708	9294	2656	2247	5089	19072	4975	28850	2255	15078	2629	204	5558	3347	1227	5339	4944	1109	3652	3073	6811	2673	1273	1626	437	2352	2387	869	944	4236	1423	1886	1868	75	1769	1720
2	513	195891	67472	7063	47689	679	14281	281	3684	8875	6812	893	12819	10925	6256	14153	2294	7319	32555	21153	1296	7522	28006	3994	296	17706	11126	5765	1090	1150	3468	10217	628	18240	1634	1118	744	238	895	2054	1326	12	874	2210	958	2048	216	3867	718
2	515	188873	206645	93745	1304	156	17026	74	20738	43426	18742	1693	453	1332	7352	208	11034	6544	157	13355	22067	166	459	2044	752	4608	1711	12591	6959	320	143	1526	99	11073	2920	251	10862	154	2649	5460	4431	12	127	3121	1271	4226	355	1386	5781
2	517	217645	51595	26496	34657	44817	10099	40389	5722	6574	7227	1140	540	3271	7328	175	8442	2534	136	151	1850	2068	285	725	1245	511	1049	147	471	13568	213	1062	8656	1124	1737	1719	2015	169	7166	4727	439	2464	9347	1304	825	2828	181	5060	1684
2	518	261171	87536	5723	26397	142	15550	81	26925	19709	8057	15537	11074	908	6586	12453	6909	983	245	227	5733	238	529	5634	6557	2332	1831	1977	8874	292	193	1917	113	3605	13899	725	4548	44094	1328	5441	3221	11	837	2269	5415	3495	1570	518	2589
2	519	222459	122428	22614	11001	369	17536	81	39465	12243	6696	5441	788	12321	6733	255	3823	1503	364	206	10898	7541	648	1153	11405	853	2272	421	3482	9069	681	1748	99	5837	7505	397	1705	9308	8876	5012	9736	14	3152	13132	2842	3487	487	3266	11002
2	520	211762	166241	52436	16866	164	24675	36	4372	14385	50576	18193	275	1031	6312	320	9808	3922	16651	226	2172	262	12669	2150	6523	4462	1277	274	3262	149	561	22851	80	2056	6717	264	2875	150	306	12089	2668	11	182	2847	709	11616	2964	686	15157
2	522	221850	129972	14534	19399	97	18020	42	54319	12340	18467	697	561	6463	6408	334	9041	1623	229	1398	5743	3472	583	2031	2023	1845	2972	18014	1478	10227	14472	2755	81	2055	5226	5807	2999	120	10167	3340	1484	2	4894	1677	4674	2789	139	4123	2900
2	524	223768	123814	32568	25651	452	17620	147	47026	13245	8075	2125	1715	14641	5890	1323	11497	2862	358	7376	5194	10268	798	5946	1631	3218	2320	3998	8473	10455	601	3177	67	2238	1836	1660	7764	177	4455	3388	2533	9	927	3195	1836	2591	367	4664	1900
2	526	198987	112748	17587	26918	334	22392	284	23132	16120	9999	7310	47632	4208	5903	51576	5978	21233	397	424	17266	1719	795	2217	1464	1661	5384	232	29280	17698	700	3385	222	4234	1850	404	6117	309	9241	3180	6280	28	575	2899	2343	3592	4365	1596	1632
2	527	194918	202246	64357	18772	232	29096	127	29446	41047	13892	374	721	13918	4304	252	24594	3304	193	6041	102	8486	234	650	5274	3826	3603	1784	42	236	154	339	413	522	2846	194	10520	36	69	2260	17385	38	119	3527	1089	3493	136	674	2799
2	528	200437	128729	70696	59526	219	12876	121	15260	12218	13870	691	404	889	7711	222	11880	4192	11582	1785	4849	171	9984	12545	4388	1994	1791	11572	4535	1005	39649	3311	205	4107	1326	7021	2694	4152	759	1678	2478	12	1559	1669	1877	2300	175	1224	656
2	529	202776	61764	17079	33864	289	10309	124	20538	8080	4345	976	438	990	9715	167	4727	2852	6224	7043	6230	199	6418	55357	3062	1562	1208	1826	9964	4734	513	7561	724	6109	1558	3561	1936	22972	3978	2755	1145	14	2569	1652	5893	1712	260	4692	1534
2	530	165366	120015	38354	17307	151	18211	88	23525	13350	12314	22745	1429	43277	5122	137	7999	3090	7563	278	5638	32554	5613	1504	7167	809	2315	5899	9429	956	2849	1367	239	1526	10867	4828	2360	118	9248	1971	1532	12	440	3028	3765	2124	9074	1288	2032
2	531	199718	132810	50421	14295	198	13286	88	17613	28539	12482	8089	393	2538	5871	165	4514	3073	258	408	500	581	705	1937	4460	3527	1782	5017	442	6497	600	9778	104	2352	6936	657	4911	261	3643	8987	3094	11	397	2410	16050	2086	30229	19235	2205
2	532	206338	23069	5230	24611	84941	9461	66469	4248	4912	2210	2439	12197	4004	7332	13079	2194	3517	3697	298	15918	2378	4114	10796	863	1682	1210	991	3145	12316	676	1672	14084	2682	3295	4107	612	3836	5705	2518	730	4634	19823	1780	774	1868	767	2756	531
2	534	207794	85135	23416	16428	601	20500	229	21291	13947	10577	2282	8426	6333	5065	9461	3465	9492	23232	1769	10078	3713	24731	5207	149	1342	2172	3433	7606	5360	9849	7540	33180	4687	1879	3311	2959	313	3056	4492	953	447	2495	2494	1555	2656	308	5321	6108
2	535	201591	147654	44629	12782	499	17625	493	30419	11593	15161	3674	1300	48807	7376	402	4049	23467	8272	4275	4133	32603	6450	1444	12717	459	1915	8364	6842	417	10758	3450	2934	5573	2090	495	2462	68	1099	3435	4334	125	3812	2089	4194	2570	873	1607	6036
2	536	205067	137899	19702	29448	195	11988	100	43237	14504	23771	837	491	880	7256	209	17579	1732	5664	554	19681	148	6409	3775	959	2214	1609	9064	31888	166	2874	5276	93	5397	3997	494	3773	295	749	2307	3020	12	623	1902	1759	1728	217	445	1928
2	537	183993	128136	19466	2162	247	23882	153	18739	18704	22817	9832	409	10147	10321	139	6829	1894	4946	837	10560	6016	4426	1742	15527	11891	1477	2390	17760	20607	30524	9029	295	2937	5757	428	5330	122	12322	5995	1400	10	748	3646	35129	4170	2623	8482	1379
2	538	177233	104579	40350	61408	360	19700	150	5846	12663	10707	2067	23337	8898	6333	25622	4671	16541	5435	5823	1950	6549	5080	15596	9908	5103	27753	1051	799	3420	22365	15167	163	2694	2039	960	1782	210	1990	1662	1226	16	667	1725	1270	2100	632	2492	779
2	541	178563	100355	29394	26958	2647	19275	1368	18625	17283	9689	1866	487	19966	7929	150	10288	4719	18570	2956	5492	14741	15586	7199	9569	1744	2898	8022	1721	1687	4834	2042	3280	5604	1673	1572	2848	156	1971	2747	1454	1511	4126	2455	1766	2662	472	2480	1896
2	542	180548	181519	64793	34665	143	34688	62	19286	46036	15444	5819	593	976	7290	194	39833	4506	12034	930	2071	150	9731	942	12427	4448	4927	455	3393	496	16584	855	313	2256	4766	240	6883	108	1575	6490	2663	11	641	4688	2271	3165	1421	11727	1526
2	544	237596	63186	14820	31168	225	17971	41	21002	9352	4174	1044	5196	7729	7110	5252	3499	6823	3253	681	4863	5266	2680	7108	12463	1701	6063	8196	2035	13894	4351	1373	3160	2215	851	8461	1396	119	11126	5091	1142	30	11806	1694	821	2609	300	8590	1634
2	545	196599	77783	9082	32022	16209	17895	12832	20535	10662	8829	83143	7771	1627	4084	8316	5167	5367	313	583	6443	523	586	2353	2875	1267	5329	1053	3705	6815	2851	3899	3484	1332	2501	4256	2646	98	4829	2465	2960	760	5847	1629	15193	2334	27663	4052	2386
2	546	166008	220127	28950	10636	220	26701	62	68563	17479	39457	358	466	1816	5737	122	17981	2654	655	1022	736	486	878	467	12212	3069	2840	924	1198	362	15851	450	162	642	5269	6698	7957	32	2765	4261	3382	9	459	2941	21132	5262	86	2072	3824
2	548	188556	76911	34788	16905	101689	15148	76282	9389	12127	10222	1535	19997	11456	3915	21393	5061	3454	4617	219	734	7154	3715	739	12580	1297	2497	409	825	461	1215	3018	20994	1031	1719	1804	2165	28	56	2684	2956	11639	226	13870	1493	2396	358	4046	1330
2	550	193475	75920	21056	44595	927	17230	466	13213	10337	6224	1334	9784	3714	7668	10243	5803	5400	5567	248	23469	1767	5207	2585	3713	1048	3388	9816	8072	3692	2828	6479	4812	3031	1121	6443	1413	107	3029	1265	869	194	9576	1434	19755	1205	386	1371	517
2	551	174385	81124	18962	41946	149	9161	122	14074	8787	6564	11027	64104	10444	5645	69987	5566	2133	23504	407	458	5971	18020	2086	3650	5438	3230	18981	459	279	997	1279	455	1834	4900	357	3040	136	306	3188	5197	12	406	2607	1120	1189	3870	7912	687
2	552	152128	224147	7742	1299	93	32301	75	55767	111812	4056	4730	340	1635	4935	97	20698	16393	11882	195	409	300	9146	950	7421	7293	1961	164	600	281	14272	7131	60	4814	2923	145	7161	79	90	8369	10966	6	119	4345	2584	8170	1195	1120	984
2	553	181114	22031	4242	13796	122093	9427	120739	6824	8141	3361	600	569	2777	2625	190	9921	2716	172	208	1976	1358	523	1017	194	898	2088	4005	3172	256	398	3168	27100	6309	1356	211	1343	34	36	2012	2419	15494	239	730	301	2083	101	1616	844
2	556	199601	70559	9345	62683	164	8730	70	11208	6686	2948	5474	5692	6694	5399	5234	6171	1244	11734	660	1343	4128	9328	6047	80	1266	32196	4227	1829	6584	16105	2685	56	22266	3207	4001	4131	37375	4227	1677	693	13	7486	16896	871	1709	1750	2906	490
2	557	216108	40482	14324	12967	198660	7430	161844	5972	8499	3518	296	361	3943	2130	101	6592	4175	3263	90	1569	2336	2533	383	391	300	1409	113	1476	2854	413	600	34327	527	2388	146	988	27	1634	1576	1175	10435	151	2693	2546	1909	97	479	3202
2	558	172204	96884	52259	26687	76090	21828	65083	6876	13359	12676	730	5131	20497	4389	4940	4745	16055	3942	388	2234	14213	3261	4880	3440	852	2713	875	1977	14308	10148	2640	12939	2539	2879	2636	1519	8166	8013	2284	908	4652	643	2256	1574	3258	165	3058	759
2	559	148264	200192	121146	1444	148	18795	29	4976	18372	25766	2017	387	71901	8881	215	1950	6459	9598	219	78	51877	7463	2473	130	211	2357	139	59	281	10573	678	114	6911	3629	183	1314	60	112	356	1082	2	135	2893	3066	1059	553	962	680
2	560	182526	133637	40436	34406	167	23016	107	26978	20139	13659	1729	536	1392	6258	139	6834	2253	10745	2252	5813	403	8293	2522	3819	1121	2686	10626	5034	8999	514	3409	125	4895	4703	4681	1383	1889	8139	5166	2808	29	4174	2331	9710	3145	556	6518	4168
2	564	154851	185519	89014	8470	638	44573	37	7564	23140	26160	7572	3662	10530	3729	2738	1974	6301	113	167	209	7038	249	1917	2102	6502	93435	9447	158	301	4671	936	479	796	3134	1620	1228	67	58	1024	850	12	210	2427	3839	5287	2376	2643	1445
2	566	238233	17341	6610	35621	19885	5150	17981	2917	3757	1924	4924	4724	1584	6042	1672	1568	1799	1058	3446	1262	1022	1192	1802	8161	1314	663	15076	619	2186	587	2784	3580	2387	1135	8660	542	17302	1106	2326	585	1550	11173	1193	369	1257	2415	4188	512
2	567	172958	187497	97036	28085	103	31157	59	23659	18338	23581	1630	492	1615	6647	184	10000	20862	9796	358	1260	182	7593	16990	131	3843	5733	2619	1999	159	338	2095	28	4636	1906	335	3126	70	73	3018	3609	6	223	2000	4408	5655	413	1087	704
2	572	236849	58315	21952	26805	58635	11998	48079	4092	10780	8403	1992	23188	5952	3815	25805	3842	2169	5569	205	5085	3769	4522	17881	15692	8698	3817	756	1082	3100	839	10067	9473	2047	1375	1145	2779	141	3937	3151	1861	2981	1944	3417	1103	2339	1119	3043	520
2	573	182921	137656	48734	25123	72	24740	40	31178	16336	13418	564	1020	2232	6873	353	11653	3174	173	140	246	283	288	1087	6355	4025	2898	172	331	9411	228	722	113	8353	2619	290	2691	217	16974	5589	5226	8	325	2685	708	5385	101	938	11805
2	574	216899	10312	821	58132	780	4392	605	5417	2270	530	4295	317	331	14135	296	398	568	1346	365	3405	98	1259	5223	627	931	636	9884	1226	7928	735	2484	372	2813	311	17423	161	19941	5576	2337	461	127	11078	274	254	1435	1506	2106	551
2	575	167286	115231	60508	41522	117	21168	33	19518	9519	13836	570	698	11376	8506	145	3661	3467	60103	509	10761	8233	47087	2753	3546	12074	2490	2653	17869	193	2440	1363	193	2474	3885	473	946	212	73	4223	1411	8	364	4760	1577	2739	297	7134	2249
2	576	199003	13679	1551	29549	118	2244	91	1066	3307	1396	100452	93	674	14027	24	1813	310	8995	414	4652	174	7576	7561	22718	5672	682	907	6480	394	8812	55266	29	5833	577	696	1522	111	307	176	215	7	339	406	380	398	30789	87	197
2	577	199488	43177	4918	35067	420	15865	75	9220	9522	3118	1283	11732	1253	8408	12405	2422	3246	10160	1008	24507	424	7613	6351	274	581	18393	4415	4943	2812	896	2892	854	3327	2161	6185	1298	908	1968	1965	577	47	7800	1681	992	2295	156	2581	830
2	578	157920	61745	20403	26134	98	6857	85	17988	8346	5001	2468	127	423	13659	75	7803	1756	399	1289	2637	72	682	46968	7637	1745	867	936	3787	135	2426	28484	43	7310	6496	16382	2257	4351	2443	6039	878	7	696	1496	548	1480	1196	4387	1394
2	579	162964	56761	14708	79716	111	9757	54	16100	8562	3118	15952	252	12271	8448	74	1742	6729	11731	257	1196	9264	11862	2153	3887	6441	661	4141	1407	11615	235	18914	35	6831	1511	12189	452	1562	8145	1289	1534	2	920	922	686	1493	7688	991	1332
2	580	366282	5879	1772	61099	60	1927	49	956	1329	2621	3641	1434	2289	8206	47	509	391	261	547	392	265	1299	6353	1438	2066	210	512	68	1052	198	84895	27	7061	120	15553	393	109	756	122	180	7	8441	120	178	195	753	75	325
2	585	207646	61492	11724	3196	172	11962	77	7781	6444	3824	841	345	9851	39971	87	13350	7489	195	16126	1084	5761	474	2269	2976	32030	1211	386	1555	1911	280	18677	62	3106	2130	460	3494	149	828	1195	594	32	539	2233	5406	1214	209	1550	569
2	586	190771	114406	30523	86262	254	22927	121	15496	13071	17977	4863	35667	4227	16132	12203	9265	2246	74	115	1663	1461	154	1118	5946	15546	2509	117	2560	1342	66	624	102	1010	11353	690	2656	67	706	3115	1608	39	582	3425	15629	5205	1154	1447	1269
2	587	185555	74442	19526	106981	193	11419	152	25737	7120	4792	12251	281	904	9561	81	5158	1967	466	759	622	236	644	8029	5988	23010	1306	20701	276	4227	125	1345	55	2447	4758	6044	4461	3031	2980	1327	1856	61	6653	1705	3467	1712	3192	2060	630
2	588	195151	25839	11205	60984	143923	5693	124433	3356	5381	2694	447	5050	2531	5362	2382	4839	1337	150	175	971	1485	549	13841	464	8117	1210	2807	1383	148	255	2452	25941	1354	1274	10377	673	79	593	908	2003	10807	486	760	448	1317	142	265	506
2	590	179338	108503	39408	66867	2712	12518	2061	23042	12635	8970	268	447	703	12394	146	10122	1843	9909	594	5980	151	8467	23538	5803	3716	2328	604	9006	584	1221	5692	473	13206	1211	7399	3024	206	6380	1162	3214	198	540	2507	1071	1987	35	474	636
2	595	172317	125056	18018	87823	158	22835	521	4360	16982	24115	1226	500	26543	25218	168	27678	2422	54	103	117	18375	197	752	5411	18447	3009	148	52	6749	58	587	238	939	10447	835	4950	48	3119	3677	2914	37	825	14081	1587	4229	174	1191	1177
1	1	195502	134210	28842	21437	506	22869	339	29742	15195	11395	2373	1379	35868	5718	198	5517	30137	5970	267	12296	33941	4813	2424	6321	2539	3853	649	6388	9405	6058	19066	150	4888	5334	3818	4046	162	4362	2492	1911	59	3607	2083	2922	2974	772	1327	1533
1	43	170580	31434	15656	93816	1463	10009	2068	3937	10014	5231	4158	545	4023	8888	100	2545	2503	8821	2478	659	2177	7397	6585	1281	1158	5337	26160	565	668	13680	4103	18902	10686	904	4629	1060	194	462	1647	897	725	1305	1439	681	1678	1377	3151	630
1	45	153379	165645	73637	1456	565	19018	325	34885	39016	14980	46851	670	988	28726	264	2505	3486	110	92	144	205	131	383	105	2389	847	97	80	94	46	263	242	791	1476	233	908	42	46	6611	9621	62	169	776	987	6357	13903	590	751
1	73	170441	59746	22584	37553	146	8327	115	6899	6365	6686	98485	2781	8636	23389	2954	779	1803	20753	16890	624	5336	15853	22884	625	6938	1292	2423	735	460	1561	2360	467	7832	1519	4769	535	294	302	679	397	69	1111	761	5626	1062	27693	838	446
1	117	207580	29507	8430	65791	81677	10907	68681	4544	6639	2782	1207	552	3860	8483	123	2817	7032	3074	7627	3288	2432	2568	14339	4943	3079	1138	10717	2782	4244	449	7569	16124	5694	5520	3675	925	618	2249	1300	1238	4217	7746	1599	934	1325	117	1001	698
1	174	148691	149928	34747	24227	443	26627	344	31821	20392	10867	2093	890	1493	5862	329	4705	13345	15473	224	1518	512	11954	1318	5857	1759	12513	3615	2403	11599	461	3648	223	8177	4324	304	4399	71	7027	3475	4877	22	328	2731	20065	3474	90	3133	6719
1	203	249819	59225	16020	20670	75776	8719	62405	7756	10149	3963	15078	437	39132	6212	537	4389	2057	51	205	2391	27998	119	492	792	1680	1252	189	3854	310	57	407	15397	695	1765	952	947	73	206	1115	1326	9691	187	3107	2527	1764	4446	731	1342
1	204	179085	156139	56666	12072	2886	27766	1501	18826	17670	14786	1241	650	40169	3333	191	3091	38727	678	102	121	30802	1096	420	6843	5396	3505	1069	148	676	56	582	1211	343	3435	378	1897	40	478	6883	3002	1275	589	2388	8197	6603	412	6239	1419
1	233	186020	115920	44377	13186	258	14779	180	15861	15928	12705	56417	388	990	7587	234	13822	3443	10115	149329	108	197	8398	5081	65	20827	1551	1327	195	243	1003	2623	40	4310	15894	178	3746	117	174	8042	3020	14	188	3750	716	2761	16354	17995	946
1	322	209147	73856	34657	25988	96078	19025	85571	7825	14894	10809	10522	893	4434	3806	255	5596	5973	5957	632	3931	2482	4797	1397	5451	1482	2493	7338	1950	5684	274	6664	17275	2807	10142	2635	1965	213	2743	2007	3105	6301	1263	2488	722	2032	2989	3308	1705
1	339	186545	168421	64406	19602	359	34528	200	17629	18112	17775	2100	1298	36736	7938	323	12618	32319	130	150	145	22426	177	800	5200	17432	4090	2948	74	4194	94	632	468	5493	12344	951	5135	107	1505	5312	2205	52	320	4290	2151	6526	1135	2926	1883
1	352	195654	88590	26806	32008	340	24016	163	16113	11069	9756	577	69822	11041	5793	25412	4027	2819	3538	5741	2513	8350	3102	3265	630	4867	4431	7540	4034	7647	1160	1510	243	2580	3431	3109	2031	32170	3735	2186	860	43	2957	4718	1418	2056	115	2866	783
1	355	220730	44976	3791	29140	222	9257	106	18883	4682	2069	392	3246	9412	10428	3250	3162	2535	5368	519	1576	5814	4600	3692	13540	3186	3756	407	2113	11159	237	3326	104	10130	1543	9067	1184	129199	4641	1184	877	47	9836	3055	1541	1202	49	1339	534
1	367	167732	178848	67381	13468	280	17414	106	30752	24695	14518	2048	496	17055	9152	247	10388	5940	238	15214	7155	12214	412	7230	5560	11105	2564	225	11859	302	169	1626	154	1786	2300	2246	12225	231	4773	4069	3743	43	362	4849	1894	4236	430	1160	8925
1	373	200277	97775	33414	20565	177	37050	92	9433	17779	9655	2307	3970	17758	9438	2260	3535	14972	3230	20077	861	11683	2878	3644	4309	3927	7568	15643	1150	15347	389	9090	131	2350	2876	987	1939	31867	5919	3835	1858	75	3442	3807	1576	3665	216	4731	2768
1	431	187781	171084	104000	1810	773	12173	527	3865	17901	20279	18387	1308	902	15136	1616	2899	5510	158	8689	297	190	616	3301	162	4636	2425	61403	165	188	105	7785	168	8693	1592	220	970	141	56	5460	5302	79	200	929	443	5876	4749	572	1065
1	432	192188	34407	2779	24566	133580	9357	109795	4805	5899	1723	63291	4270	616	2907	4585	3895	1536	1570	139	1147	264	1387	1131	377	3620	5441	2813	849	4692	131	1993	22402	1030	1643	5410	666	1494	1982	1612	7171	7344	4749	1825	355	1816	20365	2829	2725
1	433	186986	157732	46206	50811	305	29030	243	25285	27675	10699	337	540	56615	9744	415	15319	3004	92	92	15898	38010	124	581	7883	233	2645	112	26478	191	64	707	91	1146	2043	347	3967	45	124	7107	1404	15	111	3926	3514	9007	42	979	1487
1	435	173195	81410	34812	10903	719	11708	706	10419	10535	9671	2101	17219	10540	5811	16445	2387	16956	407	1238	2800	6653	1324	4630	7817	21058	5781	186	641	277	42261	3442	4707	1735	1291	442	1150	167	470	1787	1217	201	280	1643	1038	2087	307	1045	649
1	439	190515	43749	17725	63354	125	8256	69	3387	6040	4563	2718	664	10182	8192	248	1033	1519	929	25262	417	7778	1235	75255	335	9931	15717	6808	382	1172	260	5209	33	12912	1564	26121	593	163	651	701	418	26	708	1207	677	983	658	820	299
1	459	204290	46852	19246	12545	118060	10974	99148	7084	8311	6052	2526	493	2427	3035	136	3884	13782	2703	2462	15733	1235	2370	2333	259	1444	1689	2396	3315	5014	10823	1947	21459	1370	2693	481	2916	3928	3276	1611	958	7385	4869	1553	375	1771	735	1820	982
1	463	192337	154195	67336	17029	340	18641	169	13750	18597	15723	5892	5045	10886	5363	3420	5578	3870	14218	434	2820	6394	11279	2124	4899	5910	9187	574	740	1776	21001	1772	307	3596	5197	457	3601	140	1603	4705	2169	59	1029	2916	10303	2220	2134	10144	1452
1	472	188253	215724	19359	937	363	15400	196	12652	55682	18701	13514	314	1141	5297	313	12747	26884	253	251	99	258	639	592	18376	108	1305	41	35	41	2294	420	201	543	3621	132	4993	23	133	9188	41368	130	66	3733	858	7648	4141	1273	5737
1	476	180417	30652	10557	22882	88851	8801	78981	5195	8183	5527	4997	45040	1793	3106	23479	3944	3972	446	786	7521	850	602	3347	160	755	3999	432	7170	272	327	20561	31094	5417	4706	1184	952	1791	443	1193	830	14784	4050	1589	474	1478	1352	1725	626
1	491	189904	88445	19073	41477	326	29633	93	25914	13639	8781	1220	30623	2377	5850	35018	4752	2516	1022	4319	9178	153	1649	3378	3120	2053	3223	5770	1985	10319	1678	1548	200	2834	3680	4614	4539	28495	7143	3476	1794	23	6927	3175	3245	3186	14	6766	2641
1	492	239151	144497	54285	40712	116	14648	69	27988	10342	11798	190	323	1914	6703	255	17705	2971	512	941	2654	182	1715	1858	76	255	837	6283	4276	442	3054	1534	32	12608	39613	649	3477	87	264	1336	3950	4	169	2797	956	2012	19	550	869
1	495	186091	115195	38113	35938	135	11605	69	27783	13468	10910	337	6224	1367	8765	6344	3539	2648	5440	1025	36338	291	5135	4065	7185	7871	1772	3435	13585	4154	2035	4702	113	4209	1849	5931	3805	313	3574	1310	2297	16	993	4619	9735	1291	97	654	3817
1	509	201860	44374	11675	22526	54773	8419	46657	7634	11500	9507	597	393	1544	10032	208	3749	1641	10873	166	9013	588	8324	2049	2944	2948	770	234	10419	309	297	1633	11659	4458	723	730	1073	49782	7043	5538	1046	6282	1366	2243	578	2328	64	9556	966
1	511	163250	143221	31166	37179	522	21352	157	11517	17377	10447	204	9554	10318	5308	10210	9978	32150	4857	591	1832	5389	4012	2508	4722	4292	23896	3696	2607	6968	422	11080	386	2127	2316	1423	2923	184	5363	3250	4091	23	5837	2258	32629	2671	39	3008	1286
1	540	194031	97994	16366	32010	98	14729	69	10668	13949	21611	315	453	6237	10825	87	5651	2263	4257	1495	2012	3907	5522	2233	7122	9995	1654	11555	2147	13826	23593	3000	73	2812	1157	5138	3796	162	18155	2821	3070	14	4119	2126	781	1856	57	888	10869
1	554	163875	242491	109270	1146	232	13793	74	17464	14258	20840	4043	308	1337	8037	266	56022	7223	94	76	58	188	75	207	5786	3663	770	72	41	176	66	142	168	209	13956	134	11109	43	119	5373	6818	12	175	5232	1877	6530	1834	1393	2445
1	555	210631	130580	67377	33380	74	17997	32	6133	14918	14128	4000	766	727	7462	159	6487	3583	2987	10863	28242	148	3038	2366	7610	4377	2240	5097	7133	192	232	2161	54	2776	7486	4126	8586	139	5213	2275	2353	6	2417	3062	1543	2568	32	1360	8676
1	563	202474	251243	106038	1220	173	15670	70	27723	30292	24060	1947	712	1729	4872	317	22569	7874	69	130	67	435	82	348	9044	34379	2544	602	46	331	84	159	110	337	3144	100	20491	41	121	4995	6168	36	172	4184	863	4270	429	4499	2079
1	568	177093	203028	57889	13794	865	27182	203	15957	21503	16106	745	1653	1165	5614	288	21515	29385	5570	11768	5386	298	4571	1300	7979	1743	2603	3258	968	206	858	6640	262	5377	3959	219	22535	113	65	4349	12177	5	281	5475	1382	4678	141	4102	4169
1	569	173495	219375	86517	17505	235	22600	82	10113	27123	20958	2302	661	41927	5513	245	9539	3902	3309	208	1216	29626	2692	3848	5608	2563	2258	607	1960	301	8983	855	138	746	3174	214	9055	41	40	5382	10340	5	121	16336	1997	5992	804	1192	1011
1	581	143692	16971	5008	130436	90	5170	116	6704	2168	1516	8761	428	1044	6507	232	789	1039	621	2106	2133	679	1074	26664	3086	1448	1070	1483	680	107	1180	1887	538	3738	371	34015	229	2366	1448	229	178	120	11724	430	111	376	7795	244	208
1	592	203611	68083	28306	145718	15345	10153	12325	6839	6387	6476	587	398	1967	15882	141	7448	10111	225	271	682	973	356	1660	13510	29263	1759	295	626	504	147	2260	2380	1860	3953	17263	2172	180	263	3452	1110	811	821	1134	556	1779	140	6642	338
1	594	222992	43855	9230	54727	215	10381	115	9264	6293	3871	619	10712	11408	11527	12054	2194	3283	11610	353	12915	7080	9216	8532	4565	3587	8301	464	14006	6590	4316	5824	84	4334	1832	5236	1093	8736	3464	2224	590	56	2557	1663	1251	1805	443	1185	2360
[truncated: 577 more columns]

## Sheet: 460 TAXONOMY
#TAXONOMY	Kingdom	Phylum	Classs	Order	Family	Genus	Species	Taxonomy
OTU1	Bacteria	unclassified	unclassified	unclassified	unclassified	unclassified	unclassified	d__Bacteria;p__unclassified;c__unclassified;o__unclassified;f__unclassified;g__unclassified;s__unclassified
OTU2	Bacteria	Bacteroidetes	Bacteroidia	Bacteroidales	Bacteroidaceae	Bacteroides	Bacteroides_unclassified	d__Bacteria;p__Bacteroidetes;c__Bacteroidia;o__Bacteroidales;f__Bacteroidaceae;g__Bacteroides;s__Bacteroides_unclassified
OTU3	Bacteria	Bacteroidetes	Bacteroidia	Bacteroidales	Bacteroidaceae	Bacteroides	Bacteroides_vulgatus	d__Bacteria;p__Bacteroidetes;c__Bacteroidia;o__Bacteroidales;f__Bacteroidaceae;g__Bacteroides;s__Bacteroides_vulgatus
OTU4	Bacteria	Firmicutes	Clostridia	Clostridiales	Ruminococcaceae	Faecalibacterium	Faecalibacterium_prausnitzii	d__Bacteria;p__Firmicutes;c__Clostridia;o__Clostridiales;f__Ruminococcaceae;g__Faecalibacterium;s__Faecalibacterium_prausnitzii
OTU5	Bacteria	Bacteroidetes	Bacteroidia	Bacteroidales	Prevotellaceae	Prevotella	Prevotella_copri	d__Bacteria;p__Bacteroidetes;c__Bacteroidia;o__Bacteroidales;f__Prevotellaceae;g__Prevotella;s__Prevotella_copri
OTU6	Bacteria	Bacteroidetes	Bacteroidia	Bacteroidales	Bacteroidales_unclassified	Bacteroidales_unclassified	Bacteroidales_unclassified	d__Bacteria;p__Bacteroidetes;c__Bacteroidia;o__Bacteroidales;f__Bacteroidales_unclassified;g__Bacteroidales_unclassified;s__Bacteroidales_unclassified
OTU7	Bacteria	Bacteroidetes	Bacteroidia	Bacteroidales	Prevotellaceae	Prevotella	Prevotella_copri_CAG:164	d__Bacteria;p__Bacteroidetes;c__Bacteroidia;o__Bacteroidales;f__Prevotellaceae;g__Prevotella;s__Prevotella_copri_CAG:164
OTU8	Bacteria	Bacteroidetes	Bacteroidia	Bacteroidales	Bacteroidaceae	Bacteroides	Bacteroides_uniformis	d__Bacteria;p__Bacteroidetes;c__Bacteroidia;o__Bacteroidales;f__Bacteroidaceae;g__Bacteroides;s__Bacteroides_uniformis
OTU9	Bacteria	Bacteroidetes	Bacteroidia	Bacteroidales	Bacteroidaceae	Bacteroides	Bacteroides_fragilis	d__Bacteria;p__Bacteroidetes;c__Bacteroidia;o__Bacteroidales;f__Bacteroidaceae;g__Bacteroides;s__Bacteroides_fragilis
OTU10	Bacteria	Bacteroidetes	Bacteroidia	Bacteroidales	Bacteroidaceae	Bacteroides	Bacteroides_dorei	d__Bacteria;p__Bacteroidetes;c__Bacteroidia;o__Bacteroidales;f__Bacteroidaceae;g__Bacteroides;s__Bacteroides_dorei
OTU11	Bacteria	Proteobacteria	Gammaproteobacteria	Enterobacteriales	Enterobacteriaceae	Escherichia	Escherichia_coli	d__Bacteria;p__Proteobacteria;c__Gammaproteobacteria;o__Enterobacteriales;f__Enterobacteriaceae;g__Escherichia;s__Escherichia_coli
OTU12	Bacteria	Bacteroidetes	Bacteroidia	Bacteroidales	Bacteroidaceae	Bacteroides	Bacteroides_plebeius_CAG:211	d__Bacteria;p__Bacteroidetes;c__Bacteroidia;o__Bacteroidales;f__Bacteroidaceae;g__Bacteroides;s__Bacteroides_plebeius_CAG:211
OTU13	Bacteria	Bacteroidetes	Bacteroidia	Bacteroidales	Bacteroidaceae	Bacteroides	Bacteroides_stercoris	d__Bacteria;p__Bacteroidetes;c__Bacteroidia;o__Bacteroidales;f__Bacteroidaceae;g__Bacteroides;s__Bacteroides_stercoris
OTU14	Bacteria	Firmicutes	Clostridia	Clostridiales	Clostridiales_unclassified	Clostridiales_unclassified	Clostridiales_unclassified	d__Bacteria;p__Firmicutes;c__Clostridia;o__Clostridiales;f__Clostridiales_unclassified;g__Clostridiales_unclassified;s__Clostridiales_unclassified
OTU15	Bacteria	Bacteroidetes	Bacteroidia	Bacteroidales	Bacteroidaceae	Bacteroides	Bacteroides_plebeius_CAG:211	d__Bacteria;p__Bacteroidetes;c__Bacteroidia;o__Bacteroidales;f__Bacteroidaceae;g__Bacteroides;s__Bacteroides_plebeius_CAG:211
OTU16	Bacteria	Bacteroidetes	Bacteroidia	Bacteroidales	Bacteroidaceae	Bacteroides	Bacteroides_ovatus	d__Bacteria;p__Bacteroidetes;c__Bacteroidia;o__Bacteroidales;f__Bacteroidaceae;g__Bacteroides;s__Bacteroides_ovatus
OTU17	Bacteria	Bacteroidetes	Bacteroidia	Bacteroidales	Bacteroidaceae	Bacteroides	Bacteroides_massiliensis	d__Bacteria;p__Bacteroidetes;c__Bacteroidia;o__Bacteroidales;f__Bacteroidaceae;g__Bacteroides;s__Bacteroides_massiliensis
OTU18	Bacteria	Firmicutes	Clostridia	Clostridiales	Eubacteriaceae	Eubacterium	Eubacterium_eligens_CAG:72	d__Bacteria;p__Firmicutes;c__Clostridia;o__Clostridiales;f__Eubacteriaceae;g__Eubacterium;s__Eubacterium_eligens_CAG:72
OTU19	Bacteria	Firmicutes	Clostridia	Clostridiales	Eubacteriaceae	Eubacterium	Eubacterium_sp._CAG:38	d__Bacteria;p__Firmicutes;c__Clostridia;o__Clostridiales;f__Eubacteriaceae;g__Eubacterium;s__Eubacterium_sp._CAG:38
OTU20	Bacteria	Firmicutes	Firmicutes_noname	Firmicutes_noname	Firmicutes_noname	Firmicutes_noname	Firmicutes_bacterium_CAG:65	d__Bacteria;p__Firmicutes;c__Firmicutes_noname;o__Firmicutes_noname;f__Firmicutes_noname;g__Firmicutes_noname;s__Firmicutes_bacterium_CAG:65
OTU21	Bacteria	Bacteroidetes	Bacteroidia	Bacteroidales	Bacteroidaceae	Bacteroides	Bacteroides_stercoris_CAG:120	d__Bacteria;p__Bacteroidetes;c__Bacteroidia;o__Bacteroidales;f__Bacteroidaceae;g__Bacteroides;s__Bacteroides_stercoris_CAG:120
OTU22	Bacteria	Firmicutes	Clostridia	Clostridiales	Eubacteriaceae	Eubacterium	[Eubacterium]_eligens	d__Bacteria;p__Firmicutes;c__Clostridia;o__Clostridiales;f__Eubacteriaceae;g__Eubacterium;s__[Eubacterium]_eligens
OTU23	Bacteria	Firmicutes	Clostridia	Clostridiales	Eubacteriaceae	Eubacterium	Eubacterium_rectale	d__Bacteria;p__Firmicutes;c__Clostridia;o__Clostridiales;f__Eubacteriaceae;g__Eubacterium;s__Eubacterium_rectale
OTU24	Bacteria	Firmicutes	Negativicutes	Selenomonadales	Acidaminococcaceae	Phascolarctobacterium	Phascolarctobacterium_sp._CAG:207	d__Bacteria;p__Firmicutes;c__Negativicutes;o__Selenomonadales;f__Acidaminococcaceae;g__Phascolarctobacterium;s__Phascolarctobacterium_sp._CAG:207
OTU25	Bacteria	Firmicutes	Clostridia	Clostridiales	Clostridiaceae	Clostridium	Clostridium_sp._CAG:7	d__Bacteria;p__Firmicutes;c__Clostridia;o__Clostridiales;f__Clostridiaceae;g__Clostridium;s__Clostridium_sp._CAG:7
OTU26	Bacteria	Bacteroidetes	Bacteroidia	Bacteroidales	Bacteroidaceae	Bacteroides	Bacteroides_coprocola	d__Bacteria;p__Bacteroidetes;c__Bacteroidia;o__Bacteroidales;f__Bacteroidaceae;g__Bacteroides;s__Bacteroides_coprocola
OTU27	Bacteria	Firmicutes	Clostridia	Clostridiales	Lachnospiraceae	Roseburia	Roseburia_sp._CAG:18	d__Bacteria;p__Firmicutes;c__Clostridia;o__Clostridiales;f__Lachnospiraceae;g__Roseburia;s__Roseburia_sp._CAG:18
OTU28	Bacteria	Firmicutes	Clostridia	Clostridiales	Clostridiaceae	Clostridium	Clostridium_sp._CAG:91	d__Bacteria;p__Firmicutes;c__Clostridia;o__Clostridiales;f__Clostridiaceae;g__Clostridium;s__Clostridium_sp._CAG:91
OTU29	Bacteria	Bacteroidetes	Bacteroidia	Bacteroidales	Rikenellaceae	Alistipes	Alistipes_putredinis	d__Bacteria;p__Bacteroidetes;c__Bacteroidia;o__Bacteroidales;f__Rikenellaceae;g__Alistipes;s__Alistipes_putredinis
OTU30	Bacteria	Firmicutes	Clostridia	Clostridiales	Eubacteriaceae	Eubacterium	Eubacterium_sp._CAG:76	d__Bacteria;p__Firmicutes;c__Clostridia;o__Clostridiales;f__Eubacteriaceae;g__Eubacterium;s__Eubacterium_sp._CAG:76
OTU31	Bacteria	Firmicutes	Clostridia	Clostridiales	Lachnospiraceae	Roseburia	Roseburia_inulinivorans	d__Bacteria;p__Firmicutes;c__Clostridia;o__Clostridiales;f__Lachnospiraceae;g__Roseburia;s__Roseburia_inulinivorans
OTU32	Bacteria	Bacteroidetes	Bacteroidia	Bacteroidales	Prevotellaceae	Prevotella	Prevotella_unclassified	d__Bacteria;p__Bacteroidetes;c__Bacteroidia;o__Bacteroidales;f__Prevotellaceae;g__Prevotella;s__Prevotella_unclassified
OTU33	Bacteria	Firmicutes	Clostridia	Clostridiales	Lachnospiraceae	Roseburia	Roseburia_intestinalis	d__Bacteria;p__Firmicutes;c__Clostridia;o__Clostridiales;f__Lachnospiraceae;g__Roseburia;s__Roseburia_intestinalis
OTU34	Bacteria	Bacteroidetes	Bacteroidia	Bacteroidales	Bacteroidaceae	Bacteroides	Bacteroides_caccae	d__Bacteria;p__Bacteroidetes;c__Bacteroidia;o__Bacteroidales;f__Bacteroidaceae;g__Bacteroides;s__Bacteroides_caccae
OTU35	Bacteria	Firmicutes	Clostridia	Clostridiales	Ruminococcaceae	Subdoligranulum	Subdoligranulum_variabile	d__Bacteria;p__Firmicutes;c__Clostridia;o__Clostridiales;f__Ruminococcaceae;g__Subdoligranulum;s__Subdoligranulum_variabile
OTU36	Bacteria	Bacteroidetes	Bacteroidia	Bacteroidales	Bacteroidaceae	Bacteroides	Bacteroides_xylanisolvens	d__Bacteria;p__Bacteroidetes;c__Bacteroidia;o__Bacteroidales;f__Bacteroidaceae;g__Bacteroides;s__Bacteroides_xylanisolvens
OTU37	Bacteria	Firmicutes	Clostridia	Clostridiales	Clostridiaceae	Clostridium	Clostridium_sp._CAG:127	d__Bacteria;p__Firmicutes;c__Clostridia;o__Clostridiales;f__Clostridiaceae;g__Clostridium;s__Clostridium_sp._CAG:127
OTU38	Bacteria	Bacteroidetes	Bacteroidia	Bacteroidales	Rikenellaceae	Alistipes	Alistipes_unclassified	d__Bacteria;p__Bacteroidetes;c__Bacteroidia;o__Bacteroidales;f__Rikenellaceae;g__Alistipes;s__Alistipes_unclassified
OTU39	Bacteria	Bacteroidetes	Bacteroidia	Bacteroidales	Porphyromonadaceae	Parabacteroides	Parabacteroides_unclassified	d__Bacteria;p__Bacteroidetes;c__Bacteroidia;o__Bacteroidales;f__Porphyromonadaceae;g__Parabacteroides;s__Parabacteroides_unclassified
OTU40	Bacteria	Bacteroidetes	Bacteroidia	Bacteroidales	Bacteroidaceae	Bacteroides	Bacteroides_thetaiotaomicron	d__Bacteria;p__Bacteroidetes;c__Bacteroidia;o__Bacteroidales;f__Bacteroidaceae;g__Bacteroides;s__Bacteroides_thetaiotaomicron
OTU41	Bacteria	Bacteroidetes	Bacteroidia	Bacteroidales	Prevotellaceae	Prevotella	Prevotella_sp._CAG:386	d__Bacteria;p__Bacteroidetes;c__Bacteroidia;o__Bacteroidales;f__Prevotellaceae;g__Prevotella;s__Prevotella_sp._CAG:386
OTU42	Bacteria	Firmicutes	Clostridia	Clostridiales	Oscillospiraceae	Oscillibacter	Oscillibacter_sp._ER4	d__Bacteria;p__Firmicutes;c__Clostridia;o__Clostridiales;f__Oscillospiraceae;g__Oscillibacter;s__Oscillibacter_sp._ER4
OTU43	Bacteria	Bacteroidetes	Bacteroidia	Bacteroidales	Bacteroidaceae	Bacteroides	Bacteroides_finegoldii	d__Bacteria;p__Bacteroidetes;c__Bacteroidia;o__Bacteroidales;f__Bacteroidaceae;g__Bacteroides;s__Bacteroides_finegoldii
OTU44	Bacteria	Bacteroidetes	Bacteroidia	Bacteroidales	Bacteroidaceae	Bacteroides	Bacteroides_eggerthii	d__Bacteria;p__Bacteroidetes;c__Bacteroidia;o__Bacteroidales;f__Bacteroidaceae;g__Bacteroides;s__Bacteroides_eggerthii
OTU45	Bacteria	Bacteroidetes	Bacteroidia	Bacteroidales	Porphyromonadaceae	Parabacteroides	Parabacteroides_distasonis	d__Bacteria;p__Bacteroidetes;c__Bacteroidia;o__Bacteroidales;f__Porphyromonadaceae;g__Parabacteroides;s__Parabacteroides_distasonis
OTU46	Bacteria	Proteobacteria	Gammaproteobacteria	Enterobacteriales	Enterobacteriaceae	Enterobacteriaceae_unclassified	Enterobacteriaceae_unclassified	d__Bacteria;p__Proteobacteria;c__Gammaproteobacteria;o__Enterobacteriales;f__Enterobacteriaceae;g__Enterobacteriaceae_unclassified;s__Enterobacteriaceae_unclassified
OTU47	Bacteria	Bacteroidetes	Bacteroidia	Bacteroidales	Porphyromonadaceae	Parabacteroides	Parabacteroides_merdae	d__Bacteria;p__Bacteroidetes;c__Bacteroidia;o__Bacteroidales;f__Porphyromonadaceae;g__Parabacteroides;s__Parabacteroides_merdae
OTU48	Bacteria	Bacteroidetes	Bacteroidia	Bacteroidales	Bacteroidaceae	Bacteroides	Bacteroides_cellulosilyticus	d__Bacteria;p__Bacteroidetes;c__Bacteroidia;o__Bacteroidales;f__Bacteroidaceae;g__Bacteroides;s__Bacteroides_cellulosilyticus
OTU49	Bacteria	Bacteroidetes	Bacteroidia	Bacteroidales	Bacteroidaceae	Bacteroides	Bacteroides_vulgatus_CAG:6	d__Bacteria;p__Bacteroidetes;c__Bacteroidia;o__Bacteroidales;f__Bacteroidaceae;g__Bacteroides;s__Bacteroides_vulgatus_CAG:6
OTU50	Bacteria	Bacteroidetes	Bacteroidia	Bacteroidales	Bacteroidaceae	Bacteroides	Bacteroides_intestinalis	d__Bacteria;p__Bacteroidetes;c__Bacteroidia;o__Bacteroidales;f__Bacteroidaceae;g__Bacteroides;s__Bacteroides_intestinalis
OTU51	Bacteria	Firmicutes	Clostridia	Clostridiales	Lachnospiraceae	Blautia	[Ruminococcus]_gnavus	d__Bacteria;p__Firmicutes;c__Clostridia;o__Clostridiales;f__Lachnospiraceae;g__Blautia;s__[Ruminococcus]_gnavus
OTU52	Bacteria	Bacteroidetes	Bacteroidia	Bacteroidales	Bacteroidaceae	Bacteroides	Bacteroides_sp._D20	d__Bacteria;p__Bacteroidetes;c__Bacteroidia;o__Bacteroidales;f__Bacteroidaceae;g__Bacteroides;s__Bacteroides_sp._D20
OTU53	Bacteria	Firmicutes	Clostridia	Clostridiales	Lachnospiraceae	Roseburia	Roseburia_inulinivorans_CAG:15	d__Bacteria;p__Firmicutes;c__Clostridia;o__Clostridiales;f__Lachnospiraceae;g__Roseburia;s__Roseburia_inulinivorans_CAG:15
OTU54	Bacteria	Firmicutes	Clostridia	Clostridiales	Eubacteriaceae	Eubacterium	Eubacterium_sp._CAG:252	d__Bacteria;p__Firmicutes;c__Clostridia;o__Clostridiales;f__Eubacteriaceae;g__Eubacterium;s__Eubacterium_sp._CAG:252
OTU55	Bacteria	Firmicutes	Clostridia	Clostridiales	Eubacteriaceae	Eubacterium	Eubacterium_unclassified	d__Bacteria;p__Firmicutes;c__Clostridia;o__Clostridiales;f__Eubacteriaceae;g__Eubacterium;s__Eubacterium_unclassified
OTU56	Bacteria	Bacteroidetes	Bacteroidia	Bacteroidales	Prevotellaceae	Prevotella	Prevotella_stercorea	d__Bacteria;p__Bacteroidetes;c__Bacteroidia;o__Bacteroidales;f__Prevotellaceae;g__Prevotella;s__Prevotella_stercorea
OTU57	Bacteria	Bacteroidetes	Bacteroidia	Bacteroidales	Bacteroidaceae	Bacteroides	Bacteroides_sp._4_3_47FAA	d__Bacteria;p__Bacteroidetes;c__Bacteroidia;o__Bacteroidales;f__Bacteroidaceae;g__Bacteroides;s__Bacteroides_sp._4_3_47FAA
OTU58	Bacteria	Bacteroidetes	Bacteroidia	Bacteroidales	Bacteroidaceae	Bacteroides	Bacteroides_coprocola_CAG:162	d__Bacteria;p__Bacteroidetes;c__Bacteroidia;o__Bacteroidales;f__Bacteroidaceae;g__Bacteroides;s__Bacteroides_coprocola_CAG:162
OTU59	Bacteria	Firmicutes	Clostridia	Clostridiales	Clostridiaceae	Hungatella	Hungatella_hathewayi	d__Bacteria;p__Firmicutes;c__Clostridia;o__Clostridiales;f__Clostridiaceae;g__Hungatella;s__Hungatella_hathewayi
OTU60	Bacteria	Firmicutes	Clostridia	Clostridiales	Ruminococcaceae	Faecalibacterium	Faecalibacterium_sp._CAG:74	d__Bacteria;p__Firmicutes;c__Clostridia;o__Clostridiales;f__Ruminococcaceae;g__Faecalibacterium;s__Faecalibacterium_sp._CAG:74
OTU61	Bacteria	Bacteroidetes	Bacteroidia	Bacteroidales	Prevotellaceae	Prevotella	Prevotella_sp._CAG:604	d__Bacteria;p__Bacteroidetes;c__Bacteroidia;o__Bacteroidales;f__Prevotellaceae;g__Prevotella;s__Prevotella_sp._CAG:604
OTU62	Bacteria	Proteobacteria	Gammaproteobacteria	Enterobacteriales	Enterobacteriaceae	Klebsiella	Klebsiella_pneumoniae	d__Bacteria;p__Proteobacteria;c__Gammaproteobacteria;o__Enterobacteriales;f__Enterobacteriaceae;g__Klebsiella;s__Klebsiella_pneumoniae
OTU63	Bacteria	Firmicutes	Negativicutes	Selenomonadales	Veillonellaceae	Megamonas	Megamonas_rupellensis	d__Bacteria;p__Firmicutes;c__Negativicutes;o__Selenomonadales;f__Veillonellaceae;g__Megamonas;s__Megamonas_rupellensis
OTU64	Bacteria	Firmicutes	Clostridia	Clostridiales	Clostridiales_noname	Clostridiales_noname	butyrate-producing_bacterium_SS3/4	d__Bacteria;p__Firmicutes;c__Clostridia;o__Clostridiales;f__Clostridiales_noname;g__Clostridiales_noname;s__butyrate-producing_bacterium_SS3/4
OTU65	Bacteria	Firmicutes	Negativicutes	Selenomonadales	Veillonellaceae	Megamonas	Megamonas_unclassified	d__Bacteria;p__Firmicutes;c__Negativicutes;o__Selenomonadales;f__Veillonellaceae;g__Megamonas;s__Megamonas_unclassified
OTU66	Bacteria	Firmicutes	Clostridia	Clostridiales	Eubacteriaceae	Eubacterium	Eubacterium_sp._CAG:248	d__Bacteria;p__Firmicutes;c__Clostridia;o__Clostridiales;f__Eubacteriaceae;g__Eubacterium;s__Eubacterium_sp._CAG:248
OTU67	Bacteria	Firmicutes	Clostridia	Clostridiales	Lachnospiraceae	Lachnoclostridium	[Clostridium]_bolteae	d__Bacteria;p__Firmicutes;c__Clostridia;o__Clostridiales;f__Lachnospiraceae;g__Lachnoclostridium;s__[Clostridium]_bolteae
OTU68	Bacteria	Bacteroidetes	Bacteroidia	Bacteroidales	Bacteroidaceae	Bacteroides	Bacteroides_sp._9_1_42FAA	d__Bacteria;p__Bacteroidetes;c__Bacteroidia;o__Bacteroidales;f__Bacteroidaceae;g__Bacteroides;s__Bacteroides_sp._9_1_42FAA
OTU69	Bacteria	Firmicutes	Clostridia	Clostridiales	Lachnospiraceae	Roseburia	Roseburia_hominis	d__Bacteria;p__Firmicutes;c__Clostridia;o__Clostridiales;f__Lachnospiraceae;g__Roseburia;s__Roseburia_hominis
OTU70	Bacteria	Firmicutes	Negativicutes	Selenomonadales	Veillonellaceae	Megamonas	Megamonas_funiformis	d__Bacteria;p__Firmicutes;c__Negativicutes;o__Selenomonadales;f__Veillonellaceae;g__Megamonas;s__Megamonas_funiformis
OTU71	Bacteria	Bacteroidetes	Bacteroidia	Bacteroidales	Bacteroidaceae	Bacteroides	Bacteroides_uniformis_CAG:3	d__Bacteria;p__Bacteroidetes;c__Bacteroidia;o__Bacteroidales;f__Bacteroidaceae;g__Bacteroides;s__Bacteroides_uniformis_CAG:3
OTU72	Bacteria	Firmicutes	Clostridia	Clostridiales	Clostridiaceae	Clostridium	Clostridium_sp._CAG:43	d__Bacteria;p__Firmicutes;c__Clostridia;o__Clostridiales;f__Clostridiaceae;g__Clostridium;s__Clostridium_sp._CAG:43
OTU73	Bacteria	Firmicutes	Clostridia	Clostridiales	Eubacteriaceae	Eubacterium	Eubacterium_sp._CAG:86	d__Bacteria;p__Firmicutes;c__Clostridia;o__Clostridiales;f__Eubacteriaceae;g__Eubacterium;s__Eubacterium_sp._CAG:86
OTU74	Bacteria	Bacteria_noname	Bacteria_noname	Bacteria_noname	Bacteria_noname	Bacteria_noname	uncultured_bacterium	d__Bacteria;p__Bacteria_noname;c__Bacteria_noname;o__Bacteria_noname;f__Bacteria_noname;g__Bacteria_noname;s__uncultured_bacterium
OTU75	Bacteria	Bacteria_unclassified	Bacteria_unclassified	Bacteria_unclassified	Bacteria_unclassified	Bacteria_unclassified	Bacteria_unclassified	d__Bacteria;p__Bacteria_unclassified;c__Bacteria_unclassified;o__Bacteria_unclassified;f__Bacteria_unclassified;g__Bacteria_unclassified;s__Bacteria_unclassified
OTU76	Bacteria	Firmicutes	Clostridia	Clostridiales	Eubacteriaceae	Eubacterium	Eubacterium_ventriosum	d__Bacteria;p__Firmicutes;c__Clostridia;o__Clostridiales;f__Eubacteriaceae;g__Eubacterium;s__Eubacterium_ventriosum
OTU77	Bacteria	Firmicutes	Clostridia	Clostridiales	Ruminococcaceae	Ruminococcus	Ruminococcus_bicirculans	d__Bacteria;p__Firmicutes;c__Clostridia;o__Clostridiales;f__Ruminococcaceae;g__Ruminococcus;s__Ruminococcus_bicirculans
OTU78	Bacteria	Firmicutes	Clostridia	Clostridiales	Lachnospiraceae	Blautia	Blautia_sp._CAG:37	d__Bacteria;p__Firmicutes;c__Clostridia;o__Clostridiales;f__Lachnospiraceae;g__Blautia;s__Blautia_sp._CAG:37
OTU79	Bacteria	Firmicutes	Clostridia	Clostridiales	Lachnospiraceae	Lachnoclostridium	[Clostridium]_clostridioforme	d__Bacteria;p__Firmicutes;c__Clostridia;o__Clostridiales;f__Lachnospiraceae;g__Lachnoclostridium;s__[Clostridium]_clostridioforme
OTU80	Bacteria	Bacteroidetes	Bacteroidia	Bacteroidales	Prevotellaceae	Prevotella	Prevotella_sp._CAG:732	d__Bacteria;p__Bacteroidetes;c__Bacteroidia;o__Bacteroidales;f__Prevotellaceae;g__Prevotella;s__Prevotella_sp._CAG:732
OTU81	Bacteria	Firmicutes	Clostridia	Clostridiales	Ruminococcaceae	Ruminococcus	Ruminococcus_sp._CAG:108	d__Bacteria;p__Firmicutes;c__Clostridia;o__Clostridiales;f__Ruminococcaceae;g__Ruminococcus;s__Ruminococcus_sp._CAG:108
OTU82	Bacteria	Firmicutes	Firmicutes_noname	Firmicutes_noname	Firmicutes_noname	Firmicutes_noname	Firmicutes_bacterium_CAG:103	d__Bacteria;p__Firmicutes;c__Firmicutes_noname;o__Firmicutes_noname;f__Firmicutes_noname;g__Firmicutes_noname;s__Firmicutes_bacterium_CAG:103
OTU83	Bacteria	Firmicutes	Clostridia	Clostridiales	Peptostreptococcaceae	Peptoclostridium	Peptoclostridium_difficile	d__Bacteria;p__Firmicutes;c__Clostridia;o__Clostridiales;f__Peptostreptococcaceae;g__Peptoclostridium;s__Peptoclostridium_difficile
OTU84	Bacteria	Firmicutes	Clostridia	Clostridiales	Ruminococcaceae	Ruminiclostridium	[Eubacterium]_siraeum	d__Bacteria;p__Firmicutes;c__Clostridia;o__Clostridiales;f__Ruminococcaceae;g__Ruminiclostridium;s__[Eubacterium]_siraeum
OTU85	Bacteria	Bacteroidetes	Bacteroidia	Bacteroidales	Bacteroidaceae	Bacteroides	Bacteroides_sp._4_1_36	d__Bacteria;p__Bacteroidetes;c__Bacteroidia;o__Bacteroidales;f__Bacteroidaceae;g__Bacteroides;s__Bacteroides_sp._4_1_36
OTU86	Bacteria	Bacteroidetes	Bacteroidia	Bacteroidales	Bacteroidaceae	Bacteroides	Bacteroides_sp._CAG:98	d__Bacteria;p__Bacteroidetes;c__Bacteroidia;o__Bacteroidales;f__Bacteroidaceae;g__Bacteroides;s__Bacteroides_sp._CAG:98
OTU87	Bacteria	Firmicutes	Clostridia	Clostridiales	Lachnospiraceae	Blautia	Blautia_wexlerae	d__Bacteria;p__Firmicutes;c__Clostridia;o__Clostridiales;f__Lachnospiraceae;g__Blautia;s__Blautia_wexlerae
OTU88	Bacteria	Bacteroidetes	Bacteroidia	Bacteroidales	Bacteroidaceae	Bacteroides	Bacteroides_coprophilus	d__Bacteria;p__Bacteroidetes;c__Bacteroidia;o__Bacteroidales;f__Bacteroidaceae;g__Bacteroides;s__Bacteroides_coprophilus
OTU89	Bacteria	Bacteroidetes	Bacteroidia	Bacteroidales	Bacteroidaceae	Bacteroides	Bacteroides_sp._1_1_6	d__Bacteria;p__Bacteroidetes;c__Bacteroidia;o__Bacteroidales;f__Bacteroidaceae;g__Bacteroides;s__Bacteroides_sp._1_1_6
OTU90	Bacteria	Bacteroidetes	Bacteroidia	Bacteroidales	Bacteroidaceae	Bacteroides	Bacteroides_sp._3_1_40A	d__Bacteria;p__Bacteroidetes;c__Bacteroidia;o__Bacteroidales;f__Bacteroidaceae;g__Bacteroides;s__Bacteroides_sp._3_1_40A
OTU91	Bacteria	Firmicutes	Clostridia	Clostridiales	Eubacteriaceae	Eubacterium	Eubacterium_sp._CAG:202	d__Bacteria;p__Firmicutes;c__Clostridia;o__Clostridiales;f__Eubacteriaceae;g__Eubacterium;s__Eubacterium_sp._CAG:202
OTU92	Bacteria	Bacteroidetes	Bacteroidia	Bacteroidales	Bacteroidaceae	Bacteroides	Bacteroides_clarus	d__Bacteria;p__Bacteroidetes;c__Bacteroidia;o__Bacteroidales;f__Bacteroidaceae;g__Bacteroides;s__Bacteroides_clarus
OTU93	Bacteria	Firmicutes	Firmicutes_unclassified	Firmicutes_unclassified	Firmicutes_unclassified	Firmicutes_unclassified	Firmicutes_unclassified	d__Bacteria;p__Firmicutes;c__Firmicutes_unclassified;o__Firmicutes_unclassified;f__Firmicutes_unclassified;g__Firmicutes_unclassified;s__Firmicutes_unclassified
OTU94	Bacteria	Firmicutes	Clostridia	Clostridiales	Ruminococcaceae	Faecalibacterium	Faecalibacterium_sp._CAG:82	d__Bacteria;p__Firmicutes;c__Clostridia;o__Clostridiales;f__Ruminococcaceae;g__Faecalibacterium;s__Faecalibacterium_sp._CAG:82
OTU95	Bacteria	Firmicutes	Clostridia	Clostridiales	Lachnospiraceae	Blautia	[Ruminococcus]_torques	d__Bacteria;p__Firmicutes;c__Clostridia;o__Clostridiales;f__Lachnospiraceae;g__Blautia;s__[Ruminococcus]_torques
OTU96	Bacteria	Bacteroidetes	Bacteroidia	Bacteroidales	Bacteroidaceae	Bacteroides	Bacteroides_thetaiotaomicron_CAG:40	d__Bacteria;p__Bacteroidetes;c__Bacteroidia;o__Bacteroidales;f__Bacteroidaceae;g__Bacteroides;s__Bacteroides_thetaiotaomicron_CAG:40
OTU97	Bacteria	Firmicutes	Clostridia	Clostridiales	Ruminococcaceae	Ruminococcus	Ruminococcus_lactaris	d__Bacteria;p__Firmicutes;c__Clostridia;o__Clostridiales;f__Ruminococcaceae;g__Ruminococcus;s__Ruminococcus_lactaris
OTU98	Bacteria	Firmicutes	Clostridia	Clostridiales	Clostridiaceae	Clostridium	Clostridium_sp._CAG:81	d__Bacteria;p__Firmicutes;c__Clostridia;o__Clostridiales;f__Clostridiaceae;g__Clostridium;s__Clostridium_sp._CAG:81
OTU99	Bacteria	Firmicutes	Clostridia	Clostridiales	Lachnospiraceae	Roseburia	Roseburia_unclassified	d__Bacteria;p__Firmicutes;c__Clostridia;o__Clostridiales;f__Lachnospiraceae;g__Roseburia;s__Roseburia_unclassified
OTU100	Bacteria	Firmicutes	Clostridia	Clostridiales	Ruminococcaceae	Ruminococcus	Ruminococcus_sp._CAG:57	d__Bacteria;p__Firmicutes;c__Clostridia;o__Clostridiales;f__Ruminococcaceae;g__Ruminococcus;s__Ruminococcus_sp._CAG:57
OTU101	Bacteria	Proteobacteria	Deltaproteobacteria	Desulfovibrionales	Desulfovibrionaceae	Bilophila	Bilophila_wadsworthia	d__Bacteria;p__Proteobacteria;c__Deltaproteobacteria;o__Desulfovibrionales;f__Desulfovibrionaceae;g__Bilophila;s__Bilophila_wadsworthia
OTU102	Bacteria	Firmicutes	Clostridia	Clostridiales	Eubacteriaceae	Eubacterium	Eubacterium_sp._CAG:180	d__Bacteria;p__Firmicutes;c__Clostridia;o__Clostridiales;f__Eubacteriaceae;g__Eubacterium;s__Eubacterium_sp._CAG:180
OTU103	Bacteria	Firmicutes	Clostridia	Clostridiales	Clostridiales_noname	Flavonifractor	Flavonifractor_plautii	d__Bacteria;p__Firmicutes;c__Clostridia;o__Clostridiales;f__Clostridiales_noname;g__Flavonifractor;s__Flavonifractor_plautii
OTU104	Bacteria	Firmicutes	Firmicutes_noname	Firmicutes_noname	Firmicutes_noname	Firmicutes_noname	Firmicutes_bacterium_CAG:124	d__Bacteria;p__Firmicutes;c__Firmicutes_noname;o__Firmicutes_noname;f__Firmicutes_noname;g__Firmicutes_noname;s__Firmicutes_bacterium_CAG:124
OTU105	Bacteria	Bacteroidetes	Bacteroidia	Bacteroidales	Bacteroidaceae	Bacteroides	Bacteroides_sp._3_1_33FAA	d__Bacteria;p__Bacteroidetes;c__Bacteroidia;o__Bacteroidales;f__Bacteroidaceae;g__Bacteroides;s__Bacteroides_sp._3_1_33FAA
OTU106	Bacteria	Firmicutes	Firmicutes_noname	Firmicutes_noname	Firmicutes_noname	Firmicutes_noname	Firmicutes_bacterium_CAG:83	d__Bacteria;p__Firmicutes;c__Firmicutes_noname;o__Firmicutes_noname;f__Firmicutes_noname;g__Firmicutes_noname;s__Firmicutes_bacterium_CAG:83
OTU107	Bacteria	Firmicutes	Clostridia	Clostridiales	Oscillospiraceae	Oscillibacter	Oscillibacter_unclassified	d__Bacteria;p__Firmicutes;c__Clostridia;o__Clostridiales;f__Oscillospiraceae;g__Oscillibacter;s__Oscillibacter_unclassified
OTU108	Bacteria	Bacteroidetes	Bacteroidia	Bacteroidales	Bacteroidaceae	Bacteroides	Bacteroides_sp._2_2_4	d__Bacteria;p__Bacteroidetes;c__Bacteroidia;o__Bacteroidales;f__Bacteroidaceae;g__Bacteroides;s__Bacteroides_sp._2_2_4
OTU109	Bacteria	Firmicutes	Clostridia	Clostridiales	Ruminococcaceae	Ruminococcus	Ruminococcus_sp._CAG:177	d__Bacteria;p__Firmicutes;c__Clostridia;o__Clostridiales;f__Ruminococcaceae;g__Ruminococcus;s__Ruminococcus_sp._CAG:177
OTU110	Bacteria	Firmicutes	Clostridia	Clostridiales	Lachnospiraceae	Tyzzerella	Tyzzerella_nexilis	d__Bacteria;p__Firmicutes;c__Clostridia;o__Clostridiales;f__Lachnospiraceae;g__Tyzzerella;s__Tyzzerella_nexilis
OTU111	Bacteria	Firmicutes	Clostridia	Clostridiales	Oscillospiraceae	Oscillibacter	Oscillibacter_sp._CAG:241	d__Bacteria;p__Firmicutes;c__Clostridia;o__Clostridiales;f__Oscillospiraceae;g__Oscillibacter;s__Oscillibacter_sp._CAG:241
OTU112	Bacteria	Firmicutes	Clostridia	Clostridiales	Ruminococcaceae	Ruminococcaceae_noname	Ruminococcaceae_bacterium_D16	d__Bacteria;p__Firmicutes;c__Clostridia;o__Clostridiales;f__Ruminococcaceae;g__Ruminococcaceae_noname;s__Ruminococcaceae_bacterium_D16
OTU113	Bacteria	Firmicutes	Negativicutes	Selenomonadales	Veillonellaceae	Dialister	Dialister_sp._CAG:357	d__Bacteria;p__Firmicutes;c__Negativicutes;o__Selenomonadales;f__Veillonellaceae;g__Dialister;s__Dialister_sp._CAG:357
OTU114	Bacteria	Bacteroidetes	Bacteroidia	Bacteroidales	Porphyromonadaceae	Butyricimonas	Butyricimonas_virosa	d__Bacteria;p__Bacteroidetes;c__Bacteroidia;o__Bacteroidales;f__Porphyromonadaceae;g__Butyricimonas;s__Butyricimonas_virosa
OTU115	Bacteria	Firmicutes	Clostridia	Clostridiales	Clostridiaceae	Clostridium	Clostridium_sp._ATCC_BAA-442	d__Bacteria;p__Firmicutes;c__Clostridia;o__Clostridiales;f__Clostridiaceae;g__Clostridium;s__Clostridium_sp._ATCC_BAA-442
OTU116	Bacteria	Firmicutes	Clostridia	Clostridiales	Lachnospiraceae	Dorea	Dorea_formicigenerans	d__Bacteria;p__Firmicutes;c__Clostridia;o__Clostridiales;f__Lachnospiraceae;g__Dorea;s__Dorea_formicigenerans
OTU117	Bacteria	Bacteroidetes	Bacteroidia	Bacteroidales	Bacteroidaceae	Bacteroides	Bacteroides_sp._D22	d__Bacteria;p__Bacteroidetes;c__Bacteroidia;o__Bacteroidales;f__Bacteroidaceae;g__Bacteroides;s__Bacteroides_sp._D22
OTU118	Bacteria	Firmicutes	Clostridia	Clostridiales	Eubacteriaceae	Eubacterium	Eubacterium_rectale_CAG:36	d__Bacteria;p__Firmicutes;c__Clostridia;o__Clostridiales;f__Eubacteriaceae;g__Eubacterium;s__Eubacterium_rectale_CAG:36
OTU119	Bacteria	Bacteroidetes	Bacteroidia	Bacteroidales	Bacteroidaceae	Bacteroides	Bacteroides_sp._1_1_14	d__Bacteria;p__Bacteroidetes;c__Bacteroidia;o__Bacteroidales;f__Bacteroidaceae;g__Bacteroides;s__Bacteroides_sp._1_1_14
OTU120	Bacteria	Proteobacteria	Betaproteobacteria	Burkholderiales	Sutterellaceae	Sutterella	Sutterella_wadsworthensis	d__Bacteria;p__Proteobacteria;c__Betaproteobacteria;o__Burkholderiales;f__Sutterellaceae;g__Sutterella;s__Sutterella_wadsworthensis
OTU121	Bacteria	Bacteroidetes	Bacteroidia	Bacteroidales	Rikenellaceae	Alistipes	Alistipes_putredinis_CAG:67	d__Bacteria;p__Bacteroidetes;c__Bacteroidia;o__Bacteroidales;f__Rikenellaceae;g__Alistipes;s__Alistipes_putredinis_CAG:67
OTU122	Bacteria	Proteobacteria	Gammaproteobacteria	Enterobacteriales	Enterobacteriaceae	Klebsiella	Klebsiella_unclassified	d__Bacteria;p__Proteobacteria;c__Gammaproteobacteria;o__Enterobacteriales;f__Enterobacteriaceae;g__Klebsiella;s__Klebsiella_unclassified
OTU123	Bacteria	Firmicutes	Clostridia	Clostridiales	Lachnospiraceae	Lachnospiraceae_unclassified	Lachnospiraceae_unclassified	d__Bacteria;p__Firmicutes;c__Clostridia;o__Clostridiales;f__Lachnospiraceae;g__Lachnospiraceae_unclassified;s__Lachnospiraceae_unclassified
OTU124	Bacteria	Firmicutes	Firmicutes_noname	Firmicutes_noname	Firmicutes_noname	Firmicutes_noname	Firmicutes_bacterium_CAG:41	d__Bacteria;p__Firmicutes;c__Firmicutes_noname;o__Firmicutes_noname;f__Firmicutes_noname;g__Firmicutes_noname;s__Firmicutes_bacterium_CAG:41
OTU125	Bacteria	Fusobacteria	Fusobacteriia	Fusobacteriales	Fusobacteriaceae	Fusobacterium	Fusobacterium_mortiferum	d__Bacteria;p__Fusobacteria;c__Fusobacteriia;o__Fusobacteriales;f__Fusobacteriaceae;g__Fusobacterium;s__Fusobacterium_mortiferum
OTU126	Bacteria	Firmicutes	Clostridia	Clostridiales	Ruminococcaceae	Ruminococcus	Ruminococcus_bromii	d__Bacteria;p__Firmicutes;c__Clostridia;o__Clostridiales;f__Ruminococcaceae;g__Ruminococcus;s__Ruminococcus_bromii
OTU127	Bacteria	Bacteroidetes	Bacteroidia	Bacteroidales	Rikenellaceae	Alistipes	Alistipes_shahii	d__Bacteria;p__Bacteroidetes;c__Bacteroidia;o__Bacteroidales;f__Rikenellaceae;g__Alistipes;s__Alistipes_shahii
OTU128	Bacteria	Bacteroidetes	Bacteroidia	Bacteroidales	Rikenellaceae	Alistipes	Alistipes_sp._CAG:29	d__Bacteria;p__Bacteroidetes;c__Bacteroidia;o__Bacteroidales;f__Rikenellaceae;g__Alistipes;s__Alistipes_sp._CAG:29
OTU129	Bacteria	Bacteroidetes	Bacteroidia	Bacteroidales	Bacteroidaceae	Bacteroides	Bacteroides_oleiciplenus	d__Bacteria;p__Bacteroidetes;c__Bacteroidia;o__Bacteroidales;f__Bacteroidaceae;g__Bacteroides;s__Bacteroides_oleiciplenus
OTU130	Bacteria	Firmicutes	Clostridia	Clostridiales	Lachnospiraceae	Blautia	[Ruminococcus]_obeum	d__Bacteria;p__Firmicutes;c__Clostridia;o__Clostridiales;f__Lachnospiraceae;g__Blautia;s__[Ruminococcus]_obeum
OTU131	Bacteria	Bacteroidetes	Bacteroidia	Bacteroidales	Prevotellaceae	Prevotella	Prevotella_stercorea_CAG:629	d__Bacteria;p__Bacteroidetes;c__Bacteroidia;o__Bacteroidales;f__Prevotellaceae;g__Prevotella;s__Prevotella_stercorea_CAG:629
OTU132	Bacteria	Bacteroidetes	Bacteroidia	Bacteroidales	Bacteroidaceae	Bacteroides	Bacteroides_sp._3_1_23	d__Bacteria;p__Bacteroidetes;c__Bacteroidia;o__Bacteroidales;f__Bacteroidaceae;g__Bacteroides;s__Bacteroides_sp._3_1_23
OTU133	Bacteria	Firmicutes	Clostridia	Clostridiales	Lachnospiraceae	Lachnospiraceae_noname	Lachnospiraceae_bacterium_A4	d__Bacteria;p__Firmicutes;c__Clostridia;o__Clostridiales;f__Lachnospiraceae;g__Lachnospiraceae_noname;s__Lachnospiraceae_bacterium_A4
OTU134	Bacteria	Firmicutes	Clostridia	Clostridiales	Clostridiales_noname	Pseudoflavonifractor	Pseudoflavonifractor_capillosus	d__Bacteria;p__Firmicutes;c__Clostridia;o__Clostridiales;f__Clostridiales_noname;g__Pseudoflavonifractor;s__Pseudoflavonifractor_capillosus
OTU135	Bacteria	Firmicutes	Firmicutes_noname	Firmicutes_noname	Firmicutes_noname	Firmicutes_noname	Firmicutes_bacterium_CAG:24	d__Bacteria;p__Firmicutes;c__Firmicutes_noname;o__Firmicutes_noname;f__Firmicutes_noname;g__Firmicutes_noname;s__Firmicutes_bacterium_CAG:24
OTU136	Bacteria	Bacteroidetes	Bacteroidia	Bacteroidales	Bacteroidaceae	Bacteroides	Bacteroides_sp._1_1_30	d__Bacteria;p__Bacteroidetes;c__Bacteroidia;o__Bacteroidales;f__Bacteroidaceae;g__Bacteroides;s__Bacteroides_sp._1_1_30
OTU137	Bacteria	Bacteroidetes	Bacteroidia	Bacteroidales	Bacteroidaceae	Bacteroides	Bacteroides_salyersiae	d__Bacteria;p__Bacteroidetes;c__Bacteroidia;o__Bacteroidales;f__Bacteroidaceae;g__Bacteroides;s__Bacteroides_salyersiae
OTU138	Bacteria	Bacteroidetes	Bacteroidia	Bacteroidales	Bacteroidaceae	Bacteroides	Bacteroides_caccae_CAG:21	d__Bacteria;p__Bacteroidetes;c__Bacteroidia;o__Bacteroidales;f__Bacteroidaceae;g__Bacteroides;s__Bacteroides_caccae_CAG:21
OTU139	Bacteria	Firmicutes	Firmicutes_noname	Firmicutes_noname	Firmicutes_noname	Firmicutes_noname	Firmicutes_bacterium_CAG:110	d__Bacteria;p__Firmicutes;c__Firmicutes_noname;o__Firmicutes_noname;f__Firmicutes_noname;g__Firmicutes_noname;s__Firmicutes_bacterium_CAG:110
OTU140	Bacteria	Firmicutes	Clostridia	Clostridiales	Clostridiaceae	Clostridium	Clostridium_sp._CAG:62	d__Bacteria;p__Firmicutes;c__Clostridia;o__Clostridiales;f__Clostridiaceae;g__Clostridium;s__Clostridium_sp._CAG:62
OTU141	Bacteria	Bacteroidetes	Bacteroidia	Bacteroidales	Bacteroidaceae	Bacteroides	Bacteroides_sp._D22	d__Bacteria;p__Bacteroidetes;c__Bacteroidia;o__Bacteroidales;f__Bacteroidaceae;g__Bacteroides;s__Bacteroides_sp._D22
OTU142	Bacteria	Bacteroidetes	Bacteroidia	Bacteroidales	Prevotellaceae	Prevotella	Prevotella_sp._CAG:255	d__Bacteria;p__Bacteroidetes;c__Bacteroidia;o__Bacteroidales;f__Prevotellaceae;g__Prevotella;s__Prevotella_sp._CAG:255
OTU143	Bacteria	Proteobacteria	Betaproteobacteria	Burkholderiales	Sutterellaceae	Sutterella	Sutterella_sp._CAG:397	d__Bacteria;p__Proteobacteria;c__Betaproteobacteria;o__Burkholderiales;f__Sutterellaceae;g__Sutterella;s__Sutterella_sp._CAG:397
OTU144	Bacteria	Bacteroidetes	Bacteroidia	Bacteroidales	Prevotellaceae	Paraprevotella	Paraprevotella_clara	d__Bacteria;p__Bacteroidetes;c__Bacteroidia;o__Bacteroidales;f__Prevotellaceae;g__Paraprevotella;s__Paraprevotella_clara
OTU145	Bacteria	Viruses_noname	Viruses_noname	Viruses_noname	Viruses_noname	Viruses_noname	uncultured_phage_crAssphage	d__Bacteria;p__Viruses_noname;c__Viruses_noname;o__Viruses_noname;f__Viruses_noname;g__Viruses_noname;s__uncultured_phage_crAssphage
OTU146	Bacteria	Bacteroidetes	Bacteroidia	Bacteroidales	Bacteroidaceae	Bacteroides	Bacteroides_dorei_CAG:222	d__Bacteria;p__Bacteroidetes;c__Bacteroidia;o__Bacteroidales;f__Bacteroidaceae;g__Bacteroides;s__Bacteroides_dorei_CAG:222
OTU147	Bacteria	Bacteroidetes	Bacteroidia	Bacteroidales	Bacteroidaceae	Bacteroides	Bacteroides_sp._3_1_19	d__Bacteria;p__Bacteroidetes;c__Bacteroidia;o__Bacteroidales;f__Bacteroidaceae;g__Bacteroides;s__Bacteroides_sp._3_1_19
OTU148	Bacteria	Firmicutes	Clostridia	Clostridiales	Lachnospiraceae	Lachnospiraceae_noname	Lachnospiraceae_bacterium_7_1_58FAA	d__Bacteria;p__Firmicutes;c__Clostridia;o__Clostridiales;f__Lachnospiraceae;g__Lachnospiraceae_noname;s__Lachnospiraceae_bacterium_7_1_58FAA
OTU149	Bacteria	Proteobacteria	Gammaproteobacteria	Pasteurellales	Pasteurellaceae	Haemophilus	Haemophilus_parainfluenzae	d__Bacteria;p__Proteobacteria;c__Gammaproteobacteria;o__Pasteurellales;f__Pasteurellaceae;g__Haemophilus;s__Haemophilus_parainfluenzae
OTU150	Bacteria	Firmicutes	Firmicutes_noname	Firmicutes_noname	Firmicutes_noname	Firmicutes_noname	Firmicutes_bacterium_CAG:102	d__Bacteria;p__Firmicutes;c__Firmicutes_noname;o__Firmicutes_noname;f__Firmicutes_noname;g__Firmicutes_noname;s__Firmicutes_bacterium_CAG:102
OTU151	Bacteria	Firmicutes	Firmicutes_noname	Firmicutes_noname	Firmicutes_noname	Firmicutes_noname	Firmicutes_bacterium_CAG:176	d__Bacteria;p__Firmicutes;c__Firmicutes_noname;o__Firmicutes_noname;f__Firmicutes_noname;g__Firmicutes_noname;s__Firmicutes_bacterium_CAG:176
OTU152	Bacteria	Firmicutes	Clostridia	Clostridiales	Lachnospiraceae	Dorea	Dorea_longicatena	d__Bacteria;p__Firmicutes;c__Clostridia;o__Clostridiales;f__Lachnospiraceae;g__Dorea;s__Dorea_longicatena
OTU153	Bacteria	Firmicutes	Clostridia	Clostridiales	Lachnospiraceae	Lachnoclostridium	[Clostridium]_symbiosum	d__Bacteria;p__Firmicutes;c__Clostridia;o__Clostridiales;f__Lachnospiraceae;g__Lachnoclostridium;s__[Clostridium]_symbiosum
OTU154	Bacteria	Firmicutes	Clostridia	Clostridiales	Ruminococcaceae	Subdoligranulum	Subdoligranulum_sp._4_3_54A2FAA	d__Bacteria;p__Firmicutes;c__Clostridia;o__Clostridiales;f__Ruminococcaceae;g__Subdoligranulum;s__Subdoligranulum_sp._4_3_54A2FAA
OTU155	Bacteria	Firmicutes	Firmicutes_noname	Firmicutes_noname	Firmicutes_noname	Firmicutes_noname	Firmicutes_bacterium_CAG:882	d__Bacteria;p__Firmicutes;c__Firmicutes_noname;o__Firmicutes_noname;f__Firmicutes_noname;g__Firmicutes_noname;s__Firmicutes_bacterium_CAG:882
OTU156	Bacteria	Firmicutes	Negativicutes	Selenomonadales	Veillonellaceae	Megamonas	Megamonas_funiformis_CAG:377	d__Bacteria;p__Firmicutes;c__Negativicutes;o__Selenomonadales;f__Veillonellaceae;g__Megamonas;s__Megamonas_funiformis_CAG:377
OTU157	Bacteria	Bacteroidetes	Bacteroidia	Bacteroidales	Bacteroidaceae	Bacteroides	Bacteroides_fluxus	d__Bacteria;p__Bacteroidetes;c__Bacteroidia;o__Bacteroidales;f__Bacteroidaceae;g__Bacteroides;s__Bacteroides_fluxus
OTU158	Bacteria	Firmicutes	Clostridia	Clostridiales	Lachnospiraceae	Coprococcus	Coprococcus_sp._CAG:131	d__Bacteria;p__Firmicutes;c__Clostridia;o__Clostridiales;f__Lachnospiraceae;g__Coprococcus;s__Coprococcus_sp._CAG:131
OTU159	Bacteria	Bacteroidetes	Bacteroidia	Bacteroidales	Prevotellaceae	Prevotella	Prevotella_sp._CAG:5226	d__Bacteria;p__Bacteroidetes;c__Bacteroidia;o__Bacteroidales;f__Prevotellaceae;g__Prevotella;s__Prevotella_sp._CAG:5226
OTU160	Bacteria	Firmicutes	Clostridia	Clostridiales	Lachnospiraceae	Roseburia	Roseburia_sp._CAG:45	d__Bacteria;p__Firmicutes;c__Clostridia;o__Clostridiales;f__Lachnospiraceae;g__Roseburia;s__Roseburia_sp._CAG:45
OTU161	Bacteria	Firmicutes	Clostridia	Clostridiales	Eubacteriaceae	Eubacterium	Eubacterium_desmolans	d__Bacteria;p__Firmicutes;c__Clostridia;o__Clostridiales;f__Eubacteriaceae;g__Eubacterium;s__Eubacterium_desmolans
OTU162	Bacteria	Firmicutes	Clostridia	Clostridiales	Lachnospiraceae	Anaerostipes	Anaerostipes_hadrus	d__Bacteria;p__Firmicutes;c__Clostridia;o__Clostridiales;f__Lachnospiraceae;g__Anaerostipes;s__Anaerostipes_hadrus
OTU163	Bacteria	Verrucomicrobia	Verrucomicrobiae	Verrucomicrobiales	Akkermansiaceae	Akkermansia	Akkermansia_muciniphila	d__Bacteria;p__Verrucomicrobia;c__Verrucomicrobiae;o__Verrucomicrobiales;f__Akkermansiaceae;g__Akkermansia;s__Akkermansia_muciniphila
OTU164	Bacteria	Firmicutes	Clostridia	Clostridiales	Ruminococcaceae	Ruminococcus	Ruminococcus_callidus	d__Bacteria;p__Firmicutes;c__Clostridia;o__Clostridiales;f__Ruminococcaceae;g__Ruminococcus;s__Ruminococcus_callidus
OTU165	Bacteria	Proteobacteria	Betaproteobacteria	Burkholderiales	Sutterellaceae	Sutterella	Sutterella_sp._CAG:351	d__Bacteria;p__Proteobacteria;c__Betaproteobacteria;o__Burkholderiales;f__Sutterellaceae;g__Sutterella;s__Sutterella_sp._CAG:351
OTU166	Bacteria	Firmicutes	Clostridia	Clostridiales	Ruminococcaceae	Ruminococcus	Ruminococcus_sp._5_1_39BFAA	d__Bacteria;p__Firmicutes;c__Clostridia;o__Clostridiales;f__Ruminococcaceae;g__Ruminococcus;s__Ruminococcus_sp._5_1_39BFAA
OTU167	Bacteria	Bacteroidetes	Bacteroidia	Bacteroidales	Porphyromonadaceae	Parabacteroides	Parabacteroides_sp._D13	d__Bacteria;p__Bacteroidetes;c__Bacteroidia;o__Bacteroidales;f__Porphyromonadaceae;g__Parabacteroides;s__Parabacteroides_sp._D13
OTU168	Bacteria	Bacteroidetes	Bacteroidia	Bacteroidales	Prevotellaceae	Prevotella	Prevotella_sp._CAG:520	d__Bacteria;p__Bacteroidetes;c__Bacteroidia;o__Bacteroidales;f__Prevotellaceae;g__Prevotella;s__Prevotella_sp._CAG:520
OTU169	Bacteria	Bacteroidetes	Bacteroidia	Bacteroidales	Porphyromonadaceae	Odoribacter	Odoribacter_splanchnicus	d__Bacteria;p__Bacteroidetes;c__Bacteroidia;o__Bacteroidales;f__Porphyromonadaceae;g__Odoribacter;s__Odoribacter_splanchnicus
OTU170	Bacteria	Bacteroidetes	Bacteroidia	Bacteroidales	Prevotellaceae	Prevotella	Prevotella_sp._CAG:279	d__Bacteria;p__Bacteroidetes;c__Bacteroidia;o__Bacteroidales;f__Prevotellaceae;g__Prevotella;s__Prevotella_sp._CAG:279
OTU171	Bacteria	Bacteroidetes	Bacteroidia	Bacteroidales	Bacteroidaceae	Bacteroides	Bacteroides_sartorii	d__Bacteria;p__Bacteroidetes;c__Bacteroidia;o__Bacteroidales;f__Bacteroidaceae;g__Bacteroides;s__Bacteroides_sartorii
OTU172	Bacteria	Firmicutes	Clostridia	Clostridiales	Ruminococcaceae	Ruminococcus	Ruminococcus_unclassified	d__Bacteria;p__Firmicutes;c__Clostridia;o__Clostridiales;f__Ruminococcaceae;g__Ruminococcus;s__Ruminococcus_unclassified
OTU173	Bacteria	Firmicutes	Clostridia	Clostridiales	Lachnospiraceae	Lachnoclostridium	[Clostridium]_asparagiforme	d__Bacteria;p__Firmicutes;c__Clostridia;o__Clostridiales;f__Lachnospiraceae;g__Lachnoclostridium;s__[Clostridium]_asparagiforme
OTU174	Bacteria	Bacteroidetes	Bacteroidia	Bacteroidales	Bacteroidaceae	Bacteroides	Bacteroides_faecis	d__Bacteria;p__Bacteroidetes;c__Bacteroidia;o__Bacteroidales;f__Bacteroidaceae;g__Bacteroides;s__Bacteroides_faecis
OTU175	Bacteria	Bacteroidetes	Bacteroidia	Bacteroidales	Rikenellaceae	Alistipes	Alistipes_sp._CAG:53	d__Bacteria;p__Bacteroidetes;c__Bacteroidia;o__Bacteroidales;f__Rikenellaceae;g__Alistipes;s__Alistipes_sp._CAG:53
OTU176	Bacteria	Firmicutes	Firmicutes_noname	Firmicutes_noname	Firmicutes_noname	Firmicutes_noname	Firmicutes_bacterium_CAG:170	d__Bacteria;p__Firmicutes;c__Firmicutes_noname;o__Firmicutes_noname;f__Firmicutes_noname;g__Firmicutes_noname;s__Firmicutes_bacterium_CAG:170
OTU177	Bacteria	Firmicutes	Clostridia	Clostridiales	Clostridiaceae	Clostridium	Clostridium_sp._CAG:264	d__Bacteria;p__Firmicutes;c__Clostridia;o__Clostridiales;f__Clostridiaceae;g__Clostridium;s__Clostridium_sp._CAG:264
OTU178	Bacteria	Firmicutes	Clostridia	Clostridiales	Clostridiaceae	Clostridium	Clostridium_sp._CAG:122	d__Bacteria;p__Firmicutes;c__Clostridia;o__Clostridiales;f__Clostridiaceae;g__Clostridium;s__Clostridium_sp._CAG:122
OTU179	Bacteria	Bacteroidetes	Bacteroidia	Bacteroidales	Prevotellaceae	Paraprevotella	Paraprevotella_xylaniphila	d__Bacteria;p__Bacteroidetes;c__Bacteroidia;o__Bacteroidales;f__Prevotellaceae;g__Paraprevotella;s__Paraprevotella_xylaniphila
OTU180	Bacteria	Bacteroidetes	Bacteroidia	Bacteroidales	Prevotellaceae	Prevotella	Prevotella_sp._CAG:1092	d__Bacteria;p__Bacteroidetes;c__Bacteroidia;o__Bacteroidales;f__Prevotellaceae;g__Prevotella;s__Prevotella_sp._CAG:1092
OTU181	Bacteria	Bacteroidetes	Bacteroidia	Bacteroidales	Bacteroidaceae	Bacteroides	Candidatus_Bacteroides_timonensis	d__Bacteria;p__Bacteroidetes;c__Bacteroidia;o__Bacteroidales;f__Bacteroidaceae;g__Bacteroides;s__Candidatus_Bacteroides_timonensis
OTU182	Bacteria	Firmicutes	Clostridia	Clostridiales	Lachnospiraceae	Roseburia	Roseburia_intestinalis_CAG:13	d__Bacteria;p__Firmicutes;c__Clostridia;o__Clostridiales;f__Lachnospiraceae;g__Roseburia;s__Roseburia_intestinalis_CAG:13
OTU183	Bacteria	Firmicutes	Clostridia	Clostridiales	Eubacteriaceae	Eubacterium	Eubacterium_sp._CAG:251	d__Bacteria;p__Firmicutes;c__Clostridia;o__Clostridiales;f__Eubacteriaceae;g__Eubacterium;s__Eubacterium_sp._CAG:251
OTU184	Bacteria	Bacteroidetes	Bacteroidia	Bacteroidales	Bacteroidaceae	Bacteroides	Bacteroides_ovatus_CAG:22	d__Bacteria;p__Bacteroidetes;c__Bacteroidia;o__Bacteroidales;f__Bacteroidaceae;g__Bacteroides;s__Bacteroides_ovatus_CAG:22
OTU185	Bacteria	Firmicutes	Firmicutes_noname	Firmicutes_noname	Firmicutes_noname	Firmicutes_noname	Firmicutes_bacterium_CAG:129	d__Bacteria;p__Firmicutes;c__Firmicutes_noname;o__Firmicutes_noname;f__Firmicutes_noname;g__Firmicutes_noname;s__Firmicutes_bacterium_CAG:129
OTU186	Bacteria	Bacteroidetes	Bacteroidia	Bacteroidales	Bacteroidaceae	Bacteroides	Bacteroides_sp._CAG:875	d__Bacteria;p__Bacteroidetes;c__Bacteroidia;o__Bacteroidales;f__Bacteroidaceae;g__Bacteroides;s__Bacteroides_sp._CAG:875
OTU187	Bacteria	Actinobacteria	Actinobacteria	Bifidobacteriales	Bifidobacteriaceae	Bifidobacterium	Bifidobacterium_unclassified	d__Bacteria;p__Actinobacteria;c__Actinobacteria;o__Bifidobacteriales;f__Bifidobacteriaceae;g__Bifidobacterium;s__Bifidobacterium_unclassified
OTU188	Bacteria	Firmicutes	Clostridia	Clostridiales	Clostridiales_noname	Clostridiales_noname	[Bacteroides]_pectinophilus	d__Bacteria;p__Firmicutes;c__Clostridia;o__Clostridiales;f__Clostridiales_noname;g__Clostridiales_noname;s__[Bacteroides]_pectinophilus
OTU189	Bacteria	Firmicutes	Clostridia	Clostridiales	Oscillospiraceae	Oscillibacter	Oscillibacter_sp._KLE_1728	d__Bacteria;p__Firmicutes;c__Clostridia;o__Clostridiales;f__Oscillospiraceae;g__Oscillibacter;s__Oscillibacter_sp._KLE_1728
OTU190	Bacteria	Firmicutes	Clostridia	Clostridiales	Oscillospiraceae	Oscillibacter	Oscillibacter_sp._1-3	d__Bacteria;p__Firmicutes;c__Clostridia;o__Clostridiales;f__Oscillospiraceae;g__Oscillibacter;s__Oscillibacter_sp._1-3
OTU191	Bacteria	Bacteroidetes	Bacteroidia	Bacteroidales	Bacteroidaceae	Bacteroides	Bacteroides_intestinalis_CAG:315	d__Bacteria;p__Bacteroidetes;c__Bacteroidia;o__Bacteroidales;f__Bacteroidaceae;g__Bacteroides;s__Bacteroides_intestinalis_CAG:315
OTU192	Bacteria	Bacteroidetes	Bacteroidia	Bacteroidales	Porphyromonadaceae	Parabacteroides	Parabacteroides_johnsonii	d__Bacteria;p__Bacteroidetes;c__Bacteroidia;o__Bacteroidales;f__Porphyromonadaceae;g__Parabacteroides;s__Parabacteroides_johnsonii
OTU193	Bacteria	Firmicutes	Clostridia	Clostridiales	Ruminococcaceae	Ruminococcus	Ruminococcus_sp._CAG:60	d__Bacteria;p__Firmicutes;c__Clostridia;o__Clostridiales;f__Ruminococcaceae;g__Ruminococcus;s__Ruminococcus_sp._CAG:60
OTU194	Bacteria	Bacteroidetes	Bacteroidia	Bacteroidales	Porphyromonadaceae	Parabacteroides	Parabacteroides_goldsteinii	d__Bacteria;p__Bacteroidetes;c__Bacteroidia;o__Bacteroidales;f__Porphyromonadaceae;g__Parabacteroides;s__Parabacteroides_goldsteinii
OTU195	Bacteria	Bacteroidetes	Bacteroidetes_unclassified	Bacteroidetes_unclassified	Bacteroidetes_unclassified	Bacteroidetes_unclassified	Bacteroidetes_unclassified	d__Bacteria;p__Bacteroidetes;c__Bacteroidetes_unclassified;o__Bacteroidetes_unclassified;f__Bacteroidetes_unclassified;g__Bacteroidetes_unclassified;s__Bacteroidetes_unclassified
OTU196	Bacteria	Firmicutes	Negativicutes	Selenomonadales	Acidaminococcaceae	Phascolarctobacterium	Phascolarctobacterium_succinatutens	d__Bacteria;p__Firmicutes;c__Negativicutes;o__Selenomonadales;f__Acidaminococcaceae;g__Phascolarctobacterium;s__Phascolarctobacterium_succinatutens
OTU197	Bacteria	Actinobacteria	Actinobacteria	Bifidobacteriales	Bifidobacteriaceae	Bifidobacterium	Bifidobacterium_pseudocatenulatum	d__Bacteria;p__Actinobacteria;c__Actinobacteria;o__Bifidobacteriales;f__Bifidobacteriaceae;g__Bifidobacterium;s__Bifidobacterium_pseudocatenulatum
OTU198	Bacteria	Bacteroidetes	Bacteroidia	Bacteroidales	Bacteroidaceae	Bacteroides	Bacteroides_clarus_CAG:160	d__Bacteria;p__Bacteroidetes;c__Bacteroidia;o__Bacteroidales;f__Bacteroidaceae;g__Bacteroides;s__Bacteroides_clarus_CAG:160
OTU199	Bacteria	Bacteroidetes	Bacteroidia	Bacteroidales	Bacteroidaceae	Bacteroides	Bacteroides_pyogenes	d__Bacteria;p__Bacteroidetes;c__Bacteroidia;o__Bacteroidales;f__Bacteroidaceae;g__Bacteroides;s__Bacteroides_pyogenes
OTU200	Bacteria	Firmicutes	Clostridia	Clostridiales	Eubacteriaceae	Eubacterium	Eubacterium_ramulus	d__Bacteria;p__Firmicutes;c__Clostridia;o__Clostridiales;f__Eubacteriaceae;g__Eubacterium;s__Eubacterium_ramulus
OTU201	Bacteria	Firmicutes	Clostridia	Clostridiales	Oscillospiraceae	Oscillospiraceae_noname	Oscillospiraceae_bacterium_VE202-24	d__Bacteria;p__Firmicutes;c__Clostridia;o__Clostridiales;f__Oscillospiraceae;g__Oscillospiraceae_noname;s__Oscillospiraceae_bacterium_VE202-24
OTU202	Bacteria	Firmicutes	Clostridia	Clostridiales	Clostridiaceae	Clostridium	Clostridium_sp._L2-50	d__Bacteria;p__Firmicutes;c__Clostridia;o__Clostridiales;f__Clostridiaceae;g__Clostridium;s__Clostridium_sp._L2-50
OTU203	Bacteria	Actinobacteria	Actinobacteria	Bifidobacteriales	Bifidobacteriaceae	Bifidobacterium	Bifidobacterium_longum	d__Bacteria;p__Actinobacteria;c__Actinobacteria;o__Bifidobacteriales;f__Bifidobacteriaceae;g__Bifidobacterium;s__Bifidobacterium_longum
OTU204	Bacteria	Firmicutes	Clostridia	Clostridiales	Clostridiaceae	Clostridium	Clostridium_sp._M62/1	d__Bacteria;p__Firmicutes;c__Clostridia;o__Clostridiales;f__Clostridiaceae;g__Clostridium;s__Clostridium_sp._M62/1
OTU205	Bacteria	Firmicutes	Clostridia	Clostridiales	Lachnospiraceae	Coprococcus	Coprococcus_eutactus	d__Bacteria;p__Firmicutes;c__Clostridia;o__Clostridiales;f__Lachnospiraceae;g__Coprococcus;s__Coprococcus_eutactus
OTU206	Bacteria	Firmicutes	Clostridia	Clostridiales	Lachnospiraceae	Blautia	Blautia_sp._KLE_1732	d__Bacteria;p__Firmicutes;c__Clostridia;o__Clostridiales;f__Lachnospiraceae;g__Blautia;s__Blautia_sp._KLE_1732
OTU207	Bacteria	Bacteroidetes	Bacteroidia	Bacteroidales	Bacteroidaceae	Bacteroides	Bacteroides_eggerthii_CAG:109	d__Bacteria;p__Bacteroidetes;c__Bacteroidia;o__Bacteroidales;f__Bacteroidaceae;g__Bacteroides;s__Bacteroides_eggerthii_CAG:109
OTU208	Bacteria	Firmicutes	Clostridia	Clostridiales	Ruminococcaceae	Anaerotruncus	Anaerotruncus_colihominis	d__Bacteria;p__Firmicutes;c__Clostridia;o__Clostridiales;f__Ruminococcaceae;g__Anaerotruncus;s__Anaerotruncus_colihominis
OTU209	Bacteria	Firmicutes	Clostridia	Clostridiales	Lachnospiraceae	Roseburia	Roseburia_sp._CAG:100	d__Bacteria;p__Firmicutes;c__Clostridia;o__Clostridiales;f__Lachnospiraceae;g__Roseburia;s__Roseburia_sp._CAG:100
OTU210	Bacteria	Firmicutes	Clostridia	Clostridiales	Oscillospiraceae	Oscillibacter	Oscillibacter_sp._CAG:155	d__Bacteria;p__Firmicutes;c__Clostridia;o__Clostridiales;f__Oscillospiraceae;g__Oscillibacter;s__Oscillibacter_sp._CAG:155
OTU211	Bacteria	Firmicutes	Clostridia	Clostridiales	Ruminococcaceae	Ruminococcus	Ruminococcus_sp._JC304	d__Bacteria;p__Firmicutes;c__Clostridia;o__Clostridiales;f__Ruminococcaceae;g__Ruminococcus;s__Ruminococcus_sp._JC304
OTU212	Bacteria	Firmicutes	Erysipelotrichia	Erysipelotrichales	Erysipelotrichaceae	Coprobacillus	Coprobacillus_sp._CAG:235	d__Bacteria;p__Firmicutes;c__Erysipelotrichia;o__Erysipelotrichales;f__Erysipelotrichaceae;g__Coprobacillus;s__Coprobacillus_sp._CAG:235
OTU213	Bacteria	Bacteroidetes	Bacteroidia	Bacteroidales	Bacteroidaceae	Bacteroides	Bacteroides_cellulosilyticus_CAG:158	d__Bacteria;p__Bacteroidetes;c__Bacteroidia;o__Bacteroidales;f__Bacteroidaceae;g__Bacteroides;s__Bacteroides_cellulosilyticus_CAG:158
OTU214	Bacteria	Bacteroidetes	Bacteroidia	Bacteroidales	Bacteroidaceae	Bacteroides	Bacteroides_salanitronis	d__Bacteria;p__Bacteroidetes;c__Bacteroidia;o__Bacteroidales;f__Bacteroidaceae;g__Bacteroides;s__Bacteroides_salanitronis
OTU215	Bacteria	Firmicutes	Clostridia	Clostridiales	Clostridiaceae	Clostridium	Clostridium_sp._SS2/1	d__Bacteria;p__Firmicutes;c__Clostridia;o__Clostridiales;f__Clostridiaceae;g__Clostridium;s__Clostridium_sp._SS2/1
OTU216	Bacteria	Bacteroidetes	Bacteroidia	Bacteroidales	Bacteroidaceae	Bacteroides	Bacteroides_coprophilus_CAG:333	d__Bacteria;p__Bacteroidetes;c__Bacteroidia;o__Bacteroidales;f__Bacteroidaceae;g__Bacteroides;s__Bacteroides_coprophilus_CAG:333
OTU217	Bacteria	Firmicutes	Clostridia	Clostridiales	Clostridiaceae	Clostridium	Clostridium_sp._CAG:510	d__Bacteria;p__Firmicutes;c__Clostridia;o__Clostridiales;f__Clostridiaceae;g__Clostridium;s__Clostridium_sp._CAG:510
OTU218	Bacteria	Bacteroidetes	Bacteroidia	Bacteroidales	Porphyromonadaceae	Parabacteroides	Parabacteroides_sp._20_3	d__Bacteria;p__Bacteroidetes;c__Bacteroidia;o__Bacteroidales;f__Porphyromonadaceae;g__Parabacteroides;s__Parabacteroides_sp._20_3
OTU219	Bacteria	Bacteroidetes	Bacteroidia	Bacteroidales	Bacteroidaceae	Bacteroides	Bacteroides_nordii	d__Bacteria;p__Bacteroidetes;c__Bacteroidia;o__Bacteroidales;f__Bacteroidaceae;g__Bacteroides;s__Bacteroides_nordii
OTU220	Bacteria	Proteobacteria	Gammaproteobacteria	Enterobacteriales	Enterobacteriaceae	Escherichia	Escherichia_unclassified	d__Bacteria;p__Proteobacteria;c__Gammaproteobacteria;o__Enterobacteriales;f__Enterobacteriaceae;g__Escherichia;s__Escherichia_unclassified
OTU221	Bacteria	Bacteroidetes	Bacteroidia	Bacteroidales	Rikenellaceae	Alistipes	Alistipes_finegoldii	d__Bacteria;p__Bacteroidetes;c__Bacteroidia;o__Bacteroidales;f__Rikenellaceae;g__Alistipes;s__Alistipes_finegoldii
OTU222	Bacteria	Firmicutes	Clostridia	Clostridiales	Ruminococcaceae	Ruminococcaceae_noname	Ruminococcaceae_bacterium_585-1	d__Bacteria;p__Firmicutes;c__Clostridia;o__Clostridiales;f__Ruminococcaceae;g__Ruminococcaceae_noname;s__Ruminococcaceae_bacterium_585-1
OTU223	Bacteria	Bacteroidetes	Bacteroidia	Bacteroidales	Rikenellaceae	Alistipes	Alistipes_onderdonkii	d__Bacteria;p__Bacteroidetes;c__Bacteroidia;o__Bacteroidales;f__Rikenellaceae;g__Alistipes;s__Alistipes_onderdonkii
OTU224	Bacteria	Bacteroidetes	Bacteroidia	Bacteroidales	Bacteroidaceae	Bacteroides	Bacteroides_sp._CAG:443	d__Bacteria;p__Bacteroidetes;c__Bacteroidia;o__Bacteroidales;f__Bacteroidaceae;g__Bacteroides;s__Bacteroides_sp._CAG:443
OTU225	Bacteria	Firmicutes	Clostridia	Clostridiales	Lachnospiraceae	Coprococcus	Coprococcus_comes	d__Bacteria;p__Firmicutes;c__Clostridia;o__Clostridiales;f__Lachnospiraceae;g__Coprococcus;s__Coprococcus_comes
OTU226	Bacteria	Firmicutes	Clostridia	Clostridiales	Clostridiaceae	Clostridium	Clostridium_sp._CAG:75	d__Bacteria;p__Firmicutes;c__Clostridia;o__Clostridiales;f__Clostridiaceae;g__Clostridium;s__Clostridium_sp._CAG:75
OTU227	Bacteria	Bacteroidetes	Bacteroidia	Bacteroidales	Bacteroidaceae	Bacteroides	Bacteroides_gallinarum	d__Bacteria;p__Bacteroidetes;c__Bacteroidia;o__Bacteroidales;f__Bacteroidaceae;g__Bacteroides;s__Bacteroides_gallinarum
OTU228	Bacteria	Proteobacteria	Deltaproteobacteria	Desulfovibrionales	Desulfovibrionaceae	Desulfovibrio	Desulfovibrio_piger	d__Bacteria;p__Proteobacteria;c__Deltaproteobacteria;o__Desulfovibrionales;f__Desulfovibrionaceae;g__Desulfovibrio;s__Desulfovibrio_piger
OTU229	Bacteria	Bacteroidetes	Bacteroidia	Bacteroidales	Bacteroidaceae	Bacteroides	Bacteroides_sp._14(A)	d__Bacteria;p__Bacteroidetes;c__Bacteroidia;o__Bacteroidales;f__Bacteroidaceae;g__Bacteroides;s__Bacteroides_sp._14(A)
OTU230	Bacteria	Firmicutes	Clostridia	Clostridiales	Clostridiales_noname	Clostridiales_noname	Clostridiales_bacterium_VE202-03	d__Bacteria;p__Firmicutes;c__Clostridia;o__Clostridiales;f__Clostridiales_noname;g__Clostridiales_noname;s__Clostridiales_bacterium_VE202-03
OTU231	Bacteria	Firmicutes	Clostridia	Clostridiales	Clostridiaceae	Clostridium	Clostridium_sp._CAG:217	d__Bacteria;p__Firmicutes;c__Clostridia;o__Clostridiales;f__Clostridiaceae;g__Clostridium;s__Clostridium_sp._CAG:217
OTU232	Bacteria	Firmicutes	Clostridia	Clostridiales	Lachnospiraceae	Lachnoclostridium	Lachnoclostridium_unclassified	d__Bacteria;p__Firmicutes;c__Clostridia;o__Clostridiales;f__Lachnospiraceae;g__Lachnoclostridium;s__Lachnoclostridium_unclassified
OTU233	Bacteria	Bacteroidetes	Bacteroidia	Bacteroidales	Bacteroidales_noname	Bacteroidales_noname	Bacteroidales_bacterium_ph8	d__Bacteria;p__Bacteroidetes;c__Bacteroidia;o__Bacteroidales;f__Bacteroidales_noname;g__Bacteroidales_noname;s__Bacteroidales_bacterium_ph8
OTU234	Bacteria	Firmicutes	Clostridia	Clostridiales	Clostridiales_noname	Intestinimonas	Intestinimonas_butyriciproducens	d__Bacteria;p__Firmicutes;c__Clostridia;o__Clostridiales;f__Clostridiales_noname;g__Intestinimonas;s__Intestinimonas_butyriciproducens
OTU235	Bacteria	Verrucomicrobia	Verrucomicrobiae	Verrucomicrobiales	Akkermansiaceae	Akkermansia	Akkermansia_sp._CAG:344	d__Bacteria;p__Verrucomicrobia;c__Verrucomicrobiae;o__Verrucomicrobiales;f__Akkermansiaceae;g__Akkermansia;s__Akkermansia_sp._CAG:344
OTU236	Bacteria	Firmicutes	Clostridia	Clostridiales	Lachnospiraceae	Coprococcus	Coprococcus_catus	d__Bacteria;p__Firmicutes;c__Clostridia;o__Clostridiales;f__Lachnospiraceae;g__Coprococcus;s__Coprococcus_catus
OTU237	Bacteria	Firmicutes	Firmicutes_noname	Firmicutes_noname	Firmicutes_noname	Firmicutes_noname	Firmicutes_bacterium_CAG:95	d__Bacteria;p__Firmicutes;c__Firmicutes_noname;o__Firmicutes_noname;f__Firmicutes_noname;g__Firmicutes_noname;s__Firmicutes_bacterium_CAG:95
OTU238	Bacteria	Bacteroidetes	Bacteroidia	Bacteroidales	Bacteroidaceae	Bacteroides	Bacteroides_sp._2_1_22	d__Bacteria;p__Bacteroidetes;c__Bacteroidia;o__Bacteroidales;f__Bacteroidaceae;g__Bacteroides;s__Bacteroides_sp._2_1_22
OTU239	Bacteria	Firmicutes	Firmicutes_noname	Firmicutes_noname	Firmicutes_noname	Firmicutes_noname	Firmicutes_bacterium_CAG:56	d__Bacteria;p__Firmicutes;c__Firmicutes_noname;o__Firmicutes_noname;f__Firmicutes_noname;g__Firmicutes_noname;s__Firmicutes_bacterium_CAG:56
OTU240	Bacteria	Firmicutes	Clostridia	Clostridiales	Lachnospiraceae	Roseburia	Roseburia_sp._CAG:197	d__Bacteria;p__Firmicutes;c__Clostridia;o__Clostridiales;f__Lachnospiraceae;g__Roseburia;s__Roseburia_sp._CAG:197
OTU241	Bacteria	Firmicutes	Clostridia	Clostridiales	Clostridiaceae	Clostridium	Clostridium_sp._CAG:138	d__Bacteria;p__Firmicutes;c__Clostridia;o__Clostridiales;f__Clostridiaceae;g__Clostridium;s__Clostridium_sp._CAG:138
OTU242	Bacteria	Firmicutes	Firmicutes_noname	Firmicutes_noname	Firmicutes_noname	Firmicutes_noname	Firmicutes_bacterium_ASF500	d__Bacteria;p__Firmicutes;c__Firmicutes_noname;o__Firmicutes_noname;f__Firmicutes_noname;g__Firmicutes_noname;s__Firmicutes_bacterium_ASF500
OTU243	Bacteria	Bacteroidetes	Bacteroidia	Bacteroidales	Rikenellaceae	Alistipes	Alistipes_sp._AL-1	d__Bacteria;p__Bacteroidetes;c__Bacteroidia;o__Bacteroidales;f__Rikenellaceae;g__Alistipes;s__Alistipes_sp._AL-1
OTU244	Bacteria	Bacteroidetes	Bacteroidia	Bacteroidales	Prevotellaceae	Paraprevotella	Paraprevotella_clara_CAG:116	d__Bacteria;p__Bacteroidetes;c__Bacteroidia;o__Bacteroidales;f__Prevotellaceae;g__Paraprevotella;s__Paraprevotella_clara_CAG:116
OTU245	Bacteria	Firmicutes	Clostridia	Clostridiales	Clostridiales_noname	Clostridiales_noname	Clostridiales_bacterium_1_7_47FAA	d__Bacteria;p__Firmicutes;c__Clostridia;o__Clostridiales;f__Clostridiales_noname;g__Clostridiales_noname;s__Clostridiales_bacterium_1_7_47FAA
OTU246	Bacteria	Bacteroidetes	Bacteroidia	Bacteroidales	Bacteroidaceae	Bacteroides	Bacteroides_finegoldii_CAG:203	d__Bacteria;p__Bacteroidetes;c__Bacteroidia;o__Bacteroidales;f__Bacteroidaceae;g__Bacteroides;s__Bacteroides_finegoldii_CAG:203
OTU247	Bacteria	Firmicutes	Negativicutes	Selenomonadales	Veillonellaceae	Megamonas	Megamonas_hypermegale	d__Bacteria;p__Firmicutes;c__Negativicutes;o__Selenomonadales;f__Veillonellaceae;g__Megamonas;s__Megamonas_hypermegale
OTU248	Bacteria	Firmicutes	Erysipelotrichia	Erysipelotrichales	Erysipelotrichaceae	Holdemania	Holdemania_filiformis	d__Bacteria;p__Firmicutes;c__Erysipelotrichia;o__Erysipelotrichales;f__Erysipelotrichaceae;g__Holdemania;s__Holdemania_filiformis
OTU249	Bacteria	Firmicutes	Clostridia	Clostridiales	Lachnospiraceae	Butyrivibrio	Butyrivibrio_crossotus	d__Bacteria;p__Firmicutes;c__Clostridia;o__Clostridiales;f__Lachnospiraceae;g__Butyrivibrio;s__Butyrivibrio_crossotus
OTU250	Bacteria	Firmicutes	Clostridia	Clostridiales	Clostridiaceae	Clostridium	Clostridium_sp._CAG:58	d__Bacteria;p__Firmicutes;c__Clostridia;o__Clostridiales;f__Clostridiaceae;g__Clostridium;s__Clostridium_sp._CAG:58
OTU251	Bacteria	Firmicutes	Bacilli	Lactobacillales	Enterococcaceae	Enterococcus	Enterococcus_faecium	d__Bacteria;p__Firmicutes;c__Bacilli;o__Lactobacillales;f__Enterococcaceae;g__Enterococcus;s__Enterococcus_faecium
OTU252	Bacteria	Bacteroidetes	Bacteroidia	Bacteroidales	Rikenellaceae	Alistipes	Alistipes_sp._HGB5	d__Bacteria;p__Bacteroidetes;c__Bacteroidia;o__Bacteroidales;f__Rikenellaceae;g__Alistipes;s__Alistipes_sp._HGB5
OTU253	Bacteria	Bacteroidetes	Bacteroidia	Bacteroidales	Rikenellaceae	Alistipes	Alistipes_senegalensis	d__Bacteria;p__Bacteroidetes;c__Bacteroidia;o__Bacteroidales;f__Rikenellaceae;g__Alistipes;s__Alistipes_senegalensis
OTU254	Bacteria	Firmicutes	Clostridia	Clostridiales	Lachnospiraceae	Coprococcus	Coprococcus_unclassified	d__Bacteria;p__Firmicutes;c__Clostridia;o__Clostridiales;f__Lachnospiraceae;g__Coprococcus;s__Coprococcus_unclassified
OTU255	Bacteria	Firmicutes	Negativicutes	Selenomonadales	Veillonellaceae	Dialister	Dialister_succinatiphilus	d__Bacteria;p__Firmicutes;c__Negativicutes;o__Selenomonadales;f__Veillonellaceae;g__Dialister;s__Dialister_succinatiphilus
OTU256	Bacteria	Bacteroidetes	Bacteroidia	Bacteroidales	Bacteroidaceae	Bacteroides	Bacteroides_sp._CAG:754	d__Bacteria;p__Bacteroidetes;c__Bacteroidia;o__Bacteroidales;f__Bacteroidaceae;g__Bacteroides;s__Bacteroides_sp._CAG:754
OTU257	Bacteria	Firmicutes	Clostridia	Clostridiales	Lachnospiraceae	Roseburia	Roseburia_sp._CAG:380	d__Bacteria;p__Firmicutes;c__Clostridia;o__Clostridiales;f__Lachnospiraceae;g__Roseburia;s__Roseburia_sp._CAG:380
OTU258	Bacteria	Bacteroidetes	Bacteroidia	Bacteroidales	Porphyromonadaceae	Tannerella	Tannerella_sp._6_1_58FAA_CT1	d__Bacteria;p__Bacteroidetes;c__Bacteroidia;o__Bacteroidales;f__Porphyromonadaceae;g__Tannerella;s__Tannerella_sp._6_1_58FAA_CT1
OTU259	Bacteria	Bacteroidetes	Bacteroidia	Bacteroidales	Bacteroidaceae	Bacteroides	Bacteroides_sp._2_1_33B	d__Bacteria;p__Bacteroidetes;c__Bacteroidia;o__Bacteroidales;f__Bacteroidaceae;g__Bacteroides;s__Bacteroides_sp._2_1_33B
OTU260	Bacteria	Firmicutes	Erysipelotrichia	Erysipelotrichales	Erysipelotrichaceae	Holdemanella	Holdemanella_biformis	d__Bacteria;p__Firmicutes;c__Erysipelotrichia;o__Erysipelotrichales;f__Erysipelotrichaceae;g__Holdemanella;s__Holdemanella_biformis
OTU261	Bacteria	Proteobacteria	Deltaproteobacteria	Desulfovibrionales	Desulfovibrionaceae	Bilophila	Bilophila_sp._4_1_30	d__Bacteria;p__Proteobacteria;c__Deltaproteobacteria;o__Desulfovibrionales;f__Desulfovibrionaceae;g__Bilophila;s__Bilophila_sp._4_1_30
OTU262	Bacteria	Firmicutes	Clostridia	Clostridiales	Eubacteriaceae	Eubacterium	Eubacterium_sp._CAG:274	d__Bacteria;p__Firmicutes;c__Clostridia;o__Clostridiales;f__Eubacteriaceae;g__Eubacterium;s__Eubacterium_sp._CAG:274
OTU263	Bacteria	Firmicutes	Clostridia	Clostridiales	Lachnospiraceae	Blautia	Blautia_producta	d__Bacteria;p__Firmicutes;c__Clostridia;o__Clostridiales;f__Lachnospiraceae;g__Blautia;s__Blautia_producta
OTU264	Bacteria	Bacteroidetes	Bacteroidia	Bacteroidales	Porphyromonadaceae	Odoribacter	Odoribacter_splanchnicus_CAG:14	d__Bacteria;p__Bacteroidetes;c__Bacteroidia;o__Bacteroidales;f__Porphyromonadaceae;g__Odoribacter;s__Odoribacter_splanchnicus_CAG:14
OTU265	Bacteria	Firmicutes	Negativicutes	Selenomonadales	Acidaminococcaceae	Phascolarctobacterium	Phascolarctobacterium_sp._CAG:266	d__Bacteria;p__Firmicutes;c__Negativicutes;o__Selenomonadales;f__Acidaminococcaceae;g__Phascolarctobacterium;s__Phascolarctobacterium_sp._CAG:266
OTU266	Bacteria	Bacteria_noname	Bacteria_noname	Bacteria_noname	Bacteria_noname	Bacteria_noname	bacterium_LF-3	d__Bacteria;p__Bacteria_noname;c__Bacteria_noname;o__Bacteria_noname;f__Bacteria_noname;g__Bacteria_noname;s__bacterium_LF-3
OTU267	Bacteria	Firmicutes	Clostridia	Clostridiales	Ruminococcaceae	Ruminococcus	Ruminococcus_sp._CAG:9	d__Bacteria;p__Firmicutes;c__Clostridia;o__Clostridiales;f__Ruminococcaceae;g__Ruminococcus;s__Ruminococcus_sp._CAG:9
OTU268	Bacteria	Firmicutes	Clostridia	Clostridiales	Ruminococcaceae	Ruminococcus	Ruminococcus_sp._CAG:55	d__Bacteria;p__Firmicutes;c__Clostridia;o__Clostridiales;f__Ruminococcaceae;g__Ruminococcus;s__Ruminococcus_sp._CAG:55
OTU269	Bacteria	Bacteroidetes	Bacteroidia	Bacteroidales	Porphyromonadaceae	Barnesiella	Barnesiella_intestinihominis	d__Bacteria;p__Bacteroidetes;c__Bacteroidia;o__Bacteroidales;f__Porphyromonadaceae;g__Barnesiella;s__Barnesiella_intestinihominis
OTU270	Bacteria	Firmicutes	Negativicutes	Selenomonadales	Veillonellaceae	Megasphaera	Megasphaera_unclassified	d__Bacteria;p__Firmicutes;c__Negativicutes;o__Selenomonadales;f__Veillonellaceae;g__Megasphaera;s__Megasphaera_unclassified
OTU271	Bacteria	Bacteroidetes	Bacteroidia	Bacteroidales	Porphyromonadaceae	Parabacteroides	Parabacteroides_gordonii	d__Bacteria;p__Bacteroidetes;c__Bacteroidia;o__Bacteroidales;f__Porphyromonadaceae;g__Parabacteroides;s__Parabacteroides_gordonii
OTU272	Bacteria	Firmicutes	Clostridia	Clostridiales	Lachnospiraceae	Blautia	Blautia_sp._CAG:237	d__Bacteria;p__Firmicutes;c__Clostridia;o__Clostridiales;f__Lachnospiraceae;g__Blautia;s__Blautia_sp._CAG:237
OTU273	Bacteria	Bacteroidetes	Bacteroidia	Bacteroidales	Bacteroidaceae	Bacteroides	Bacteroides_sp._HPS0048	d__Bacteria;p__Bacteroidetes;c__Bacteroidia;o__Bacteroidales;f__Bacteroidaceae;g__Bacteroides;s__Bacteroides_sp._HPS0048
OTU274	Bacteria	Proteobacteria	Betaproteobacteria	Burkholderiales	Sutterellaceae	Parasutterella	Parasutterella_excrementihominis	d__Bacteria;p__Proteobacteria;c__Betaproteobacteria;o__Burkholderiales;f__Sutterellaceae;g__Parasutterella;s__Parasutterella_excrementihominis
OTU275	Bacteria	Firmicutes	Clostridia	Clostridiales	Clostridiaceae	Clostridium	Clostridium_sp._CAG:277	d__Bacteria;p__Firmicutes;c__Clostridia;o__Clostridiales;f__Clostridiaceae;g__Clostridium;s__Clostridium_sp._CAG:277
OTU276	Bacteria	Actinobacteria	Actinobacteria	Propionibacteriales	Propionibacteriaceae	Propionibacterium	Propionibacterium_acnes	d__Bacteria;p__Actinobacteria;c__Actinobacteria;o__Propionibacteriales;f__Propionibacteriaceae;g__Propionibacterium;s__Propionibacterium_acnes
OTU277	Bacteria	Firmicutes	Clostridia	Clostridiales	Clostridiaceae	Clostridium	Clostridium_sp._CAG:253	d__Bacteria;p__Firmicutes;c__Clostridia;o__Clostridiales;f__Clostridiaceae;g__Clostridium;s__Clostridium_sp._CAG:253
OTU278	Bacteria	Bacteroidetes	Bacteroidia	Bacteroidales	Bacteroidaceae	Bacteroides	Bacteroides_sp._D1	d__Bacteria;p__Bacteroidetes;c__Bacteroidia;o__Bacteroidales;f__Bacteroidaceae;g__Bacteroides;s__Bacteroides_sp._D1
OTU279	Bacteria	Firmicutes	Clostridia	Clostridiales	Clostridiaceae	Clostridium	Clostridium_sp._CAG:352	d__Bacteria;p__Firmicutes;c__Clostridia;o__Clostridiales;f__Clostridiaceae;g__Clostridium;s__Clostridium_sp._CAG:352
OTU280	Bacteria	Firmicutes	Clostridia	Clostridiales	Lachnospiraceae	Coprococcus	Coprococcus_sp._ART55/1	d__Bacteria;p__Firmicutes;c__Clostridia;o__Clostridiales;f__Lachnospiraceae;g__Coprococcus;s__Coprococcus_sp._ART55/1
OTU281	Bacteria	Firmicutes	Negativicutes	Selenomonadales	Veillonellaceae	Veillonella	Veillonella_dispar	d__Bacteria;p__Firmicutes;c__Negativicutes;o__Selenomonadales;f__Veillonellaceae;g__Veillonella;s__Veillonella_dispar
OTU282	Bacteria	Firmicutes	Clostridia	Clostridiales	Eubacteriaceae	Eubacterium	[Eubacterium]_hallii	d__Bacteria;p__Firmicutes;c__Clostridia;o__Clostridiales;f__Eubacteriaceae;g__Eubacterium;s__[Eubacterium]_hallii
OTU283	Bacteria	Bacteroidetes	Bacteroidia	Bacteroidales	Bacteroidaceae	Bacteroides	Bacteroides_stercorirosoris	d__Bacteria;p__Bacteroidetes;c__Bacteroidia;o__Bacteroidales;f__Bacteroidaceae;g__Bacteroides;s__Bacteroides_stercorirosoris
OTU284	Bacteria	Firmicutes	Clostridia	Clostridiales	Eubacteriaceae	Eubacterium	Eubacterium_sp._CAG:115	d__Bacteria;p__Firmicutes;c__Clostridia;o__Clostridiales;f__Eubacteriaceae;g__Eubacterium;s__Eubacterium_sp._CAG:115
OTU285	Bacteria	Bacteroidetes	Bacteroidia	Bacteroidales	Bacteroidaceae	Bacteroides	Bacteroides_sp._CAG:1076	d__Bacteria;p__Bacteroidetes;c__Bacteroidia;o__Bacteroidales;f__Bacteroidaceae;g__Bacteroides;s__Bacteroides_sp._CAG:1076
OTU286	Bacteria	Firmicutes	Clostridia	Clostridiales	Lachnospiraceae	Blautia	Blautia_hansenii	d__Bacteria;p__Firmicutes;c__Clostridia;o__Clostridiales;f__Lachnospiraceae;g__Blautia;s__Blautia_hansenii
OTU287	Bacteria	Verrucomicrobia	Verrucomicrobiae	Verrucomicrobiales	Akkermansiaceae	Akkermansia	Akkermansia_muciniphila_CAG:154	d__Bacteria;p__Verrucomicrobia;c__Verrucomicrobiae;o__Verrucomicrobiales;f__Akkermansiaceae;g__Akkermansia;s__Akkermansia_muciniphila_CAG:154
OTU288	Bacteria	Proteobacteria	Betaproteobacteria	Burkholderiales	Sutterellaceae	Sutterella	Sutterella_parvirubra	d__Bacteria;p__Proteobacteria;c__Betaproteobacteria;o__Burkholderiales;f__Sutterellaceae;g__Sutterella;s__Sutterella_parvirubra
OTU289	Bacteria	Firmicutes	Clostridia	Clostridiales	Ruminococcaceae	Ruminococcus	Ruminococcus_sp._CAG:353	d__Bacteria;p__Firmicutes;c__Clostridia;o__Clostridiales;f__Ruminococcaceae;g__Ruminococcus;s__Ruminococcus_sp._CAG:353
OTU290	Bacteria	Fusobacteria	Fusobacteriia	Fusobacteriales	Fusobacteriaceae	Fusobacterium	Fusobacterium_varium	d__Bacteria;p__Fusobacteria;c__Fusobacteriia;o__Fusobacteriales;f__Fusobacteriaceae;g__Fusobacterium;s__Fusobacterium_varium
OTU291	Bacteria	Firmicutes	Clostridia	Clostridiales	Clostridiaceae	Clostridium	Clostridium_sp._CAG:226	d__Bacteria;p__Firmicutes;c__Clostridia;o__Clostridiales;f__Clostridiaceae;g__Clostridium;s__Clostridium_sp._CAG:226
OTU292	Bacteria	Bacteroidetes	Bacteroidia	Bacteroidales	Bacteroidaceae	Bacteroides	Bacteroides_acidifaciens	d__Bacteria;p__Bacteroidetes;c__Bacteroidia;o__Bacteroidales;f__Bacteroidaceae;g__Bacteroides;s__Bacteroides_acidifaciens
OTU293	Bacteria	Firmicutes	Clostridia	Clostridiales	Clostridiaceae	Clostridium	Clostridium_sp._CAG:465	d__Bacteria;p__Firmicutes;c__Clostridia;o__Clostridiales;f__Clostridiaceae;g__Clostridium;s__Clostridium_sp._CAG:465
OTU294	Bacteria	Bacteroidetes	Bacteroidia	Bacteroidales	Prevotellaceae	Prevotella	Prevotella_buccae	d__Bacteria;p__Bacteroidetes;c__Bacteroidia;o__Bacteroidales;f__Prevotellaceae;g__Prevotella;s__Prevotella_buccae
OTU295	Bacteria	Proteobacteria	Proteobacteria_noname	Proteobacteria_noname	Proteobacteria_noname	Proteobacteria_noname	Proteobacteria_bacterium_CAG:139	d__Bacteria;p__Proteobacteria;c__Proteobacteria_noname;o__Proteobacteria_noname;f__Proteobacteria_noname;g__Proteobacteria_noname;s__Proteobacteria_bacterium_CAG:139
OTU296	Bacteria	Firmicutes	Clostridia	Clostridiales	Clostridiaceae	Clostridium	Clostridium_sp._KLE_1755	d__Bacteria;p__Firmicutes;c__Clostridia;o__Clostridiales;f__Clostridiaceae;g__Clostridium;s__Clostridium_sp._KLE_1755
OTU297	Bacteria	Firmicutes	Clostridia	Clostridiales	Lachnospiraceae	Marvinbryantia	Marvinbryantia_formatexigens	d__Bacteria;p__Firmicutes;c__Clostridia;o__Clostridiales;f__Lachnospiraceae;g__Marvinbryantia;s__Marvinbryantia_formatexigens
OTU298	Bacteria	Proteobacteria	Alphaproteobacteria	Rhodospirillales	Rhodospirillaceae	Azospirillum	Azospirillum_sp._CAG:260	d__Bacteria;p__Proteobacteria;c__Alphaproteobacteria;o__Rhodospirillales;f__Rhodospirillaceae;g__Azospirillum;s__Azospirillum_sp._CAG:260
OTU299	Bacteria	Bacteroidetes	Bacteroidia	Bacteroidales	Bacteroidaceae	Bacteroides	Bacteroides_sp._CAG:530	d__Bacteria;p__Bacteroidetes;c__Bacteroidia;o__Bacteroidales;f__Bacteroidaceae;g__Bacteroides;s__Bacteroides_sp._CAG:530
OTU300	Bacteria	Firmicutes	Bacilli	Lactobacillales	Streptococcaceae	Streptococcus	Streptococcus_salivarius	d__Bacteria;p__Firmicutes;c__Bacilli;o__Lactobacillales;f__Streptococcaceae;g__Streptococcus;s__Streptococcus_salivarius
OTU301	Bacteria	Firmicutes	Clostridia	Clostridiales	Lachnospiraceae	Lachnoclostridium	[Clostridium]_scindens	d__Bacteria;p__Firmicutes;c__Clostridia;o__Clostridiales;f__Lachnospiraceae;g__Lachnoclostridium;s__[Clostridium]_scindens
OTU302	Bacteria	Bacteroidetes	Bacteroidia	Bacteroidales	Bacteroidaceae	Bacteroides	Bacteroides_intestinalis_CAG:564	d__Bacteria;p__Bacteroidetes;c__Bacteroidia;o__Bacteroidales;f__Bacteroidaceae;g__Bacteroides;s__Bacteroides_intestinalis_CAG:564
OTU303	Bacteria	Firmicutes	Clostridia	Clostridiales	Clostridiaceae	Clostridium	Clostridium_sp._CAG:245	d__Bacteria;p__Firmicutes;c__Clostridia;o__Clostridiales;f__Clostridiaceae;g__Clostridium;s__Clostridium_sp._CAG:245
OTU304	Bacteria	Firmicutes	Clostridia	Clostridiales	Lachnospiraceae	Roseburia	Roseburia_sp._CAG:303	d__Bacteria;p__Firmicutes;c__Clostridia;o__Clostridiales;f__Lachnospiraceae;g__Roseburia;s__Roseburia_sp._CAG:303
OTU305	Bacteria	Firmicutes	Clostridia	Clostridiales	Clostridiaceae	Clostridium	Clostridium_sp._CAG:299	d__Bacteria;p__Firmicutes;c__Clostridia;o__Clostridiales;f__Clostridiaceae;g__Clostridium;s__Clostridium_sp._CAG:299
OTU306	Bacteria	Firmicutes	Firmicutes_noname	Firmicutes_noname	Firmicutes_noname	Firmicutes_noname	Firmicutes_bacterium_CAG:137	d__Bacteria;p__Firmicutes;c__Firmicutes_noname;o__Firmicutes_noname;f__Firmicutes_noname;g__Firmicutes_noname;s__Firmicutes_bacterium_CAG:137
OTU307	Bacteria	Bacteroidetes	Bacteroidia	Bacteroidales	Bacteroidaceae	Bacteroides	Bacteroides_barnesiae	d__Bacteria;p__Bacteroidetes;c__Bacteroidia;o__Bacteroidales;f__Bacteroidaceae;g__Bacteroides;s__Bacteroides_barnesiae
OTU308	Bacteria	Firmicutes	Negativicutes	Selenomonadales	Veillonellaceae	Veillonella	Veillonella_sp._CAG:933	d__Bacteria;p__Firmicutes;c__Negativicutes;o__Selenomonadales;f__Veillonellaceae;g__Veillonella;s__Veillonella_sp._CAG:933
OTU309	Bacteria	Bacteroidetes	Bacteroidia	Bacteroidales	Bacteroidaceae	Bacteroides	Bacteroides_sp._CAG:927	d__Bacteria;p__Bacteroidetes;c__Bacteroidia;o__Bacteroidales;f__Bacteroidaceae;g__Bacteroides;s__Bacteroides_sp._CAG:927
OTU310	Bacteria	Bacteroidetes	Bacteroidia	Bacteroidales	Rikenellaceae	Alistipes	Alistipes_indistinctus	d__Bacteria;p__Bacteroidetes;c__Bacteroidia;o__Bacteroidales;f__Rikenellaceae;g__Alistipes;s__Alistipes_indistinctus
OTU311	Bacteria	Firmicutes	Clostridia	Clostridiales	Eubacteriaceae	Eubacterium	Eubacterium_sp._CAG:156	d__Bacteria;p__Firmicutes;c__Clostridia;o__Clostridiales;f__Eubacteriaceae;g__Eubacterium;s__Eubacterium_sp._CAG:156
OTU312	Bacteria	Firmicutes	Clostridia	Clostridiales	Clostridiaceae	Clostridium	Clostridium_unclassified	d__Bacteria;p__Firmicutes;c__Clostridia;o__Clostridiales;f__Clostridiaceae;g__Clostridium;s__Clostridium_unclassified
OTU313	Bacteria	Firmicutes	Clostridia	Clostridiales	Ruminococcaceae	Ruminococcus	Ruminococcus_gnavus_CAG:126	d__Bacteria;p__Firmicutes;c__Clostridia;o__Clostridiales;f__Ruminococcaceae;g__Ruminococcus;s__Ruminococcus_gnavus_CAG:126
OTU314	Bacteria	Firmicutes	Clostridia	Clostridiales	Eubacteriaceae	Eubacterium	Eubacterium_siraeum_CAG:80	d__Bacteria;p__Firmicutes;c__Clostridia;o__Clostridiales;f__Eubacteriaceae;g__Eubacterium;s__Eubacterium_siraeum_CAG:80
OTU315	Bacteria	Bacteroidetes	Bacteroidia	Bacteroidales	Prevotellaceae	Prevotella	Prevotella_sp._CAG:1320	d__Bacteria;p__Bacteroidetes;c__Bacteroidia;o__Bacteroidales;f__Prevotellaceae;g__Prevotella;s__Prevotella_sp._CAG:1320
OTU316	Bacteria	Bacteroidetes	Bacteroidia	Bacteroidales	Porphyromonadaceae	Parabacteroides	Parabacteroides_sp._CAG:2	d__Bacteria;p__Bacteroidetes;c__Bacteroidia;o__Bacteroidales;f__Porphyromonadaceae;g__Parabacteroides;s__Parabacteroides_sp._CAG:2
OTU317	Bacteria	Bacteroidetes	Bacteroidia	Bacteroidales	Prevotellaceae	Prevotella	Prevotella_sp._CAG:1124	d__Bacteria;p__Bacteroidetes;c__Bacteroidia;o__Bacteroidales;f__Prevotellaceae;g__Prevotella;s__Prevotella_sp._CAG:1124
OTU318	Bacteria	Bacteroidetes	Bacteroidia	Bacteroidales	Bacteroidaceae	Bacteroides	Bacteroides_sp._CAG:20	d__Bacteria;p__Bacteroidetes;c__Bacteroidia;o__Bacteroidales;f__Bacteroidaceae;g__Bacteroides;s__Bacteroides_sp._CAG:20
OTU319	Bacteria	Firmicutes	Bacilli	Lactobacillales	Streptococcaceae	Streptococcus	Streptococcus_unclassified	d__Bacteria;p__Firmicutes;c__Bacilli;o__Lactobacillales;f__Streptococcaceae;g__Streptococcus;s__Streptococcus_unclassified
OTU320	Bacteria	Bacteroidetes	Bacteroidia	Bacteroidales	Prevotellaceae	Prevotella	Prevotella_sp._CAG:1031	d__Bacteria;p__Bacteroidetes;c__Bacteroidia;o__Bacteroidales;f__Prevotellaceae;g__Prevotella;s__Prevotella_sp._CAG:1031
OTU321	Bacteria	Firmicutes	Clostridia	Clostridiales	Clostridiaceae	Butyricicoccus	Butyricicoccus_pullicaecorum	d__Bacteria;p__Firmicutes;c__Clostridia;o__Clostridiales;f__Clostridiaceae;g__Butyricicoccus;s__Butyricicoccus_pullicaecorum
OTU322	Bacteria	Firmicutes	Clostridia	Clostridiales	Lachnospiraceae	Lachnoclostridium	[Clostridium]_citroniae	d__Bacteria;p__Firmicutes;c__Clostridia;o__Clostridiales;f__Lachnospiraceae;g__Lachnoclostridium;s__[Clostridium]_citroniae
OTU323	Bacteria	Firmicutes	Clostridia	Clostridiales	Lachnospiraceae	Dorea	Dorea_sp._5-2	d__Bacteria;p__Firmicutes;c__Clostridia;o__Clostridiales;f__Lachnospiraceae;g__Dorea;s__Dorea_sp._5-2
OTU324	Bacteria	Firmicutes	Clostridia	Clostridiales	Lachnospiraceae	Lachnoclostridium	[Clostridium]_saccharolyticum	d__Bacteria;p__Firmicutes;c__Clostridia;o__Clostridiales;f__Lachnospiraceae;g__Lachnoclostridium;s__[Clostridium]_saccharolyticum
OTU325	Bacteria	Proteobacteria	Deltaproteobacteria	Desulfovibrionales	Desulfovibrionaceae	Bilophila	Bilophila_unclassified	d__Bacteria;p__Proteobacteria;c__Deltaproteobacteria;o__Desulfovibrionales;f__Desulfovibrionaceae;g__Bilophila;s__Bilophila_unclassified
OTU326	Bacteria	Bacteroidetes	Bacteroidia	Bacteroidales	Prevotellaceae	Prevotella	Prevotella_bivia	d__Bacteria;p__Bacteroidetes;c__Bacteroidia;o__Bacteroidales;f__Prevotellaceae;g__Prevotella;s__Prevotella_bivia
OTU327	Bacteria	Firmicutes	Clostridia	Clostridiales	Ruminococcaceae	Ruminococcus	Ruminococcus_sp._CAG:254	d__Bacteria;p__Firmicutes;c__Clostridia;o__Clostridiales;f__Ruminococcaceae;g__Ruminococcus;s__Ruminococcus_sp._CAG:254
OTU328	Bacteria	Bacteroidetes	Bacteroidia	Bacteroidales	Porphyromonadaceae	Odoribacter	Odoribacter_unclassified	d__Bacteria;p__Bacteroidetes;c__Bacteroidia;o__Bacteroidales;f__Porphyromonadaceae;g__Odoribacter;s__Odoribacter_unclassified
OTU329	Bacteria	Firmicutes	Clostridia	Clostridiales	Clostridiales_noname	Clostridiales_noname	Clostridiales_bacterium_VE202-28	d__Bacteria;p__Firmicutes;c__Clostridia;o__Clostridiales;f__Clostridiales_noname;g__Clostridiales_noname;s__Clostridiales_bacterium_VE202-28
OTU330	Bacteria	Actinobacteria	Actinobacteria	Bifidobacteriales	Bifidobacteriaceae	Bifidobacterium	Bifidobacterium_adolescentis	d__Bacteria;p__Actinobacteria;c__Actinobacteria;o__Bifidobacteriales;f__Bifidobacteriaceae;g__Bifidobacterium;s__Bifidobacterium_adolescentis
OTU331	Bacteria	Bacteroidetes	Bacteroidia	Bacteroidales	Rikenellaceae	Alistipes	Candidatus_Alistipes_marseilloanorexicus	d__Bacteria;p__Bacteroidetes;c__Bacteroidia;o__Bacteroidales;f__Rikenellaceae;g__Alistipes;s__Candidatus_Alistipes_marseilloanorexicus
OTU332	Bacteria	Bacteroidetes	Bacteroidia	Bacteroidales	Porphyromonadaceae	Butyricimonas	Butyricimonas_synergistica	d__Bacteria;p__Bacteroidetes;c__Bacteroidia;o__Bacteroidales;f__Porphyromonadaceae;g__Butyricimonas;s__Butyricimonas_synergistica
OTU333	Bacteria	Firmicutes	Clostridia	Clostridiales	Ruminococcaceae	Ruminococcus	Ruminococcus_flavefaciens	d__Bacteria;p__Firmicutes;c__Clostridia;o__Clostridiales;f__Ruminococcaceae;g__Ruminococcus;s__Ruminococcus_flavefaciens
OTU334	Bacteria	Firmicutes	Clostridia	Clostridiales	Clostridiaceae	Clostridium	Clostridium_sp._CAG:798	d__Bacteria;p__Firmicutes;c__Clostridia;o__Clostridiales;f__Clostridiaceae;g__Clostridium;s__Clostridium_sp._CAG:798
OTU335	Bacteria	Firmicutes	Firmicutes_noname	Firmicutes_noname	Firmicutes_noname	Firmicutes_noname	Firmicutes_bacterium_CAG:341	d__Bacteria;p__Firmicutes;c__Firmicutes_noname;o__Firmicutes_noname;f__Firmicutes_noname;g__Firmicutes_noname;s__Firmicutes_bacterium_CAG:341
OTU336	Bacteria	Bacteroidetes	Bacteroidia	Bacteroidales	Prevotellaceae	Prevotella	Prevotella_multisaccharivorax	d__Bacteria;p__Bacteroidetes;c__Bacteroidia;o__Bacteroidales;f__Prevotellaceae;g__Prevotella;s__Prevotella_multisaccharivorax
OTU337	Bacteria	Firmicutes	Clostridia	Clostridiales	Eubacteriaceae	Eubacterium	Eubacterium_plexicaudatum	d__Bacteria;p__Firmicutes;c__Clostridia;o__Clostridiales;f__Eubacteriaceae;g__Eubacterium;s__Eubacterium_plexicaudatum
OTU338	Bacteria	Firmicutes	Clostridia	Clostridiales	Lachnospiraceae	Lachnospiraceae_noname	Lachnospiraceae_bacterium_6_1_37FAA	d__Bacteria;p__Firmicutes;c__Clostridia;o__Clostridiales;f__Lachnospiraceae;g__Lachnospiraceae_noname;s__Lachnospiraceae_bacterium_6_1_37FAA
OTU339	Bacteria	Firmicutes	Clostridia	Clostridiales	Clostridiales_noname	Clostridiales_noname	Clostridiales_bacterium_VE202-21	d__Bacteria;p__Firmicutes;c__Clostridia;o__Clostridiales;f__Clostridiales_noname;g__Clostridiales_noname;s__Clostridiales_bacterium_VE202-21
OTU340	Bacteria	Bacteroidetes	Bacteroidia	Bacteroidales	Bacteroidaceae	Bacteroides	Bacteroides_sp._CAG:598	d__Bacteria;p__Bacteroidetes;c__Bacteroidia;o__Bacteroidales;f__Bacteroidaceae;g__Bacteroides;s__Bacteroides_sp._CAG:598
OTU341	Bacteria	Bacteroidetes	Bacteroidia	Bacteroidales	Prevotellaceae	Prevotella	Prevotella_sp._CAG:891	d__Bacteria;p__Bacteroidetes;c__Bacteroidia;o__Bacteroidales;f__Prevotellaceae;g__Prevotella;s__Prevotella_sp._CAG:891
OTU342	Bacteria	Firmicutes	Clostridia	Clostridiales	Lachnospiraceae	Lachnospiraceae_noname	Lachnospiraceae_bacterium_5_1_63FAA	d__Bacteria;p__Firmicutes;c__Clostridia;o__Clostridiales;f__Lachnospiraceae;g__Lachnospiraceae_noname;s__Lachnospiraceae_bacterium_5_1_63FAA
OTU343	Bacteria	Bacteroidetes	Bacteroidia	Bacteroidales	Porphyromonadaceae	Parabacteroides	Parabacteroides_merdae_CAG:48	d__Bacteria;p__Bacteroidetes;c__Bacteroidia;o__Bacteroidales;f__Porphyromonadaceae;g__Parabacteroides;s__Parabacteroides_merdae_CAG:48
OTU344	Bacteria	Firmicutes	Clostridia	Clostridiales	Ruminococcaceae	Ruminiclostridium	[Clostridium]_leptum	d__Bacteria;p__Firmicutes;c__Clostridia;o__Clostridiales;f__Ruminococcaceae;g__Ruminiclostridium;s__[Clostridium]_leptum
OTU345	Bacteria	Firmicutes	Clostridia	Clostridiales	Lachnospiraceae	Blautia	Blautia_schinkii	d__Bacteria;p__Firmicutes;c__Clostridia;o__Clostridiales;f__Lachnospiraceae;g__Blautia;s__Blautia_schinkii
OTU346	Bacteria	Firmicutes	Clostridia	Clostridiales	Lachnospiraceae	Coprococcus	Coprococcus_sp._CAG:782	d__Bacteria;p__Firmicutes;c__Clostridia;o__Clostridiales;f__Lachnospiraceae;g__Coprococcus;s__Coprococcus_sp._CAG:782
OTU347	Bacteria	Firmicutes	Clostridia	Clostridiales	Clostridiaceae	Clostridium	Clostridium_sp._CAG:230	d__Bacteria;p__Firmicutes;c__Clostridia;o__Clostridiales;f__Clostridiaceae;g__Clostridium;s__Clostridium_sp._CAG:230
OTU348	Bacteria	Firmicutes	Clostridia	Clostridiales	Clostridiaceae	Clostridium	Clostridium_sp._7_3_54FAA	d__Bacteria;p__Firmicutes;c__Clostridia;o__Clostridiales;f__Clostridiaceae;g__Clostridium;s__Clostridium_sp._7_3_54FAA
OTU349	Bacteria	Firmicutes	Firmicutes_noname	Firmicutes_noname	Firmicutes_noname	Firmicutes_noname	Firmicutes_bacterium_CAG:227	d__Bacteria;p__Firmicutes;c__Firmicutes_noname;o__Firmicutes_noname;f__Firmicutes_noname;g__Firmicutes_noname;s__Firmicutes_bacterium_CAG:227
OTU350	Bacteria	Firmicutes	Clostridia	Clostridiales	Ruminococcaceae	Anaerotruncus	Anaerotruncus_sp._G3(2012)	d__Bacteria;p__Firmicutes;c__Clostridia;o__Clostridiales;f__Ruminococcaceae;g__Anaerotruncus;s__Anaerotruncus_sp._G3(2012)
OTU351	Bacteria	Proteobacteria	Betaproteobacteria	Burkholderiales	Sutterellaceae	Sutterella	Sutterella_sp._CAG:521	d__Bacteria;p__Proteobacteria;c__Betaproteobacteria;o__Burkholderiales;f__Sutterellaceae;g__Sutterella;s__Sutterella_sp._CAG:521
OTU352	Bacteria	Bacteroidetes	Bacteroidia	Bacteroidales	Bacteroidaceae	Bacteroides	Bacteroides_helcogenes	d__Bacteria;p__Bacteroidetes;c__Bacteroidia;o__Bacteroidales;f__Bacteroidaceae;g__Bacteroides;s__Bacteroides_helcogenes
OTU353	Bacteria	Firmicutes	Negativicutes	Selenomonadales	Veillonellaceae	Veillonella	Veillonella_parvula	d__Bacteria;p__Firmicutes;c__Negativicutes;o__Selenomonadales;f__Veillonellaceae;g__Veillonella;s__Veillonella_parvula
OTU354	Bacteria	Firmicutes	Clostridia	Clostridiales	Lachnospiraceae	Dorea	Dorea_sp._AGR2135	d__Bacteria;p__Firmicutes;c__Clostridia;o__Clostridiales;f__Lachnospiraceae;g__Dorea;s__Dorea_sp._AGR2135
OTU355	Bacteria	Bacteroidetes	Bacteroidia	Bacteroidales	Prevotellaceae	Prevotella	Prevotella_salivae	d__Bacteria;p__Bacteroidetes;c__Bacteroidia;o__Bacteroidales;f__Prevotellaceae;g__Prevotella;s__Prevotella_salivae
OTU356	Bacteria	Bacteroidetes	Bacteroidia	Bacteroidales	Bacteroidaceae	Bacteroides	Bacteroides_sp._CAG:633	d__Bacteria;p__Bacteroidetes;c__Bacteroidia;o__Bacteroidales;f__Bacteroidaceae;g__Bacteroides;s__Bacteroides_sp._CAG:633
OTU357	Bacteria	Bacteroidetes	Bacteroidia	Bacteroidales	Rikenellaceae	Alistipes	Alistipes_timonensis	d__Bacteria;p__Bacteroidetes;c__Bacteroidia;o__Bacteroidales;f__Rikenellaceae;g__Alistipes;s__Alistipes_timonensis
OTU358	Bacteria	Firmicutes	Clostridia	Clostridiales	Lachnospiraceae	Dorea	Dorea_unclassified	d__Bacteria;p__Firmicutes;c__Clostridia;o__Clostridiales;f__Lachnospiraceae;g__Dorea;s__Dorea_unclassified
OTU359	Bacteria	Firmicutes	Clostridia	Clostridiales	Ruminococcaceae	Ruminococcus	Ruminococcus_sp._SR1/5	d__Bacteria;p__Firmicutes;c__Clostridia;o__Clostridiales;f__Ruminococcaceae;g__Ruminococcus;s__Ruminococcus_sp._SR1/5
OTU360	Bacteria	Fusobacteria	Fusobacteriia	Fusobacteriales	Fusobacteriaceae	Fusobacterium	Fusobacterium_ulcerans	d__Bacteria;p__Fusobacteria;c__Fusobacteriia;o__Fusobacteriales;f__Fusobacteriaceae;g__Fusobacterium;s__Fusobacterium_ulcerans
OTU361	Bacteria	Proteobacteria	Gammaproteobacteria	Enterobacteriales	Enterobacteriaceae	Enterobacter	Enterobacter_unclassified	d__Bacteria;p__Proteobacteria;c__Gammaproteobacteria;o__Enterobacteriales;f__Enterobacteriaceae;g__Enterobacter;s__Enterobacter_unclassified
OTU362	Bacteria	Bacteroidetes	Bacteroidia	Bacteroidales	Bacteroidaceae	Bacteroides	Bacteroides_faecichinchillae	d__Bacteria;p__Bacteroidetes;c__Bacteroidia;o__Bacteroidales;f__Bacteroidaceae;g__Bacteroides;s__Bacteroides_faecichinchillae
OTU363	Bacteria	Firmicutes	Clostridia	Clostridiales	Lachnospiraceae	Lachnospiraceae_noname	Lachnospiraceae_bacterium_10-1	d__Bacteria;p__Firmicutes;c__Clostridia;o__Clostridiales;f__Lachnospiraceae;g__Lachnospiraceae_noname;s__Lachnospiraceae_bacterium_10-1
OTU364	Bacteria	Firmicutes	Clostridia	Clostridiales	Lachnospiraceae	Lachnospiraceae_noname	Lachnospiraceae_bacterium_A2	d__Bacteria;p__Firmicutes;c__Clostridia;o__Clostridiales;f__Lachnospiraceae;g__Lachnospiraceae_noname;s__Lachnospiraceae_bacterium_A2
OTU365	Bacteria	Firmicutes	Clostridia	Clostridiales	Lachnospiraceae	Anaerostipes	Anaerostipes_caccae	d__Bacteria;p__Firmicutes;c__Clostridia;o__Clostridiales;f__Lachnospiraceae;g__Anaerostipes;s__Anaerostipes_caccae
OTU366	Bacteria	Firmicutes	Clostridia	Clostridiales	Oscillospiraceae	Oscillibacter	Oscillibacter_valericigenes	d__Bacteria;p__Firmicutes;c__Clostridia;o__Clostridiales;f__Oscillospiraceae;g__Oscillibacter;s__Oscillibacter_valericigenes
OTU367	Bacteria	Firmicutes	Clostridia	Clostridiales	Clostridiales_noname	Clostridiales_noname	Clostridiales_bacterium_VE202-16	d__Bacteria;p__Firmicutes;c__Clostridia;o__Clostridiales;f__Clostridiales_noname;g__Clostridiales_noname;s__Clostridiales_bacterium_VE202-16
OTU368	Bacteria	Firmicutes	Clostridia	Clostridiales	Eubacteriaceae	Eubacterium	Eubacterium_sp._CAG:581	d__Bacteria;p__Firmicutes;c__Clostridia;o__Clostridiales;f__Eubacteriaceae;g__Eubacterium;s__Eubacterium_sp._CAG:581
OTU369	Bacteria	Firmicutes	Clostridia	Clostridiales	Ruminococcaceae	Ruminococcus	Ruminococcus_albus	d__Bacteria;p__Firmicutes;c__Clostridia;o__Clostridiales;f__Ruminococcaceae;g__Ruminococcus;s__Ruminococcus_albus
OTU370	Bacteria	Firmicutes	Negativicutes	Selenomonadales	Veillonellaceae	Veillonella	Veillonella_unclassified	d__Bacteria;p__Firmicutes;c__Negativicutes;o__Selenomonadales;f__Veillonellaceae;g__Veillonella;s__Veillonella_unclassified
OTU371	Bacteria	Firmicutes	Clostridia	Clostridiales	Clostridiaceae	Clostridium	Clostridium_sp._ATCC_29733	d__Bacteria;p__Firmicutes;c__Clostridia;o__Clostridiales;f__Clostridiaceae;g__Clostridium;s__Clostridium_sp._ATCC_29733
OTU372	Bacteria	Firmicutes	Firmicutes_noname	Firmicutes_noname	Firmicutes_noname	Firmicutes_noname	Firmicutes_bacterium_CAG:321	d__Bacteria;p__Firmicutes;c__Firmicutes_noname;o__Firmicutes_noname;f__Firmicutes_noname;g__Firmicutes_noname;s__Firmicutes_bacterium_CAG:321
OTU373	Bacteria	Bacteroidetes	Bacteroidia	Bacteroidales	Prevotellaceae	Prevotella	Prevotella_timonensis	d__Bacteria;p__Bacteroidetes;c__Bacteroidia;o__Bacteroidales;f__Prevotellaceae;g__Prevotella;s__Prevotella_timonensis
OTU374	Bacteria	Bacteroidetes	Bacteroidia	Bacteroidales	Prevotellaceae	Prevotella	Prevotella_sp._CAG:1185	d__Bacteria;p__Bacteroidetes;c__Bacteroidia;o__Bacteroidales;f__Prevotellaceae;g__Prevotella;s__Prevotella_sp._CAG:1185
OTU375	Bacteria	Firmicutes	Clostridia	Clostridiales	Lachnospiraceae	Butyrivibrio	Butyrivibrio_sp._CAG:318	d__Bacteria;p__Firmicutes;c__Clostridia;o__Clostridiales;f__Lachnospiraceae;g__Butyrivibrio;s__Butyrivibrio_sp._CAG:318
OTU376	Bacteria	Firmicutes	Clostridia	Clostridiales	Clostridiaceae	Clostridium	Clostridium_sp._CAG:302	d__Bacteria;p__Firmicutes;c__Clostridia;o__Clostridiales;f__Clostridiaceae;g__Clostridium;s__Clostridium_sp._CAG:302
OTU377	Bacteria	Firmicutes	Clostridia	Clostridiales	Clostridiaceae	Clostridium	Clostridium_bolteae_CAG:59	d__Bacteria;p__Firmicutes;c__Clostridia;o__Clostridiales;f__Clostridiaceae;g__Clostridium;s__Clostridium_bolteae_CAG:59
OTU378	Bacteria	Firmicutes	Firmicutes_noname	Firmicutes_noname	Firmicutes_noname	Firmicutes_noname	Firmicutes_bacterium_CAG:114	d__Bacteria;p__Firmicutes;c__Firmicutes_noname;o__Firmicutes_noname;f__Firmicutes_noname;g__Firmicutes_noname;s__Firmicutes_bacterium_CAG:114
OTU379	Bacteria	Firmicutes	Clostridia	Clostridiales	Clostridiaceae	Clostridium	Clostridium_sp._FS41	d__Bacteria;p__Firmicutes;c__Clostridia;o__Clostridiales;f__Clostridiaceae;g__Clostridium;s__Clostridium_sp._FS41
OTU380	Bacteria	Bacteroidetes	Bacteroidia	Bacteroidales	Prevotellaceae	Prevotella	Prevotella_maculosa	d__Bacteria;p__Bacteroidetes;c__Bacteroidia;o__Bacteroidales;f__Prevotellaceae;g__Prevotella;s__Prevotella_maculosa
OTU381	Bacteria	Bacteroidetes	Bacteroidia	Bacteroidales	Prevotellaceae	Prevotella	Prevotella_sp._CAG:1058	d__Bacteria;p__Bacteroidetes;c__Bacteroidia;o__Bacteroidales;f__Prevotellaceae;g__Prevotella;s__Prevotella_sp._CAG:1058
OTU382	Bacteria	Firmicutes	Negativicutes	Selenomonadales	Veillonellaceae	Megasphaera	Megasphaera_elsdenii	d__Bacteria;p__Firmicutes;c__Negativicutes;o__Selenomonadales;f__Veillonellaceae;g__Megasphaera;s__Megasphaera_elsdenii
OTU383	Bacteria	Firmicutes	Clostridia	Clostridiales	Clostridiaceae	Clostridium	Clostridium_sp._ASF502	d__Bacteria;p__Firmicutes;c__Clostridia;o__Clostridiales;f__Clostridiaceae;g__Clostridium;s__Clostridium_sp._ASF502
OTU384	Bacteria	Bacteroidetes	Bacteroidia	Bacteroidales	Bacteroidaceae	Bacteroides	Bacteroides_sp._CAG:462	d__Bacteria;p__Bacteroidetes;c__Bacteroidia;o__Bacteroidales;f__Bacteroidaceae;g__Bacteroides;s__Bacteroides_sp._CAG:462
OTU385	Bacteria	Firmicutes	Clostridia	Clostridiales	Lachnospiraceae	Coprococcus	Coprococcus_comes_CAG:19	d__Bacteria;p__Firmicutes;c__Clostridia;o__Clostridiales;f__Lachnospiraceae;g__Coprococcus;s__Coprococcus_comes_CAG:19
OTU386	Bacteria	Firmicutes	Clostridia	Clostridiales	Oscillospiraceae	Oscillibacter	Oscillibacter_ruminantium	d__Bacteria;p__Firmicutes;c__Clostridia;o__Clostridiales;f__Oscillospiraceae;g__Oscillibacter;s__Oscillibacter_ruminantium
OTU387	Bacteria	Bacteroidetes	Bacteroidia	Bacteroidales	Prevotellaceae	Prevotella	Prevotella_albensis	d__Bacteria;p__Bacteroidetes;c__Bacteroidia;o__Bacteroidales;f__Prevotellaceae;g__Prevotella;s__Prevotella_albensis
OTU388	Bacteria	Proteobacteria	Betaproteobacteria	Burkholderiales	Burkholderiales_noname	Burkholderiales_noname	Burkholderiales_bacterium_1_1_47	d__Bacteria;p__Proteobacteria;c__Betaproteobacteria;o__Burkholderiales;f__Burkholderiales_noname;g__Burkholderiales_noname;s__Burkholderiales_bacterium_1_1_47
OTU389	Bacteria	Firmicutes	Clostridia	Clostridiales	Ruminococcaceae	Ruminiclostridium	[Clostridium]_cellulosi	d__Bacteria;p__Firmicutes;c__Clostridia;o__Clostridiales;f__Ruminococcaceae;g__Ruminiclostridium;s__[Clostridium]_cellulosi
OTU390	Bacteria	Bacteroidetes	Bacteroidia	Bacteroidales	Bacteroidaceae	Bacteroides	Bacteroides_sp._CAG:189	d__Bacteria;p__Bacteroidetes;c__Bacteroidia;o__Bacteroidales;f__Bacteroidaceae;g__Bacteroides;s__Bacteroides_sp._CAG:189
OTU391	Bacteria	Actinobacteria	Coriobacteriia	Coriobacteriales	Coriobacteriaceae	Collinsella	Collinsella_aerofaciens	d__Bacteria;p__Actinobacteria;c__Coriobacteriia;o__Coriobacteriales;f__Coriobacteriaceae;g__Collinsella;s__Collinsella_aerofaciens
OTU392	Bacteria	Firmicutes	Clostridia	Clostridiales	Eubacteriaceae	Eubacterium	Eubacterium_sp._CAG:603	d__Bacteria;p__Firmicutes;c__Clostridia;o__Clostridiales;f__Eubacteriaceae;g__Eubacterium;s__Eubacterium_sp._CAG:603
OTU393	Bacteria	Bacteroidetes	Bacteroidia	Bacteroidales	Porphyromonadaceae	Parabacteroides	Parabacteroides_sp._HGS0025	d__Bacteria;p__Bacteroidetes;c__Bacteroidia;o__Bacteroidales;f__Porphyromonadaceae;g__Parabacteroides;s__Parabacteroides_sp._HGS0025
OTU394	Bacteria	Bacteroidetes	Bacteroidia	Bacteroidales	Bacteroidaceae	Bacteroides	Bacteroides_sp._CAG:702	d__Bacteria;p__Bacteroidetes;c__Bacteroidia;o__Bacteroidales;f__Bacteroidaceae;g__Bacteroides;s__Bacteroides_sp._CAG:702
OTU395	Bacteria	Firmicutes	Bacilli	Lactobacillales	Lactobacillaceae	Lactobacillus	Lactobacillus_delbrueckii	d__Bacteria;p__Firmicutes;c__Bacilli;o__Lactobacillales;f__Lactobacillaceae;g__Lactobacillus;s__Lactobacillus_delbrueckii
OTU396	Bacteria	Firmicutes	Firmicutes_noname	Firmicutes_noname	Firmicutes_noname	Firmicutes_noname	Firmicutes_bacterium_CAG:240	d__Bacteria;p__Firmicutes;c__Firmicutes_noname;o__Firmicutes_noname;f__Firmicutes_noname;g__Firmicutes_noname;s__Firmicutes_bacterium_CAG:240
OTU397	Bacteria	Bacteroidetes	Bacteroidia	Bacteroidales	Bacteroidaceae	Bacteroides	Bacteroides_sp._CAG:714	d__Bacteria;p__Bacteroidetes;c__Bacteroidia;o__Bacteroidales;f__Bacteroidaceae;g__Bacteroides;s__Bacteroides_sp._CAG:714
OTU398	Bacteria	Bacteroidetes	Bacteroidia	Bacteroidales	Prevotellaceae	Prevotella	Prevotella_bryantii	d__Bacteria;p__Bacteroidetes;c__Bacteroidia;o__Bacteroidales;f__Prevotellaceae;g__Prevotella;s__Prevotella_bryantii
OTU399	Bacteria	Proteobacteria	Gammaproteobacteria	Enterobacteriales	Enterobacteriaceae	Shigella	Shigella_flexneri	d__Bacteria;p__Proteobacteria;c__Gammaproteobacteria;o__Enterobacteriales;f__Enterobacteriaceae;g__Shigella;s__Shigella_flexneri
OTU400	Bacteria	Firmicutes	Clostridia	Clostridiales	Clostridiaceae	Clostridium	Clostridium_sp._CAG:343	d__Bacteria;p__Firmicutes;c__Clostridia;o__Clostridiales;f__Clostridiaceae;g__Clostridium;s__Clostridium_sp._CAG:343
OTU401	Bacteria	Firmicutes	Clostridia	Clostridiales	Clostridiaceae	Clostridium	Clostridium_sp._CAG:242	d__Bacteria;p__Firmicutes;c__Clostridia;o__Clostridiales;f__Clostridiaceae;g__Clostridium;s__Clostridium_sp._CAG:242
OTU402	Bacteria	Firmicutes	Clostridia	Clostridiales	Lachnospiraceae	Lachnospiraceae_noname	Lachnospiraceae_bacterium_3-1	d__Bacteria;p__Firmicutes;c__Clostridia;o__Clostridiales;f__Lachnospiraceae;g__Lachnospiraceae_noname;s__Lachnospiraceae_bacterium_3-1
OTU403	Bacteria	Firmicutes	Clostridia	Clostridiales	Lachnospiraceae	Coprococcus	Coprococcus_sp._HPP0074	d__Bacteria;p__Firmicutes;c__Clostridia;o__Clostridiales;f__Lachnospiraceae;g__Coprococcus;s__Coprococcus_sp._HPP0074
OTU404	Bacteria	Bacteroidetes	Bacteroidia	Bacteroidales	Prevotellaceae	Paraprevotella	Paraprevotella_unclassified	d__Bacteria;p__Bacteroidetes;c__Bacteroidia;o__Bacteroidales;f__Prevotellaceae;g__Paraprevotella;s__Paraprevotella_unclassified
OTU405	Bacteria	Proteobacteria	Betaproteobacteria	Burkholderiales	Sutterellaceae	Parasutterella	Parasutterella_unclassified	d__Bacteria;p__Proteobacteria;c__Betaproteobacteria;o__Burkholderiales;f__Sutterellaceae;g__Parasutterella;s__Parasutterella_unclassified
OTU406	Bacteria	Bacteroidetes	Bacteroidia	Bacteroidales	Bacteroidaceae	Bacteroides	Bacteroides_faecis_CAG:32	d__Bacteria;p__Bacteroidetes;c__Bacteroidia;o__Bacteroidales;f__Bacteroidaceae;g__Bacteroides;s__Bacteroides_faecis_CAG:32
OTU407	Bacteria	Bacteroidetes	Bacteroidia	Bacteroidales	Prevotellaceae	Prevotella	Prevotella_sp._P5-60	d__Bacteria;p__Bacteroidetes;c__Bacteroidia;o__Bacteroidales;f__Prevotellaceae;g__Prevotella;s__Prevotella_sp._P5-60
OTU408	Bacteria	Firmicutes	Clostridia	Clostridiales	Ruminococcaceae	Anaerotruncus	Anaerotruncus_sp._CAG:390	d__Bacteria;p__Firmicutes;c__Clostridia;o__Clostridiales;f__Ruminococcaceae;g__Anaerotruncus;s__Anaerotruncus_sp._CAG:390
OTU409	Bacteria	Firmicutes	Clostridia	Clostridiales	Ruminococcaceae	Ruminococcus	Ruminococcus_sp._CAG:17	d__Bacteria;p__Firmicutes;c__Clostridia;o__Clostridiales;f__Ruminococcaceae;g__Ruminococcus;s__Ruminococcus_sp._CAG:17
OTU410	Bacteria	Firmicutes	Clostridia	Clostridiales	Ruminococcaceae	Ruminococcus	Ruminococcus_sp._CAG:579	d__Bacteria;p__Firmicutes;c__Clostridia;o__Clostridiales;f__Ruminococcaceae;g__Ruminococcus;s__Ruminococcus_sp._CAG:579
OTU411	Bacteria	Firmicutes	Clostridia	Clostridiales	Lachnospiraceae	Lachnospiraceae_noname	Lachnospiraceae_bacterium_1_4_56FAA	d__Bacteria;p__Firmicutes;c__Clostridia;o__Clostridiales;f__Lachnospiraceae;g__Lachnospiraceae_noname;s__Lachnospiraceae_bacterium_1_4_56FAA
OTU412	Bacteria	Firmicutes	Bacilli	Lactobacillales	Streptococcaceae	Streptococcus	Streptococcus_suis	d__Bacteria;p__Firmicutes;c__Bacilli;o__Lactobacillales;f__Streptococcaceae;g__Streptococcus;s__Streptococcus_suis
OTU413	Bacteria	Firmicutes	Clostridia	Clostridiales	Clostridiales_noname	Clostridiales_noname	Clostridiales_bacterium_VE202-27	d__Bacteria;p__Firmicutes;c__Clostridia;o__Clostridiales;f__Clostridiales_noname;g__Clostridiales_noname;s__Clostridiales_bacterium_VE202-27
OTU414	Bacteria	Bacteroidetes	Bacteroidia	Bacteroidales	Porphyromonadaceae	Porphyromonadaceae_unclassified	Porphyromonadaceae_unclassified	d__Bacteria;p__Bacteroidetes;c__Bacteroidia;o__Bacteroidales;f__Porphyromonadaceae;g__Porphyromonadaceae_unclassified;s__Porphyromonadaceae_unclassified
OTU415	Bacteria	Bacteroidetes	Bacteroidia	Bacteroidales	Rikenellaceae	Alistipes	Alistipes_sp._CAG:435	d__Bacteria;p__Bacteroidetes;c__Bacteroidia;o__Bacteroidales;f__Rikenellaceae;g__Alistipes;s__Alistipes_sp._CAG:435
OTU416	Bacteria	Firmicutes	Clostridia	Clostridiales	Clostridiaceae	Clostridium	Clostridium_sp._JCC	d__Bacteria;p__Firmicutes;c__Clostridia;o__Clostridiales;f__Clostridiaceae;g__Clostridium;s__Clostridium_sp._JCC
OTU417	Bacteria	Bacteroidetes	Bacteroidia	Bacteroidales	Porphyromonadaceae	Porphyromonas	Porphyromonas_sp._31_2	d__Bacteria;p__Bacteroidetes;c__Bacteroidia;o__Bacteroidales;f__Porphyromonadaceae;g__Porphyromonas;s__Porphyromonas_sp._31_2
OTU418	Bacteria	Firmicutes	Clostridia	Clostridiales	Clostridiaceae	Clostridium	Clostridium_sp._CAG:492	d__Bacteria;p__Firmicutes;c__Clostridia;o__Clostridiales;f__Clostridiaceae;g__Clostridium;s__Clostridium_sp._CAG:492
OTU419	Bacteria	Firmicutes	Clostridia	Clostridiales	Lachnospiraceae	Blautia	Blautia_sp._CAG:52	d__Bacteria;p__Firmicutes;c__Clostridia;o__Clostridiales;f__Lachnospiraceae;g__Blautia;s__Blautia_sp._CAG:52
OTU420	Bacteria	Proteobacteria	Gammaproteobacteria	Enterobacteriales	Enterobacteriaceae	Enterobacter	Enterobacter_cloacae	d__Bacteria;p__Proteobacteria;c__Gammaproteobacteria;o__Enterobacteriales;f__Enterobacteriaceae;g__Enterobacter;s__Enterobacter_cloacae
OTU421	Bacteria	Proteobacteria	Alphaproteobacteria	Rhodospirillales	Rhodospirillaceae	Azospirillum	Azospirillum_sp._CAG:239	d__Bacteria;p__Proteobacteria;c__Alphaproteobacteria;o__Rhodospirillales;f__Rhodospirillaceae;g__Azospirillum;s__Azospirillum_sp._CAG:239
OTU422	Bacteria	Firmicutes	Clostridia	Clostridiales	Clostridiaceae	Clostridium	Clostridium_sp._CAG:440	d__Bacteria;p__Firmicutes;c__Clostridia;o__Clostridiales;f__Clostridiaceae;g__Clostridium;s__Clostridium_sp._CAG:440
OTU423	Bacteria	Firmicutes	Bacilli	Lactobacillales	Streptococcaceae	Streptococcus	Streptococcus_pneumoniae	d__Bacteria;p__Firmicutes;c__Bacilli;o__Lactobacillales;f__Streptococcaceae;g__Streptococcus;s__Streptococcus_pneumoniae
OTU424	Bacteria	Firmicutes	Clostridia	Clostridiales	Clostridiales_noname	Clostridiales_noname	Clostridiales_bacterium_VE202-15	d__Bacteria;p__Firmicutes;c__Clostridia;o__Clostridiales;f__Clostridiales_noname;g__Clostridiales_noname;s__Clostridiales_bacterium_VE202-15
OTU425	Bacteria	Proteobacteria	Gammaproteobacteria	Enterobacteriales	Enterobacteriaceae	Escherichia	Escherichia_fergusonii	d__Bacteria;p__Proteobacteria;c__Gammaproteobacteria;o__Enterobacteriales;f__Enterobacteriaceae;g__Escherichia;s__Escherichia_fergusonii
OTU426	Bacteria	Firmicutes	Clostridia	Clostridiales	Lachnospiraceae	Lachnospiraceae_noname	Lachnospiraceae_bacterium_28-4	d__Bacteria;p__Firmicutes;c__Clostridia;o__Clostridiales;f__Lachnospiraceae;g__Lachnospiraceae_noname;s__Lachnospiraceae_bacterium_28-4
OTU427	Bacteria	Firmicutes	Clostridia	Clostridiales	Lachnospiraceae	Coprococcus	Coprococcus_eutactus_CAG:665	d__Bacteria;p__Firmicutes;c__Clostridia;o__Clostridiales;f__Lachnospiraceae;g__Coprococcus;s__Coprococcus_eutactus_CAG:665
OTU428	Bacteria	Firmicutes	Clostridia	Clostridiales	Ruminococcaceae	Ruminiclostridium	[Clostridium]_methylpentosum	d__Bacteria;p__Firmicutes;c__Clostridia;o__Clostridiales;f__Ruminococcaceae;g__Ruminiclostridium;s__[Clostridium]_methylpentosum
OTU429	Bacteria	Proteobacteria	Gammaproteobacteria	Enterobacteriales	Enterobacteriaceae	Klebsiella	Klebsiella_variicola	d__Bacteria;p__Proteobacteria;c__Gammaproteobacteria;o__Enterobacteriales;f__Enterobacteriaceae;g__Klebsiella;s__Klebsiella_variicola
OTU430	Bacteria	Firmicutes	Negativicutes	Selenomonadales	Acidaminococcaceae	Acidaminococcus	Acidaminococcus_unclassified	d__Bacteria;p__Firmicutes;c__Negativicutes;o__Selenomonadales;f__Acidaminococcaceae;g__Acidaminococcus;s__Acidaminococcus_unclassified
OTU431	Bacteria	Bacteroidetes	Bacteroidia	Bacteroidales	Prevotellaceae	Prevotella	Prevotella_sp._CAG:474	d__Bacteria;p__Bacteroidetes;c__Bacteroidia;o__Bacteroidales;f__Prevotellaceae;g__Prevotella;s__Prevotella_sp._CAG:474
OTU432	Bacteria	Bacteroidetes	Bacteroidia	Bacteroidales	Prevotellaceae	Prevotella	Prevotella_sp._BV3P1	d__Bacteria;p__Bacteroidetes;c__Bacteroidia;o__Bacteroidales;f__Prevotellaceae;g__Prevotella;s__Prevotella_sp._BV3P1
OTU433	Bacteria	Firmicutes	Clostridia	Clostridiales	Eubacteriaceae	Eubacterium	Eubacterium_sp._CAG:192	d__Bacteria;p__Firmicutes;c__Clostridia;o__Clostridiales;f__Eubacteriaceae;g__Eubacterium;s__Eubacterium_sp._CAG:192
OTU434	Bacteria	Actinobacteria	Coriobacteriia	Coriobacteriales	Coriobacteriaceae	Collinsella	Collinsella_sp._4_8_47FAA	d__Bacteria;p__Actinobacteria;c__Coriobacteriia;o__Coriobacteriales;f__Coriobacteriaceae;g__Collinsella;s__Collinsella_sp._4_8_47FAA
OTU435	Bacteria	Bacteroidetes	Bacteroidia	Bacteroidales	Porphyromonadaceae	Barnesiella	Barnesiella_viscericola	d__Bacteria;p__Bacteroidetes;c__Bacteroidia;o__Bacteroidales;f__Porphyromonadaceae;g__Barnesiella;s__Barnesiella_viscericola
OTU436	Bacteria	Proteobacteria	Betaproteobacteria	Burkholderiales	Sutterellaceae	Parasutterella	Parasutterella_excrementihominis_CAG:233	d__Bacteria;p__Proteobacteria;c__Betaproteobacteria;o__Burkholderiales;f__Sutterellaceae;g__Parasutterella;s__Parasutterella_excrementihominis_CAG:233
OTU437	Bacteria	Firmicutes	Bacilli	Lactobacillales	Streptococcaceae	Streptococcus	Streptococcus_agalactiae	d__Bacteria;p__Firmicutes;c__Bacilli;o__Lactobacillales;f__Streptococcaceae;g__Streptococcus;s__Streptococcus_agalactiae
OTU438	Bacteria	Firmicutes	Bacilli	Bacillales	Staphylococcaceae	Staphylococcus	Staphylococcus_aureus	d__Bacteria;p__Firmicutes;c__Bacilli;o__Bacillales;f__Staphylococcaceae;g__Staphylococcus;s__Staphylococcus_aureus
OTU439	Bacteria	Firmicutes	Clostridia	Clostridiales	Lachnospiraceae	Lachnospiraceae_noname	Lachnospiraceae_bacterium_COE1	d__Bacteria;p__Firmicutes;c__Clostridia;o__Clostridiales;f__Lachnospiraceae;g__Lachnospiraceae_noname;s__Lachnospiraceae_bacterium_COE1
OTU440	Bacteria	Bacteroidetes	Bacteroidia	Bacteroidales	Rikenellaceae	Alistipes	Alistipes_finegoldii_CAG:68	d__Bacteria;p__Bacteroidetes;c__Bacteroidia;o__Bacteroidales;f__Rikenellaceae;g__Alistipes;s__Alistipes_finegoldii_CAG:68
OTU441	Bacteria	Proteobacteria	Gammaproteobacteria	Enterobacteriales	Enterobacteriaceae	Salmonella	Salmonella_enterica	d__Bacteria;p__Proteobacteria;c__Gammaproteobacteria;o__Enterobacteriales;f__Enterobacteriaceae;g__Salmonella;s__Salmonella_enterica
OTU442	Bacteria	Bacteroidetes	Bacteroidia	Bacteroidales	Prevotellaceae	Prevotella	Prevotella_sp._AGR2160	d__Bacteria;p__Bacteroidetes;c__Bacteroidia;o__Bacteroidales;f__Prevotellaceae;g__Prevotella;s__Prevotella_sp._AGR2160
OTU443	Bacteria	Firmicutes	Clostridia	Clostridiales	Oscillospiraceae	Oscillibacter	Oscillibacter_sp._KLE_1745	d__Bacteria;p__Firmicutes;c__Clostridia;o__Clostridiales;f__Oscillospiraceae;g__Oscillibacter;s__Oscillibacter_sp._KLE_1745
OTU444	Bacteria	Bacteroidetes	Bacteroidia	Bacteroidales	Prevotellaceae	Prevotella	Prevotella_paludivivens	d__Bacteria;p__Bacteroidetes;c__Bacteroidia;o__Bacteroidales;f__Prevotellaceae;g__Prevotella;s__Prevotella_paludivivens
OTU445	Bacteria	Firmicutes	Clostridia	Clostridiales	Clostridiaceae	Clostridiaceae_noname	Clostridiaceae_bacterium_MS3	d__Bacteria;p__Firmicutes;c__Clostridia;o__Clostridiales;f__Clostridiaceae;g__Clostridiaceae_noname;s__Clostridiaceae_bacterium_MS3
OTU446	Bacteria	Firmicutes	Erysipelotrichia	Erysipelotrichales	Erysipelotrichaceae	Coprobacillus	Coprobacillus_unclassified	d__Bacteria;p__Firmicutes;c__Erysipelotrichia;o__Erysipelotrichales;f__Erysipelotrichaceae;g__Coprobacillus;s__Coprobacillus_unclassified
OTU447	Bacteria	Bacteroidetes	Bacteroidia	Bacteroidales	Bacteroidaceae	Bacteroides	Bacteroides_sp._2_1_16	d__Bacteria;p__Bacteroidetes;c__Bacteroidia;o__Bacteroidales;f__Bacteroidaceae;g__Bacteroides;s__Bacteroides_sp._2_1_16
OTU448	Bacteria	Firmicutes	Clostridia	Clostridiales	Ruminococcaceae	Ruminococcus	Ruminococcus_obeum_CAG:39	d__Bacteria;p__Firmicutes;c__Clostridia;o__Clostridiales;f__Ruminococcaceae;g__Ruminococcus;s__Ruminococcus_obeum_CAG:39
OTU449	Bacteria	Firmicutes	Clostridia	Clostridiales	Clostridiaceae	Clostridium	Clostridium_leptum_CAG:27	d__Bacteria;p__Firmicutes;c__Clostridia;o__Clostridiales;f__Clostridiaceae;g__Clostridium;s__Clostridium_leptum_CAG:27
OTU450	Bacteria	Firmicutes	Clostridia	Clostridiales	Clostridiaceae	Clostridium	Clostridium_nexile_CAG:348	d__Bacteria;p__Firmicutes;c__Clostridia;o__Clostridiales;f__Clostridiaceae;g__Clostridium;s__Clostridium_nexile_CAG:348
OTU451	Bacteria	Firmicutes	Bacilli	Lactobacillales	Streptococcaceae	Streptococcus	Streptococcus_parasanguinis	d__Bacteria;p__Firmicutes;c__Bacilli;o__Lactobacillales;f__Streptococcaceae;g__Streptococcus;s__Streptococcus_parasanguinis
OTU452	Bacteria	Firmicutes	Erysipelotrichia	Erysipelotrichales	Erysipelotrichaceae	Erysipelotrichaceae_noname	Erysipelotrichaceae_bacterium_6_1_45	d__Bacteria;p__Firmicutes;c__Erysipelotrichia;o__Erysipelotrichales;f__Erysipelotrichaceae;g__Erysipelotrichaceae_noname;s__Erysipelotrichaceae_bacterium_6_1_45
OTU453	Bacteria	Bacteroidetes	Bacteroidia	Bacteroidales	Prevotellaceae	Prevotella	Prevotella_sp._CAG:487	d__Bacteria;p__Bacteroidetes;c__Bacteroidia;o__Bacteroidales;f__Prevotellaceae;g__Prevotella;s__Prevotella_sp._CAG:487
OTU454	Bacteria	Firmicutes	Firmicutes_noname	Firmicutes_noname	Firmicutes_noname	Firmicutes_noname	Firmicutes_bacterium_CAG:555	d__Bacteria;p__Firmicutes;c__Firmicutes_noname;o__Firmicutes_noname;f__Firmicutes_noname;g__Firmicutes_noname;s__Firmicutes_bacterium_CAG:555
OTU455	Bacteria	Firmicutes	Clostridia	Clostridiales	Lachnospiraceae	Roseburia	Roseburia_sp._CAG:182	d__Bacteria;p__Firmicutes;c__Clostridia;o__Clostridiales;f__Lachnospiraceae;g__Roseburia;s__Roseburia_sp._CAG:182
OTU456	Bacteria	Firmicutes	Clostridia	Clostridiales	Eubacteriaceae	Eubacterium	Eubacterium_sp._14-2	d__Bacteria;p__Firmicutes;c__Clostridia;o__Clostridiales;f__Eubacteriaceae;g__Eubacterium;s__Eubacterium_sp._14-2
OTU457	Bacteria	Firmicutes	Firmicutes_noname	Firmicutes_noname	Firmicutes_noname	Firmicutes_noname	Firmicutes_bacterium_CAG:238	d__Bacteria;p__Firmicutes;c__Firmicutes_noname;o__Firmicutes_noname;f__Firmicutes_noname;g__Firmicutes_noname;s__Firmicutes_bacterium_CAG:238
OTU458	Bacteria	Firmicutes	Clostridia	Clostridiales	Lachnospiraceae	Lachnospiraceae_noname	Lachnospiraceae_bacterium_M18-1	d__Bacteria;p__Firmicutes;c__Clostridia;o__Clostridiales;f__Lachnospiraceae;g__Lachnospiraceae_noname;s__Lachnospiraceae_bacterium_M18-1
OTU459	Bacteria	Firmicutes	Clostridia	Clostridiales	Lachnospiraceae	Roseburia	Roseburia_sp._CAG:50	d__Bacteria;p__Firmicutes;c__Clostridia;o__Clostridiales;f__Lachnospiraceae;g__Roseburia;s__Roseburia_sp._CAG:50
OTU460	Bacteria	Actinobacteria	Actinobacteria	Bifidobacteriales	Bifidobacteriaceae	Bifidobacterium	Bifidobacterium_pseudocatenulatum_CAG:263	d__Bacteria;p__Actinobacteria;c__Actinobacteria;o__Bifidobacteriales;f__Bifidobacteriaceae;g__Bifidobacterium;s__Bifidobacterium_pseudocatenulatum_CAG:263
OTU461	Bacteria	Firmicutes	Clostridia	Clostridiales	Clostridiaceae	Clostridium	Clostridium_sp._CAG:413	d__Bacteria;p__Firmicutes;c__Clostridia;o__Clostridiales;f__Clostridiaceae;g__Clostridium;s__Clostridium_sp._CAG:413
OTU462	Bacteria	Firmicutes	Clostridia	Clostridiales	Lachnospiraceae	Blautia	Blautia_unclassified	d__Bacteria;p__Firmicutes;c__Clostridia;o__Clostridiales;f__Lachnospiraceae;g__Blautia;s__Blautia_unclassified
OTU463	Bacteria	Firmicutes	Firmicutes_noname	Firmicutes_noname	Firmicutes_noname	Firmicutes_noname	Firmicutes_bacterium_CAG:534	d__Bacteria;p__Firmicutes;c__Firmicutes_noname;o__Firmicutes_noname;f__Firmicutes_noname;g__Firmicutes_noname;s__Firmicutes_bacterium_CAG:534
OTU464	Bacteria	Bacteria_noname	Bacteria_noname	Bacteria_noname	Bacteria_noname	Bacteria_noname	bacterium_MS4	d__Bacteria;p__Bacteria_noname;c__Bacteria_noname;o__Bacteria_noname;f__Bacteria_noname;g__Bacteria_noname;s__bacterium_MS4
OTU465	Bacteria	Firmicutes	Clostridia	Clostridiales	Clostridiaceae	Clostridium	Clostridium_sp._CAG:349	d__Bacteria;p__Firmicutes;c__Clostridia;o__Clostridiales;f__Clostridiaceae;g__Clostridium;s__Clostridium_sp._CAG:349
OTU466	Bacteria	Firmicutes	Negativicutes	Selenomonadales	Veillonellaceae	Dialister	Dialister_invisus	d__Bacteria;p__Firmicutes;c__Negativicutes;o__Selenomonadales;f__Veillonellaceae;g__Dialister;s__Dialister_invisus
OTU467	Bacteria	Bacteroidetes	Bacteroidia	Bacteroidales	Prevotellaceae	Prevotella	Prevotella_disiens	d__Bacteria;p__Bacteroidetes;c__Bacteroidia;o__Bacteroidales;f__Prevotellaceae;g__Prevotella;s__Prevotella_disiens
OTU468	Bacteria	Bacteroidetes	Bacteroidia	Bacteroidales	Prevotellaceae	Prevotella	Prevotella_sp._P4-65	d__Bacteria;p__Bacteroidetes;c__Bacteroidia;o__Bacteroidales;f__Prevotellaceae;g__Prevotella;s__Prevotella_sp._P4-65
OTU469	Bacteria	Bacteroidetes	Bacteroidia	Bacteroidales	Bacteroidaceae	Bacteroides	Bacteroides_sp._2_1_56FAA	d__Bacteria;p__Bacteroidetes;c__Bacteroidia;o__Bacteroidales;f__Bacteroidaceae;g__Bacteroides;s__Bacteroides_sp._2_1_56FAA
OTU470	Bacteria	Firmicutes	Bacilli	Lactobacillales	Enterococcaceae	Enterococcus	Enterococcus_faecalis	d__Bacteria;p__Firmicutes;c__Bacilli;o__Lactobacillales;f__Enterococcaceae;g__Enterococcus;s__Enterococcus_faecalis
OTU471	Bacteria	Firmicutes	Firmicutes_noname	Firmicutes_noname	Firmicutes_noname	Firmicutes_noname	Firmicutes_bacterium_CAG:212	d__Bacteria;p__Firmicutes;c__Firmicutes_noname;o__Firmicutes_noname;f__Firmicutes_noname;g__Firmicutes_noname;s__Firmicutes_bacterium_CAG:212
OTU472	Bacteria	Firmicutes	Clostridia	Clostridiales	Eubacteriaceae	Eubacterium	Eubacterium_sp._ER2	d__Bacteria;p__Firmicutes;c__Clostridia;o__Clostridiales;f__Eubacteriaceae;g__Eubacterium;s__Eubacterium_sp._ER2
OTU473	Bacteria	Bacteroidetes	Bacteroidia	Bacteroidales	Bacteroidaceae	Bacteroidaceae_noname	Bacteroidaceae_bacterium_MS4	d__Bacteria;p__Bacteroidetes;c__Bacteroidia;o__Bacteroidales;f__Bacteroidaceae;g__Bacteroidaceae_noname;s__Bacteroidaceae_bacterium_MS4
OTU474	Bacteria	Firmicutes	Erysipelotrichia	Erysipelotrichales	Erysipelotrichaceae	Erysipelatoclostridium	[Clostridium]_innocuum	d__Bacteria;p__Firmicutes;c__Erysipelotrichia;o__Erysipelotrichales;f__Erysipelotrichaceae;g__Erysipelatoclostridium;s__[Clostridium]_innocuum
OTU475	Bacteria	Bacteroidetes	Bacteroidia	Bacteroidales	Bacteroidaceae	Bacteroides	Bacteroides_sp._CAG:661	d__Bacteria;p__Bacteroidetes;c__Bacteroidia;o__Bacteroidales;f__Bacteroidaceae;g__Bacteroides;s__Bacteroides_sp._CAG:661
OTU476	Bacteria	Firmicutes	Clostridia	Clostridiales	Clostridiales_noname	Clostridiales_noname	Clostridiales_bacterium_VE202-06	d__Bacteria;p__Firmicutes;c__Clostridia;o__Clostridiales;f__Clostridiales_noname;g__Clostridiales_noname;s__Clostridiales_bacterium_VE202-06
OTU477	Bacteria	Firmicutes	Clostridia	Clostridiales	Clostridiaceae	Clostridium	Clostridium_sp._CAG:269	d__Bacteria;p__Firmicutes;c__Clostridia;o__Clostridiales;f__Clostridiaceae;g__Clostridium;s__Clostridium_sp._CAG:269
OTU478	Bacteria	Firmicutes	Clostridia	Clostridiales	Eubacteriaceae	Eubacterium	Eubacterium_sp._CAG:146	d__Bacteria;p__Firmicutes;c__Clostridia;o__Clostridiales;f__Eubacteriaceae;g__Eubacterium;s__Eubacterium_sp._CAG:146
OTU479	Bacteria	Firmicutes	Clostridia	Clostridiales	Clostridiaceae	Clostridium	Clostridium_sp._CAG:417	d__Bacteria;p__Firmicutes;c__Clostridia;o__Clostridiales;f__Clostridiaceae;g__Clostridium;s__Clostridium_sp._CAG:417
OTU480	Bacteria	Firmicutes	Clostridia	Clostridiales	Lachnospiraceae	Blautia	Blautia_sp._CAG:257	d__Bacteria;p__Firmicutes;c__Clostridia;o__Clostridiales;f__Lachnospiraceae;g__Blautia;s__Blautia_sp._CAG:257
OTU481	Bacteria	Firmicutes	Clostridia	Clostridiales	Clostridiaceae	Clostridium	Clostridium_botulinum	d__Bacteria;p__Firmicutes;c__Clostridia;o__Clostridiales;f__Clostridiaceae;g__Clostridium;s__Clostridium_botulinum
OTU482	Bacteria	Firmicutes	Clostridia	Clostridiales	Peptostreptococcaceae	Intestinibacter	Intestinibacter_bartlettii	d__Bacteria;p__Firmicutes;c__Clostridia;o__Clostridiales;f__Peptostreptococcaceae;g__Intestinibacter;s__Intestinibacter_bartlettii
OTU483	Bacteria	Firmicutes	Clostridia	Clostridiales	Clostridiaceae	Clostridium	Clostridium_sp._KNHs209	d__Bacteria;p__Firmicutes;c__Clostridia;o__Clostridiales;f__Clostridiaceae;g__Clostridium;s__Clostridium_sp._KNHs209
OTU484	Bacteria	Firmicutes	Clostridia	Clostridiales	Clostridiaceae	Clostridium	Clostridium_hathewayi_CAG:224	d__Bacteria;p__Firmicutes;c__Clostridia;o__Clostridiales;f__Clostridiaceae;g__Clostridium;s__Clostridium_hathewayi_CAG:224
OTU485	Bacteria	Firmicutes	Clostridia	Clostridiales	Lachnospiraceae	Lachnospiraceae_noname	Lachnospiraceae_bacterium_CAG:25	d__Bacteria;p__Firmicutes;c__Clostridia;o__Clostridiales;f__Lachnospiraceae;g__Lachnospiraceae_noname;s__Lachnospiraceae_bacterium_CAG:25
OTU486	Bacteria	Bacteroidetes	Bacteroidia	Bacteroidales	Bacteroidaceae	Bacteroides	Bacteroides_graminisolvens	d__Bacteria;p__Bacteroidetes;c__Bacteroidia;o__Bacteroidales;f__Bacteroidaceae;g__Bacteroides;s__Bacteroides_graminisolvens
OTU487	Bacteria	Firmicutes	Clostridia	Clostridiales	Eubacteriaceae	Eubacterium	Eubacterium_sp._CAG:786	d__Bacteria;p__Firmicutes;c__Clostridia;o__Clostridiales;f__Eubacteriaceae;g__Eubacterium;s__Eubacterium_sp._CAG:786
OTU488	Bacteria	Firmicutes	Clostridia	Clostridiales	Lachnospiraceae	Lachnospiraceae_noname	Lachnospiraceae_bacterium_2_1_46FAA	d__Bacteria;p__Firmicutes;c__Clostridia;o__Clostridiales;f__Lachnospiraceae;g__Lachnospiraceae_noname;s__Lachnospiraceae_bacterium_2_1_46FAA
OTU489	Bacteria	Firmicutes	Clostridia	Clostridiales	Lachnospiraceae	Lachnospiraceae_noname	Lachnospiraceae_bacterium_3_1_46FAA	d__Bacteria;p__Firmicutes;c__Clostridia;o__Clostridiales;f__Lachnospiraceae;g__Lachnospiraceae_noname;s__Lachnospiraceae_bacterium_3_1_46FAA
OTU490	Bacteria	Firmicutes	Clostridia	Clostridiales	Lachnospiraceae	Blautia	Blautia_hydrogenotrophica	d__Bacteria;p__Firmicutes;c__Clostridia;o__Clostridiales;f__Lachnospiraceae;g__Blautia;s__Blautia_hydrogenotrophica
OTU491	Bacteria	Bacteroidetes	Bacteroidia	Bacteroidales	Porphyromonadaceae	Parabacteroides	Parabacteroides_sp._CAG:409	d__Bacteria;p__Bacteroidetes;c__Bacteroidia;o__Bacteroidales;f__Porphyromonadaceae;g__Parabacteroides;s__Parabacteroides_sp._CAG:409
OTU492	Bacteria	Firmicutes	Clostridia	Clostridiales	Clostridiaceae	Clostridium	Clostridium_sp._D5	d__Bacteria;p__Firmicutes;c__Clostridia;o__Clostridiales;f__Clostridiaceae;g__Clostridium;s__Clostridium_sp._D5
OTU493	Bacteria	Firmicutes	Clostridia	Clostridiales	Lachnospiraceae	Roseburia	Roseburia_sp._CAG:471	d__Bacteria;p__Firmicutes;c__Clostridia;o__Clostridiales;f__Lachnospiraceae;g__Roseburia;s__Roseburia_sp._CAG:471
OTU494	Bacteria	Bacteroidetes	Bacteroidia	Bacteroidales	Prevotellaceae	Prevotella	Prevotella_ruminicola	d__Bacteria;p__Bacteroidetes;c__Bacteroidia;o__Bacteroidales;f__Prevotellaceae;g__Prevotella;s__Prevotella_ruminicola
OTU495	Bacteria	Firmicutes	Clostridia	Clostridiales	Ruminococcaceae	Anaerotruncus	Anaerotruncus_sp._CAG:528	d__Bacteria;p__Firmicutes;c__Clostridia;o__Clostridiales;f__Ruminococcaceae;g__Anaerotruncus;s__Anaerotruncus_sp._CAG:528
OTU496	Bacteria	Firmicutes	Erysipelotrichia	Erysipelotrichales	Erysipelotrichaceae	Erysipelotrichaceae_noname	[Eubacterium]_dolichum	d__Bacteria;p__Firmicutes;c__Erysipelotrichia;o__Erysipelotrichales;f__Erysipelotrichaceae;g__Erysipelotrichaceae_noname;s__[Eubacterium]_dolichum
OTU497	Bacteria	Firmicutes	Clostridia	Clostridiales	Lachnospiraceae	Lachnospiraceae_noname	Lachnospiraceae_bacterium_3_1_57FAA_CT1	d__Bacteria;p__Firmicutes;c__Clostridia;o__Clostridiales;f__Lachnospiraceae;g__Lachnospiraceae_noname;s__Lachnospiraceae_bacterium_3_1_57FAA_CT1
OTU498	Bacteria	Firmicutes	Clostridia	Clostridiales	Clostridiaceae	Clostridium	Clostridium_butyricum	d__Bacteria;p__Firmicutes;c__Clostridia;o__Clostridiales;f__Clostridiaceae;g__Clostridium;s__Clostridium_butyricum
OTU499	Bacteria	Firmicutes	Clostridia	Clostridiales	Peptoniphilaceae	Parvimonas	Parvimonas_micra	d__Bacteria;p__Firmicutes;c__Clostridia;o__Clostridiales;f__Peptoniphilaceae;g__Parvimonas;s__Parvimonas_micra
OTU500	Bacteria	Bacteroidetes	Bacteroidia	Bacteroidales	Porphyromonadaceae	Tannerella	Tannerella_sp._CAG:51	d__Bacteria;p__Bacteroidetes;c__Bacteroidia;o__Bacteroidales;f__Porphyromonadaceae;g__Tannerella;s__Tannerella_sp._CAG:51
OTU501	Bacteria	Bacteroidetes	Bacteroidia	Bacteroidales	Porphyromonadaceae	Coprobacter	Coprobacter_fastidiosus	d__Bacteria;p__Bacteroidetes;c__Bacteroidia;o__Bacteroidales;f__Porphyromonadaceae;g__Coprobacter;s__Coprobacter_fastidiosus
OTU502	Bacteria	Bacteroidetes	Bacteroidia	Bacteroidales	Prevotellaceae	Prevotella	Prevotella_sp._P4-76	d__Bacteria;p__Bacteroidetes;c__Bacteroidia;o__Bacteroidales;f__Prevotellaceae;g__Prevotella;s__Prevotella_sp._P4-76
OTU503	Bacteria	Firmicutes	Clostridia	Clostridiales	Clostridiaceae	Thermobrachium	Thermobrachium_celere	d__Bacteria;p__Firmicutes;c__Clostridia;o__Clostridiales;f__Clostridiaceae;g__Thermobrachium;s__Thermobrachium_celere
OTU504	Bacteria	Firmicutes	Clostridia	Clostridiales	Lachnospiraceae	Catonella	Catonella_morbi	d__Bacteria;p__Firmicutes;c__Clostridia;o__Clostridiales;f__Lachnospiraceae;g__Catonella;s__Catonella_morbi
OTU505	Bacteria	Proteobacteria	Gammaproteobacteria	Enterobacteriales	Enterobacteriaceae	Enterobacter	Enterobacter_aerogenes	d__Bacteria;p__Proteobacteria;c__Gammaproteobacteria;o__Enterobacteriales;f__Enterobacteriaceae;g__Enterobacter;s__Enterobacter_aerogenes
OTU506	Bacteria	Firmicutes	Erysipelotrichia	Erysipelotrichales	Erysipelotrichaceae	Faecalitalea	Faecalitalea_cylindroides	d__Bacteria;p__Firmicutes;c__Erysipelotrichia;o__Erysipelotrichales;f__Erysipelotrichaceae;g__Faecalitalea;s__Faecalitalea_cylindroides
OTU507	Bacteria	Bacteria_noname	Bacteria_noname	Bacteria_noname	Bacteria_noname	Bacteria_noname	uncultured_bacterium_Contigcl_1787	d__Bacteria;p__Bacteria_noname;c__Bacteria_noname;o__Bacteria_noname;f__Bacteria_noname;g__Bacteria_noname;s__uncultured_bacterium_Contigcl_1787
OTU508	Bacteria	Firmicutes	Clostridia	Clostridiales	Eubacteriaceae	Eubacterium	Eubacterium_sp._3_1_31	d__Bacteria;p__Firmicutes;c__Clostridia;o__Clostridiales;f__Eubacteriaceae;g__Eubacterium;s__Eubacterium_sp._3_1_31
OTU509	Bacteria	Firmicutes	Clostridia	Clostridiales	Ruminococcaceae	Ruminiclostridium	[Clostridium]_papyrosolvens	d__Bacteria;p__Firmicutes;c__Clostridia;o__Clostridiales;f__Ruminococcaceae;g__Ruminiclostridium;s__[Clostridium]_papyrosolvens
OTU510	Bacteria	Bacteroidetes	Bacteroidia	Bacteroidales	Prevotellaceae	Prevotella	Prevotella_buccalis	d__Bacteria;p__Bacteroidetes;c__Bacteroidia;o__Bacteroidales;f__Prevotellaceae;g__Prevotella;s__Prevotella_buccalis
OTU511	Bacteria	Firmicutes	Firmicutes_noname	Firmicutes_noname	Firmicutes_noname	Firmicutes_noname	Firmicutes_bacterium_CAG:194	d__Bacteria;p__Firmicutes;c__Firmicutes_noname;o__Firmicutes_noname;f__Firmicutes_noname;g__Firmicutes_noname;s__Firmicutes_bacterium_CAG:194
OTU512	Bacteria	Bacteroidetes	Bacteroidia	Bacteroidales	Bacteroidaceae	Bacteroides	Bacteroides_fragilis_CAG:558	d__Bacteria;p__Bacteroidetes;c__Bacteroidia;o__Bacteroidales;f__Bacteroidaceae;g__Bacteroides;s__Bacteroides_fragilis_CAG:558
OTU513	Bacteria	Firmicutes	Erysipelotrichia	Erysipelotrichales	Erysipelotrichaceae	Erysipelothrix	Erysipelothrix_rhusiopathiae	d__Bacteria;p__Firmicutes;c__Erysipelotrichia;o__Erysipelotrichales;f__Erysipelotrichaceae;g__Erysipelothrix;s__Erysipelothrix_rhusiopathiae
OTU514	Bacteria	Firmicutes	Firmicutes_noname	Firmicutes_noname	Firmicutes_noname	Firmicutes_noname	Firmicutes_bacterium_CAG:424	d__Bacteria;p__Firmicutes;c__Firmicutes_noname;o__Firmicutes_noname;f__Firmicutes_noname;g__Firmicutes_noname;s__Firmicutes_bacterium_CAG:424
OTU515	Bacteria	Proteobacteria	Gammaproteobacteria	Enterobacteriales	Enterobacteriaceae	Shigella	Shigella_dysenteriae	d__Bacteria;p__Proteobacteria;c__Gammaproteobacteria;o__Enterobacteriales;f__Enterobacteriaceae;g__Shigella;s__Shigella_dysenteriae
OTU516	Bacteria	Firmicutes	Clostridia	Clostridiales	Clostridiaceae	Clostridium	Clostridium_clostridioforme_CAG:132	d__Bacteria;p__Firmicutes;c__Clostridia;o__Clostridiales;f__Clostridiaceae;g__Clostridium;s__Clostridium_clostridioforme_CAG:132
OTU517	Bacteria	Actinobacteria	Actinobacteria	Bifidobacteriales	Bifidobacteriaceae	Bifidobacterium	Bifidobacterium_breve	d__Bacteria;p__Actinobacteria;c__Actinobacteria;o__Bifidobacteriales;f__Bifidobacteriaceae;g__Bifidobacterium;s__Bifidobacterium_breve
OTU518	Bacteria	Firmicutes	Clostridia	Clostridiales	Lachnospiraceae	Lachnospiraceae_noname	Lachnospiraceae_bacterium_2_1_58FAA	d__Bacteria;p__Firmicutes;c__Clostridia;o__Clostridiales;f__Lachnospiraceae;g__Lachnospiraceae_noname;s__Lachnospiraceae_bacterium_2_1_58FAA
OTU519	Bacteria	Firmicutes	Firmicutes_noname	Firmicutes_noname	Firmicutes_noname	Firmicutes_noname	Firmicutes_bacterium_CAG:272	d__Bacteria;p__Firmicutes;c__Firmicutes_noname;o__Firmicutes_noname;f__Firmicutes_noname;g__Firmicutes_noname;s__Firmicutes_bacterium_CAG:272
OTU520	Bacteria	Firmicutes	Clostridia	Clostridiales	Clostridiaceae	Clostridium	Clostridium_sp._CAG:470	d__Bacteria;p__Firmicutes;c__Clostridia;o__Clostridiales;f__Clostridiaceae;g__Clostridium;s__Clostridium_sp._CAG:470
OTU521	Bacteria	Firmicutes	Bacilli	Lactobacillales	Streptococcaceae	Streptococcus	Streptococcus_thermophilus	d__Bacteria;p__Firmicutes;c__Bacilli;o__Lactobacillales;f__Streptococcaceae;g__Streptococcus;s__Streptococcus_thermophilus
OTU522	Bacteria	Firmicutes	Clostridia	Clostridiales	Clostridiaceae	Clostridium	Clostridium_sp._CAG:389	d__Bacteria;p__Firmicutes;c__Clostridia;o__Clostridiales;f__Clostridiaceae;g__Clostridium;s__Clostridium_sp._CAG:389
OTU523	Bacteria	Firmicutes	Clostridia	Clostridiales	Lachnospiraceae	Lachnoclostridium	Lachnoclostridium_phytofermentans	d__Bacteria;p__Firmicutes;c__Clostridia;o__Clostridiales;f__Lachnospiraceae;g__Lachnoclostridium;s__Lachnoclostridium_phytofermentans
OTU524	Bacteria	Firmicutes	Clostridia	Clostridiales	Ruminococcaceae	Ruminococcus	Ruminococcus_champanellensis	d__Bacteria;p__Firmicutes;c__Clostridia;o__Clostridiales;f__Ruminococcaceae;g__Ruminococcus;s__Ruminococcus_champanellensis
OTU525	Bacteria	Verrucomicrobia	Verrucomicrobiae	Verrucomicrobiales	Akkermansiaceae	Akkermansia	Akkermansia_unclassified	d__Bacteria;p__Verrucomicrobia;c__Verrucomicrobiae;o__Verrucomicrobiales;f__Akkermansiaceae;g__Akkermansia;s__Akkermansia_unclassified
OTU526	Bacteria	Firmicutes	Negativicutes	Selenomonadales	Veillonellaceae	Veillonella	Veillonella_magna	d__Bacteria;p__Firmicutes;c__Negativicutes;o__Selenomonadales;f__Veillonellaceae;g__Veillonella;s__Veillonella_magna
OTU527	Bacteria	Firmicutes	Erysipelotrichia	Erysipelotrichales	Erysipelotrichaceae	Holdemania	Holdemania_massiliensis	d__Bacteria;p__Firmicutes;c__Erysipelotrichia;o__Erysipelotrichales;f__Erysipelotrichaceae;g__Holdemania;s__Holdemania_massiliensis
OTU528	Bacteria	Bacteroidetes	Bacteroidia	Bacteroidales	Bacteroidaceae	Bacteroides	Bacteroides_reticulotermitis	d__Bacteria;p__Bacteroidetes;c__Bacteroidia;o__Bacteroidales;f__Bacteroidaceae;g__Bacteroides;s__Bacteroides_reticulotermitis
OTU529	Bacteria	Actinobacteria	Coriobacteriia	Coriobacteriales	Coriobacteriaceae	Collinsella	Collinsella_sp._CAG:166	d__Bacteria;p__Actinobacteria;c__Coriobacteriia;o__Coriobacteriales;f__Coriobacteriaceae;g__Collinsella;s__Collinsella_sp._CAG:166
OTU530	Bacteria	Firmicutes	Negativicutes	Selenomonadales	Veillonellaceae	Mitsuokella	Mitsuokella_multacida	d__Bacteria;p__Firmicutes;c__Negativicutes;o__Selenomonadales;f__Veillonellaceae;g__Mitsuokella;s__Mitsuokella_multacida
OTU531	Bacteria	Firmicutes	Clostridia	Clostridiales	Clostridiales_noname	Clostridiales_noname	Clostridiales_bacterium_NK3B98	d__Bacteria;p__Firmicutes;c__Clostridia;o__Clostridiales;f__Clostridiales_noname;g__Clostridiales_noname;s__Clostridiales_bacterium_NK3B98
OTU532	Bacteria	Bacteroidetes	Bacteroidia	Bacteroidales	Prevotellaceae	Prevotella	Prevotella_baroniae	d__Bacteria;p__Bacteroidetes;c__Bacteroidia;o__Bacteroidales;f__Prevotellaceae;g__Prevotella;s__Prevotella_baroniae
OTU533	Bacteria	Firmicutes	Erysipelotrichia	Erysipelotrichales	Erysipelotrichaceae	Erysipelotrichaceae_unclassified	Erysipelotrichaceae_unclassified	d__Bacteria;p__Firmicutes;c__Erysipelotrichia;o__Erysipelotrichales;f__Erysipelotrichaceae;g__Erysipelotrichaceae_unclassified;s__Erysipelotrichaceae_unclassified
OTU534	Bacteria	Bacteroidetes	Bacteroidia	Bacteroidales	Prevotellaceae	Prevotella	Prevotella_sp._P5-125	d__Bacteria;p__Bacteroidetes;c__Bacteroidia;o__Bacteroidales;f__Prevotellaceae;g__Prevotella;s__Prevotella_sp._P5-125
OTU535	Bacteria	Firmicutes	Clostridia	Clostridiales	Lachnospiraceae	Butyrivibrio	Butyrivibrio_fibrisolvens	d__Bacteria;p__Firmicutes;c__Clostridia;o__Clostridiales;f__Lachnospiraceae;g__Butyrivibrio;s__Butyrivibrio_fibrisolvens
OTU536	Bacteria	Firmicutes	Clostridia	Clostridiales	Eubacteriaceae	Eubacterium	Eubacterium_sp._CAG:161	d__Bacteria;p__Firmicutes;c__Clostridia;o__Clostridiales;f__Eubacteriaceae;g__Eubacterium;s__Eubacterium_sp._CAG:161
OTU537	Bacteria	Firmicutes	Clostridia	Clostridiales	Ruminococcaceae	Ruminococcus	Ruminococcus_sp._CAG:724	d__Bacteria;p__Firmicutes;c__Clostridia;o__Clostridiales;f__Ruminococcaceae;g__Ruminococcus;s__Ruminococcus_sp._CAG:724
OTU538	Bacteria	Bacteroidetes	Bacteroidia	Bacteroidales	Porphyromonadaceae	Odoribacter	Odoribacter_sp._CAG:788	d__Bacteria;p__Bacteroidetes;c__Bacteroidia;o__Bacteroidales;f__Porphyromonadaceae;g__Odoribacter;s__Odoribacter_sp._CAG:788
OTU539	Bacteria	Proteobacteria	Gammaproteobacteria	Enterobacteriales	Enterobacteriaceae	Klebsiella	Klebsiella_sp._MS_92-3	d__Bacteria;p__Proteobacteria;c__Gammaproteobacteria;o__Enterobacteriales;f__Enterobacteriaceae;g__Klebsiella;s__Klebsiella_sp._MS_92-3
OTU540	Bacteria	Firmicutes	Clostridia	Clostridiales	Clostridiaceae	Clostridium	Clostridium_sp._CAG:169	d__Bacteria;p__Firmicutes;c__Clostridia;o__Clostridiales;f__Clostridiaceae;g__Clostridium;s__Clostridium_sp._CAG:169
OTU541	Bacteria	Proteobacteria	Betaproteobacteria	Burkholderiales	Sutterellaceae	Sutterella	Sutterella_unclassified	d__Bacteria;p__Proteobacteria;c__Betaproteobacteria;o__Burkholderiales;f__Sutterellaceae;g__Sutterella;s__Sutterella_unclassified
OTU542	Bacteria	Firmicutes	Clostridia	Clostridiales	Clostridiaceae	Clostridium	Clostridium_sp._CAG:505	d__Bacteria;p__Firmicutes;c__Clostridia;o__Clostridiales;f__Clostridiaceae;g__Clostridium;s__Clostridium_sp._CAG:505
OTU543	Bacteria	Bacteroidetes	Bacteroidia	Bacteroidales	Prevotellaceae	Prevotella	Prevotella_sp._CAG:924	d__Bacteria;p__Bacteroidetes;c__Bacteroidia;o__Bacteroidales;f__Prevotellaceae;g__Prevotella;s__Prevotella_sp._CAG:924
OTU544	Bacteria	Bacteroidetes	Bacteroidia	Bacteroidales	Porphyromonadaceae	Coprobacter	Coprobacter_sp._177	d__Bacteria;p__Bacteroidetes;c__Bacteroidia;o__Bacteroidales;f__Porphyromonadaceae;g__Coprobacter;s__Coprobacter_sp._177
OTU545	Bacteria	Firmicutes	Bacilli	Bacillales	Bacillaceae	Halobacillus	Halobacillus_trueperi	d__Bacteria;p__Firmicutes;c__Bacilli;o__Bacillales;f__Bacillaceae;g__Halobacillus;s__Halobacillus_trueperi
OTU546	Bacteria	Actinobacteria	Actinobacteria	Bifidobacteriales	Bifidobacteriaceae	Bifidobacterium	Bifidobacterium_kashiwanohense	d__Bacteria;p__Actinobacteria;c__Actinobacteria;o__Bifidobacteriales;f__Bifidobacteriaceae;g__Bifidobacterium;s__Bifidobacterium_kashiwanohense
OTU547	Bacteria	Firmicutes	Firmicutes_noname	Firmicutes_noname	Firmicutes_noname	Firmicutes_noname	Firmicutes_bacterium_CAG:466	d__Bacteria;p__Firmicutes;c__Firmicutes_noname;o__Firmicutes_noname;f__Firmicutes_noname;g__Firmicutes_noname;s__Firmicutes_bacterium_CAG:466
OTU548	Bacteria	Bacteroidetes	Bacteroidia	Bacteroidales	Porphyromonadaceae	Odoribacter	Odoribacter_laneus	d__Bacteria;p__Bacteroidetes;c__Bacteroidia;o__Bacteroidales;f__Porphyromonadaceae;g__Odoribacter;s__Odoribacter_laneus
OTU549	Bacteria	Firmicutes	Clostridia	Clostridiales	Lachnospiraceae	Dorea	Dorea_longicatena_CAG:42	d__Bacteria;p__Firmicutes;c__Clostridia;o__Clostridiales;f__Lachnospiraceae;g__Dorea;s__Dorea_longicatena_CAG:42
OTU550	Bacteria	Firmicutes	Firmicutes_noname	Firmicutes_noname	Firmicutes_noname	Firmicutes_noname	Firmicutes_bacterium_CAG:94	d__Bacteria;p__Firmicutes;c__Firmicutes_noname;o__Firmicutes_noname;f__Firmicutes_noname;g__Firmicutes_noname;s__Firmicutes_bacterium_CAG:94
OTU551	Bacteria	Firmicutes	Clostridia	Clostridiales	Ruminococcaceae	Ruminococcus	Ruminococcus_sp._CAG:488	d__Bacteria;p__Firmicutes;c__Clostridia;o__Clostridiales;f__Ruminococcaceae;g__Ruminococcus;s__Ruminococcus_sp._CAG:488
OTU552	Bacteria	Firmicutes	Clostridia	Clostridiales	Clostridiaceae	Clostridium	Clostridium_sp._CAG:571	d__Bacteria;p__Firmicutes;c__Clostridia;o__Clostridiales;f__Clostridiaceae;g__Clostridium;s__Clostridium_sp._CAG:571
OTU553	Bacteria	Firmicutes	Firmicutes_noname	Firmicutes_noname	Firmicutes_noname	Firmicutes_noname	Firmicutes_bacterium_CAG:646	d__Bacteria;p__Firmicutes;c__Firmicutes_noname;o__Firmicutes_noname;f__Firmicutes_noname;g__Firmicutes_noname;s__Firmicutes_bacterium_CAG:646
OTU554	Bacteria	Firmicutes	Clostridia	Clostridiales	Clostridiaceae	Clostridium	Clostridium_sp._CAG:678	d__Bacteria;p__Firmicutes;c__Clostridia;o__Clostridiales;f__Clostridiaceae;g__Clostridium;s__Clostridium_sp._CAG:678
OTU555	Bacteria	Bacteroidetes	Bacteroidia	Bacteroidales	Prevotellaceae	Prevotella	Prevotella_brevis	d__Bacteria;p__Bacteroidetes;c__Bacteroidia;o__Bacteroidales;f__Prevotellaceae;g__Prevotella;s__Prevotella_brevis
OTU556	Bacteria	Firmicutes	Clostridia	Clostridiales	Clostridiaceae	Clostridium	Clostridium_sp._ASF356	d__Bacteria;p__Firmicutes;c__Clostridia;o__Clostridiales;f__Clostridiaceae;g__Clostridium;s__Clostridium_sp._ASF356
OTU557	Bacteria	Firmicutes	Clostridia	Clostridiales	Lachnospiraceae	Lachnospiraceae_noname	Lachnospiraceae_bacterium_3-2	d__Bacteria;p__Firmicutes;c__Clostridia;o__Clostridiales;f__Lachnospiraceae;g__Lachnospiraceae_noname;s__Lachnospiraceae_bacterium_3-2
OTU558	Bacteria	Firmicutes	Clostridia	Clostridiales	Ruminococcaceae	Ruminococcus	Ruminococcus_sp._CAG:563	d__Bacteria;p__Firmicutes;c__Clostridia;o__Clostridiales;f__Ruminococcaceae;g__Ruminococcus;s__Ruminococcus_sp._CAG:563
OTU559	Bacteria	Firmicutes	Negativicutes	Selenomonadales	Veillonellaceae	Veillonella	Veillonella_sp._oral_taxon_158	d__Bacteria;p__Firmicutes;c__Negativicutes;o__Selenomonadales;f__Veillonellaceae;g__Veillonella;s__Veillonella_sp._oral_taxon_158
OTU560	Bacteria	Proteobacteria	Betaproteobacteria	Burkholderiales	Sutterellaceae	Sutterella	Sutterella_wadsworthensis_CAG:135	d__Bacteria;p__Proteobacteria;c__Betaproteobacteria;o__Burkholderiales;f__Sutterellaceae;g__Sutterella;s__Sutterella_wadsworthensis_CAG:135
OTU561	Bacteria	Bacteroidetes	Bacteroidia	Bacteroidales	Prevotellaceae	Prevotella	Prevotella_dentalis	d__Bacteria;p__Bacteroidetes;c__Bacteroidia;o__Bacteroidales;f__Prevotellaceae;g__Prevotella;s__Prevotella_dentalis
OTU562	Bacteria	Bacteroidetes	Bacteroidia	Bacteroidales	Prevotellaceae	Prevotella	Prevotella_sp._CAG:592	d__Bacteria;p__Bacteroidetes;c__Bacteroidia;o__Bacteroidales;f__Prevotellaceae;g__Prevotella;s__Prevotella_sp._CAG:592
OTU563	Bacteria	Firmicutes	Clostridia	Clostridiales	Ruminococcaceae	Ruminococcus	Ruminococcus_sp._CAG:90	d__Bacteria;p__Firmicutes;c__Clostridia;o__Clostridiales;f__Ruminococcaceae;g__Ruminococcus;s__Ruminococcus_sp._CAG:90
OTU564	Bacteria	Bacteroidetes	Bacteroidia	Bacteroidales	Prevotellaceae	Prevotella	Prevotella_melaninogenica	d__Bacteria;p__Bacteroidetes;c__Bacteroidia;o__Bacteroidales;f__Prevotellaceae;g__Prevotella;s__Prevotella_melaninogenica
OTU565	Bacteria	Firmicutes	Firmicutes_noname	Firmicutes_noname	Firmicutes_noname	Firmicutes_noname	Firmicutes_bacterium_CAG:145	d__Bacteria;p__Firmicutes;c__Firmicutes_noname;o__Firmicutes_noname;f__Firmicutes_noname;g__Firmicutes_noname;s__Firmicutes_bacterium_CAG:145
OTU566	Bacteria	Bacteroidetes	Bacteroidia	Bacteroidales	Prevotellaceae	Prevotella	Prevotella_oris	d__Bacteria;p__Bacteroidetes;c__Bacteroidia;o__Bacteroidales;f__Prevotellaceae;g__Prevotella;s__Prevotella_oris
OTU567	Bacteria	Bacteroidetes	Bacteroidia	Bacteroidales	Porphyromonadaceae	Porphyromonas	Porphyromonas_crevioricanis	d__Bacteria;p__Bacteroidetes;c__Bacteroidia;o__Bacteroidales;f__Porphyromonadaceae;g__Porphyromonas;s__Porphyromonas_crevioricanis
OTU568	Bacteria	Proteobacteria	Epsilonproteobacteria	Campylobacterales	Campylobacteraceae	Campylobacter	Campylobacter_jejuni	d__Bacteria;p__Proteobacteria;c__Epsilonproteobacteria;o__Campylobacterales;f__Campylobacteraceae;g__Campylobacter;s__Campylobacter_jejuni
OTU569	Bacteria	Firmicutes	Bacilli	Lactobacillales	Lactobacillaceae	Lactobacillus	Lactobacillus_ruminis	d__Bacteria;p__Firmicutes;c__Bacilli;o__Lactobacillales;f__Lactobacillaceae;g__Lactobacillus;s__Lactobacillus_ruminis
OTU570	Bacteria	Cloacimonetes	Cloacimonetes_unclassified	Cloacimonetes_unclassified	Cloacimonetes_unclassified	Cloacimonetes_unclassified	Cloacimonetes_unclassified	d__Bacteria;p__Cloacimonetes;c__Cloacimonetes_unclassified;o__Cloacimonetes_unclassified;f__Cloacimonetes_unclassified;g__Cloacimonetes_unclassified;s__Cloacimonetes_unclassified
OTU571	Bacteria	Firmicutes	Clostridia	Clostridiales	Lachnospiraceae	Butyrivibrio	Butyrivibrio_crossotus_CAG:259	d__Bacteria;p__Firmicutes;c__Clostridia;o__Clostridiales;f__Lachnospiraceae;g__Butyrivibrio;s__Butyrivibrio_crossotus_CAG:259
OTU572	Bacteria	Firmicutes	Erysipelotrichia	Erysipelotrichales	Erysipelotrichaceae	Erysipelotrichaceae_noname	Erysipelotrichaceae_bacterium_3_1_53	d__Bacteria;p__Firmicutes;c__Erysipelotrichia;o__Erysipelotrichales;f__Erysipelotrichaceae;g__Erysipelotrichaceae_noname;s__Erysipelotrichaceae_bacterium_3_1_53
OTU573	Bacteria	Firmicutes	Clostridia	Clostridiales	Lachnospiraceae	Lachnoclostridium	[Clostridium]_methoxybenzovorans	d__Bacteria;p__Firmicutes;c__Clostridia;o__Clostridiales;f__Lachnospiraceae;g__Lachnoclostridium;s__[Clostridium]_methoxybenzovorans
OTU574	Bacteria	Bacteroidetes	Bacteroidia	Bacteroidales	Prevotellaceae	Prevotella	Prevotella_sp._P5-119	d__Bacteria;p__Bacteroidetes;c__Bacteroidia;o__Bacteroidales;f__Prevotellaceae;g__Prevotella;s__Prevotella_sp._P5-119
OTU575	Bacteria	Bacteroidetes	Bacteroidia	Bacteroidales	Prevotellaceae	Prevotella	Prevotella_oryzae	d__Bacteria;p__Bacteroidetes;c__Bacteroidia;o__Bacteroidales;f__Prevotellaceae;g__Prevotella;s__Prevotella_oryzae
OTU576	Bacteria	Proteobacteria	Alphaproteobacteria	Rhizobiales	Phyllobacteriaceae	Mesorhizobium	Mesorhizobium_sp._ORS3359	d__Bacteria;p__Proteobacteria;c__Alphaproteobacteria;o__Rhizobiales;f__Phyllobacteriaceae;g__Mesorhizobium;s__Mesorhizobium_sp._ORS3359
OTU577	Bacteria	Proteobacteria	Gammaproteobacteria	Enterobacteriales	Enterobacteriaceae	Klebsiella	Klebsiella_oxytoca	d__Bacteria;p__Proteobacteria;c__Gammaproteobacteria;o__Enterobacteriales;f__Enterobacteriaceae;g__Klebsiella;s__Klebsiella_oxytoca
OTU578	Bacteria	Bacteroidetes	Bacteroidia	Bacteroidales	Prevotellaceae	Prevotella	Prevotella_amnii	d__Bacteria;p__Bacteroidetes;c__Bacteroidia;o__Bacteroidales;f__Prevotellaceae;g__Prevotella;s__Prevotella_amnii
OTU579	Bacteria	Firmicutes	Clostridia	Clostridiales	Eubacteriaceae	Eubacterium	Eubacterium_limosum	d__Bacteria;p__Firmicutes;c__Clostridia;o__Clostridiales;f__Eubacteriaceae;g__Eubacterium;s__Eubacterium_limosum
OTU580	Bacteria	Firmicutes	Clostridia	Clostridiales	Eubacteriaceae	Eubacterium	Eubacterium_sp._CAG:841	d__Bacteria;p__Firmicutes;c__Clostridia;o__Clostridiales;f__Eubacteriaceae;g__Eubacterium;s__Eubacterium_sp._CAG:841
OTU581	Bacteria	Firmicutes	Clostridia	Clostridiales	Clostridiaceae	Clostridium	Clostridium_sp._CAG:1013	d__Bacteria;p__Firmicutes;c__Clostridia;o__Clostridiales;f__Clostridiaceae;g__Clostridium;s__Clostridium_sp._CAG:1013
OTU582	Bacteria	Bacteroidetes	Bacteroidia	Bacteroidales	Bacteroidaceae	Bacteroides	Bacteroides_pectinophilus_CAG:437	d__Bacteria;p__Bacteroidetes;c__Bacteroidia;o__Bacteroidales;f__Bacteroidaceae;g__Bacteroides;s__Bacteroides_pectinophilus_CAG:437
OTU583	Bacteria	Actinobacteria	Actinobacteria	Bifidobacteriales	Bifidobacteriaceae	Bifidobacterium	Bifidobacterium_bifidum	d__Bacteria;p__Actinobacteria;c__Actinobacteria;o__Bifidobacteriales;f__Bifidobacteriaceae;g__Bifidobacterium;s__Bifidobacterium_bifidum
OTU584	Bacteria	Firmicutes	Negativicutes	Selenomonadales	Veillonellaceae	Dialister	Dialister_sp._CAG:486	d__Bacteria;p__Firmicutes;c__Negativicutes;o__Selenomonadales;f__Veillonellaceae;g__Dialister;s__Dialister_sp._CAG:486
OTU585	Bacteria	Firmicutes	Negativicutes	Selenomonadales	Veillonellaceae	Dialister	Dialister_sp._CAG:486	d__Bacteria;p__Firmicutes;c__Negativicutes;o__Selenomonadales;f__Veillonellaceae;g__Dialister;s__Dialister_sp._CAG:486
OTU586	Bacteria	Firmicutes	Clostridia	Clostridiales	Ruminococcaceae	Ruminococcus	Ruminococcus_sp._CAG:403	d__Bacteria;p__Firmicutes;c__Clostridia;o__Clostridiales;f__Ruminococcaceae;g__Ruminococcus;s__Ruminococcus_sp._CAG:403
OTU587	Bacteria	Firmicutes	Bacilli	Lactobacillales	Streptococcaceae	Streptococcus	Streptococcus_anginosus	d__Bacteria;p__Firmicutes;c__Bacilli;o__Lactobacillales;f__Streptococcaceae;g__Streptococcus;s__Streptococcus_anginosus
OTU588	Bacteria	Bacteroidetes	Bacteroidia	Bacteroidales	Prevotellaceae	Prevotella	Prevotella_bergensis	d__Bacteria;p__Bacteroidetes;c__Bacteroidia;o__Bacteroidales;f__Prevotellaceae;g__Prevotella;s__Prevotella_bergensis
OTU589	Bacteria	Firmicutes	Clostridia	Clostridiales	Lachnospiraceae	Robinsoniella	Robinsoniella_sp._KNHs210	d__Bacteria;p__Firmicutes;c__Clostridia;o__Clostridiales;f__Lachnospiraceae;g__Robinsoniella;s__Robinsoniella_sp._KNHs210
OTU590	Bacteria	Firmicutes	Clostridia	Clostridiales	Lachnospiraceae	Dorea	Dorea_sp._CAG:317	d__Bacteria;p__Firmicutes;c__Clostridia;o__Clostridiales;f__Lachnospiraceae;g__Dorea;s__Dorea_sp._CAG:317
OTU591	Bacteria	Firmicutes	Clostridia	Clostridiales	Clostridiaceae	Clostridium	Clostridium_sp._ASBs410	d__Bacteria;p__Firmicutes;c__Clostridia;o__Clostridiales;f__Clostridiaceae;g__Clostridium;s__Clostridium_sp._ASBs410
OTU592	Bacteria	Firmicutes	Clostridia	Clostridiales	Clostridiales_noname	Clostridiales_noname	Clostridiales_bacterium_VE202-14	d__Bacteria;p__Firmicutes;c__Clostridia;o__Clostridiales;f__Clostridiales_noname;g__Clostridiales_noname;s__Clostridiales_bacterium_VE202-14
OTU593	Bacteria	Bacteroidetes	Bacteroidia	Bacteroidales	Prevotellaceae	Prevotella	Prevotella_sp._S7-1-8	d__Bacteria;p__Bacteroidetes;c__Bacteroidia;o__Bacteroidales;f__Prevotellaceae;g__Prevotella;s__Prevotella_sp._S7-1-8
OTU594	Bacteria	Bacteroidetes	Bacteroidia	Bacteroidales	Porphyromonadaceae	Tannerella	Tannerella_sp._CAG:118	d__Bacteria;p__Bacteroidetes;c__Bacteroidia;o__Bacteroidales;f__Porphyromonadaceae;g__Tannerella;s__Tannerella_sp._CAG:118
OTU595	Bacteria	Firmicutes	Negativicutes	Selenomonadales	Veillonellaceae	Veillonella	Veillonella_atypica	d__Bacteria;p__Firmicutes;c__Negativicutes;o__Selenomonadales;f__Veillonellaceae;g__Veillonella;s__Veillonella_atypica
OTU596	Bacteria	Viruses_noname	Viruses_noname	Viruses_noname	Viruses_noname	Viruses_noname	unidentified_phage	d__Bacteria;p__Viruses_noname;c__Viruses_noname;o__Viruses_noname;f__Viruses_noname;g__Viruses_noname;s__unidentified_phage
OTU597	Bacteria	Bacteroidetes	Bacteroidia	Bacteroidales	Prevotellaceae	Prevotella	Prevotella_sp._CAG:873	d__Bacteria;p__Bacteroidetes;c__Bacteroidia;o__Bacteroidales;f__Prevotellaceae;g__Prevotella;s__Prevotella_sp._CAG:873
OTU598	Bacteria	Firmicutes	Clostridia	Clostridiales	Clostridiales_noname	Clostridiales_noname	Clostridiales_bacterium_VE202-13	d__Bacteria;p__Firmicutes;c__Clostridia;o__Clostridiales;f__Clostridiales_noname;g__Clostridiales_noname;s__Clostridiales_bacterium_VE202-13
OTU599	Bacteria	Firmicutes	Clostridia	Clostridiales	Lachnospiraceae	Lachnospiraceae_noname	Lachnospiraceae_bacterium_8_1_57FAA	d__Bacteria;p__Firmicutes;c__Clostridia;o__Clostridiales;f__Lachnospiraceae;g__Lachnospiraceae_noname;s__Lachnospiraceae_bacterium_8_1_57FAA
OTU600	Bacteria	Bacteroidetes	Bacteroidia	Bacteroidales	Rikenellaceae	Alistipes	Alistipes_sp._CAG:831	d__Bacteria;p__Bacteroidetes;c__Bacteroidia;o__Bacteroidales;f__Rikenellaceae;g__Alistipes;s__Alistipes_sp._CAG:831
OTU601	Bacteria	Firmicutes	Erysipelotrichia	Erysipelotrichales	Erysipelotrichaceae	Coprobacillus	Coprobacillus_sp._8_2_54BFAA	d__Bacteria;p__Firmicutes;c__Erysipelotrichia;o__Erysipelotrichales;f__Erysipelotrichaceae;g__Coprobacillus;s__Coprobacillus_sp._8_2_54BFAA
OTU602	Bacteria	Firmicutes	Clostridia	Clostridiales	Lachnospiraceae	Coprococcus	Coprococcus_sp._HPP0048	d__Bacteria;p__Firmicutes;c__Clostridia;o__Clostridiales;f__Lachnospiraceae;g__Coprococcus;s__Coprococcus_sp._HPP0048
OTU603	Bacteria	Firmicutes	Clostridia	Clostridiales	Lachnospiraceae	Oribacterium	Oribacterium_sp._oral_taxon_078	d__Bacteria;p__Firmicutes;c__Clostridia;o__Clostridiales;f__Lachnospiraceae;g__Oribacterium;s__Oribacterium_sp._oral_taxon_078
OTU604	Bacteria	Firmicutes	Clostridia	Clostridiales	Clostridiaceae	Clostridium	Clostridium_sp._CAG:780	d__Bacteria;p__Firmicutes;c__Clostridia;o__Clostridiales;f__Clostridiaceae;g__Clostridium;s__Clostridium_sp._CAG:780
OTU605	Bacteria	Firmicutes	Clostridia	Clostridiales	Clostridiaceae	Clostridium	Clostridium_sp._CAG:1024	d__Bacteria;p__Firmicutes;c__Clostridia;o__Clostridiales;f__Clostridiaceae;g__Clostridium;s__Clostridium_sp._CAG:1024
OTU606	Bacteria	Firmicutes	Clostridia	Clostridiales	Clostridiaceae	Clostridium	Clostridium_perfringens	d__Bacteria;p__Firmicutes;c__Clostridia;o__Clostridiales;f__Clostridiaceae;g__Clostridium;s__Clostridium_perfringens
OTU607	Bacteria	Firmicutes	Clostridia	Clostridiales	Lachnospiraceae	Lachnoclostridium	[Clostridium]_celerecrescens	d__Bacteria;p__Firmicutes;c__Clostridia;o__Clostridiales;f__Lachnospiraceae;g__Lachnoclostridium;s__[Clostridium]_celerecrescens
OTU608	Bacteria	Bacteroidetes	Bacteroidia	Bacteroidales	Rikenellaceae	Alistipes	Alistipes_sp._CAG:268	d__Bacteria;p__Bacteroidetes;c__Bacteroidia;o__Bacteroidales;f__Rikenellaceae;g__Alistipes;s__Alistipes_sp._CAG:268
OTU609	Bacteria	Firmicutes	Clostridia	Clostridiales	Ruminococcaceae	Candidatus_Soleaferrea	Candidatus_Soleaferrea_massiliensis	d__Bacteria;p__Firmicutes;c__Clostridia;o__Clostridiales;f__Ruminococcaceae;g__Candidatus_Soleaferrea;s__Candidatus_Soleaferrea_massiliensis
OTU610	Bacteria	Firmicutes	Clostridia	Clostridiales	Peptococcaceae	Desulfitobacterium	Desulfitobacterium_hafniense	d__Bacteria;p__Firmicutes;c__Clostridia;o__Clostridiales;f__Peptococcaceae;g__Desulfitobacterium;s__Desulfitobacterium_hafniense
OTU611	Bacteria	Firmicutes	Clostridia	Clostridiales	Ruminococcaceae	Ruminococcus	Ruminococcus_sp._CAG:330	d__Bacteria;p__Firmicutes;c__Clostridia;o__Clostridiales;f__Ruminococcaceae;g__Ruminococcus;s__Ruminococcus_sp._CAG:330
OTU612	Bacteria	Bacteroidetes	Bacteroidia	Bacteroidales	Bacteroidaceae	Bacteroides	Bacteroides_fragilis_CAG:47	d__Bacteria;p__Bacteroidetes;c__Bacteroidia;o__Bacteroidales;f__Bacteroidaceae;g__Bacteroides;s__Bacteroides_fragilis_CAG:47
OTU613	Bacteria	Bacteroidetes	Bacteroidia	Bacteroidales	Prevotellaceae	Prevotella	Prevotella_sp._MSX73	d__Bacteria;p__Bacteroidetes;c__Bacteroidia;o__Bacteroidales;f__Prevotellaceae;g__Prevotella;s__Prevotella_sp._MSX73
OTU614	Bacteria	Bacteroidetes	Bacteroidia	Bacteroidales	Prevotellaceae	Prevotella	Prevotella_sp._CAG:485	d__Bacteria;p__Bacteroidetes;c__Bacteroidia;o__Bacteroidales;f__Prevotellaceae;g__Prevotella;s__Prevotella_sp._CAG:485
OTU615	Bacteria	Bacteroidetes	Bacteroidia	Bacteroidales	Prevotellaceae	Hallella	Hallella_seregens	d__Bacteria;p__Bacteroidetes;c__Bacteroidia;o__Bacteroidales;f__Prevotellaceae;g__Hallella;s__Hallella_seregens
OTU616	Bacteria	Proteobacteria	Gammaproteobacteria	Enterobacteriales	Enterobacteriaceae	Enterobacter	Enterobacter_sp._EGD-HP1	d__Bacteria;p__Proteobacteria;c__Gammaproteobacteria;o__Enterobacteriales;f__Enterobacteriaceae;g__Enterobacter;s__Enterobacter_sp._EGD-HP1
OTU617	Bacteria	Proteobacteria	Betaproteobacteria	Burkholderiales	Oxalobacteraceae	Oxalobacter	Oxalobacter_formigenes	d__Bacteria;p__Proteobacteria;c__Betaproteobacteria;o__Burkholderiales;f__Oxalobacteraceae;g__Oxalobacter;s__Oxalobacter_formigenes
OTU618	Bacteria	Firmicutes	Clostridia	Clostridiales	Lachnospiraceae	Lachnospiraceae_noname	Lachnospiraceae_bacterium_9_1_43BFAA	d__Bacteria;p__Firmicutes;c__Clostridia;o__Clostridiales;f__Lachnospiraceae;g__Lachnospiraceae_noname;s__Lachnospiraceae_bacterium_9_1_43BFAA
OTU619	Bacteria	Firmicutes	Negativicutes	Selenomonadales	Acidaminococcaceae	Acidaminococcus	Acidaminococcus_sp._CAG:542	d__Bacteria;p__Firmicutes;c__Negativicutes;o__Selenomonadales;f__Acidaminococcaceae;g__Acidaminococcus;s__Acidaminococcus_sp._CAG:542
OTU620	Bacteria	Bacteroidetes	Bacteroidia	Bacteroidales	Prevotellaceae	Prevotella	Prevotella_oralis	d__Bacteria;p__Bacteroidetes;c__Bacteroidia;o__Bacteroidales;f__Prevotellaceae;g__Prevotella;s__Prevotella_oralis
OTU621	Bacteria	Fusobacteria	Fusobacteriia	Fusobacteriales	Fusobacteriaceae	Fusobacterium	Fusobacterium_nucleatum	d__Bacteria;p__Fusobacteria;c__Fusobacteriia;o__Fusobacteriales;f__Fusobacteriaceae;g__Fusobacterium;s__Fusobacterium_nucleatum
OTU622	Bacteria	Firmicutes	Clostridia	Clostridiales	Eubacteriaceae	Eubacterium	Eubacterium_hallii_CAG:12	d__Bacteria;p__Firmicutes;c__Clostridia;o__Clostridiales;f__Eubacteriaceae;g__Eubacterium;s__Eubacterium_hallii_CAG:12
OTU623	Bacteria	Firmicutes	Clostridia	Clostridiales	Ruminococcaceae	Ruminococcus	Ruminococcus_gauvreauii	d__Bacteria;p__Firmicutes;c__Clostridia;o__Clostridiales;f__Ruminococcaceae;g__Ruminococcus;s__Ruminococcus_gauvreauii
OTU624	Bacteria	Firmicutes	Clostridia	Clostridiales	Clostridiaceae	Clostridium	Clostridium_sp._CAG:411	d__Bacteria;p__Firmicutes;c__Clostridia;o__Clostridiales;f__Clostridiaceae;g__Clostridium;s__Clostridium_sp._CAG:411
OTU625	Bacteria	Proteobacteria	Gammaproteobacteria	Aeromonadales	Succinivibrionaceae	Succinatimonas	Succinatimonas_sp._CAG:777	d__Bacteria;p__Proteobacteria;c__Gammaproteobacteria;o__Aeromonadales;f__Succinivibrionaceae;g__Succinatimonas;s__Succinatimonas_sp._CAG:777

## Sheet: 12 OTU
Group	#NAME	s__[Bacteroides]_pectinophilus	s__[Clostridium]_amygdalinum	s__[Clostridium]_asparagiforme	s__[Clostridium]_bolteae	s__[Clostridium]_cellulosi	s__[Clostridium]_clostridioforme	s__[Clostridium]_innocuum	s__[Clostridium]_leptum	s__[Clostridium]_symbiosum	s__[Eubacterium]_eligens	s__[Eubacterium]_rectale	s__[Eubacterium]_siraeum	s__[Ruminococcus]_gnavus	s__[Ruminococcus]_torques	s__Absiella_dolichum	s__Acidiphilium_sp._CAG:727	s__Acinetobacter_baumannii	s__Agathobaculum_butyriciproducens	s__Akkermansia_muciniphila	s__Akkermansia_muciniphila_CAG:154	s__Akkermansia_sp._54_46	s__Alistipes_finegoldii	s__Alistipes_onderdonkii	s__Alistipes_putredinis	s__Alistipes_putredinis_CAG:67	s__Alistipes_senegalensis	s__Alistipes_shahii	s__Alistipes_sp._6CPBBH3	s__Alistipes_sp._HGB5	s__Alistipes_unclassified	s__Anaerobutyricum_hallii	s__Anaerostipes_caccae	s__Anaerostipes_hadrus	s__Anaerotignum_sp._KCTC_15736	s__Anaerotruncus_colihominis	s__Anaerotruncus_sp._G3(2012)	s__Aneurinibacillus_migulanus	s__Arcobacter_cryaerophilus	s__Bacillus_anthracis	s__Bacteria_unclassified	s__Bacteroidaceae_unclassified	s__Bacteroidales_unclassified	s__Bacteroides_acidifaciens	s__Bacteroides_barnesiae	s__Bacteroides_caccae	s__Bacteroides_cellulosilyticus	s__Bacteroides_clarus	s__Bacteroides_coprocola
HC	OTU1	18	39	33	320	493	218	28	1709	30	146	551	35	21958	324	65	9	943	38	83	4	3	8	13	79	14	15	28	17	19	53	66	480	117	1159	47	13	3524	22979	1154	31113	130	7653	68	24	488	267	53	16482
HC	OTU2	93	59	40	812	700	540	175	4553	105	1495	11958	27	567	3024	340	0	434	134	26	21	1	1	209	219	1	57	93	1	261	46	71	594	314	70	93	113	4305	3	1394	23853	338	77398	585	27	20191	144	145	3178
HC	OTU3	46	63	50	190	309	152	15	1669	66	1008	3312	56	216	139	88	1	677	47	4	3	1	1	27	38	3	2	9	4	131	27	13	287	12	469	30	16	3103	1	544	26404	1	29339	47	19	318	9	4	1032
HC	OTU4	195	103	97	1116	2130	1043	156	5919	261	572	21526	127	1095	878	712	3	473	211	47	10	1	91	77	12191	2365	4	264	610	472	342	90	959	85	3262	488	123	6013	2	2411	28936	205	48022	313	204	8233	448	87	1769
HC	OTU5	155	124	135	1332	1961	636	130	6037	383	4159	8108	235	793	880	894	2	760	414	54097	1980	1276	1283	529	40175	7671	255	1274	1540	623	2033	139	1011	357	2993	498	223	5578	2	2095	34275	264	71440	702	161	42840	836	73	6731
HC	OTU6	123	180	156	1385	1781	845	108	4646	393	2995	3015	334	1085	808	842	1920	871	602	44	26	1	83	195	350	28	195	673	319	344	1287	199	1110	408	3109	320	146	5531	2	2515	33404	50	29363	426	114	903	132	57	683
FC	OTU7	315	313	135	2648	1327	849	114	4894	394	888	7660	284	1114	1183	1245	6	3337	387	34	12	1	11	59	768	1	836	30	191	519	69	195	1499	425	55	768	219	4888	2	1960	35616	555	69200	301	84	24270	9632	1409	1539
FC	OTU8	312	153	213	2956	2685	1325	243	6483	522	10272	6817	589	1761	1306	1532	14	610	541	61	29	1	269	384	6638	1127	291	117	195	444	1260	107	2017	126	1505	672	180	7715	2	3585	40369	93	52231	263	79	4838	2397	253	149877
FC	OTU9	220	225	145	1593	989	806	309	4022	354	8377	3522	134	1066	730	1375	1	8565	74	91	11	1	788	295	12534	2023	18	883	335	430	1466	122	1299	63	5066	382	107	4709	2	1523	35754	157	103158	814	88	3461	1176	34	1392
FC	OTU10	23	14	31	245	334	124	25	2027	86	1609	1969	43	250	86	131	0	5924	34	45	2	1	1	241	19	2	30	13	6	42	33	45	191	147	235	64	42	4232	1	461	56469	11	45613	1562	806	745	142	8	485
FC	OTU11	121	114	52	646	1038	391	73	2996	168	5827	6253	220	585	280	379	57	900	180	10	7	1	1	60	110	2	3	23	3	175	41	51	1099	19	1975	87	70	5397	1	1451	32939	1	26583	795	399	703	27	1	703
FC	OTU12	479	95	298	2384	1467	1146	146	6247	526	12597	3021	109	2063	1398	645	6	415	639	5756	271	67	1	8	111	1	6	48	76	75	14	478	1616	5792	28	249	119	5957	6	3492	32259	591	38790	240	57	1300	962	59	1928
[truncated: 358 more columns]

## Sheet: 12 TAXONOMY
#TAXONOMY	Kingdom	Phylum	Classs	Order	Family	Genus	Species
OTU1	Bacteria	p__Firmicutes	c__Clostridia	o__Clostridiales	f__Clostridiales_noname	g__Clostridiales_noname	s__[Bacteroides]_pectinophilus
OTU2	Bacteria	p__Firmicutes	c__Clostridia	o__Clostridiales	f__Lachnospiraceae	g__Lachnoclostridium	s__[Clostridium]_amygdalinum
OTU3	Bacteria	p__Firmicutes	c__Clostridia	o__Clostridiales	f__Lachnospiraceae	g__Lachnoclostridium	s__[Clostridium]_asparagiforme
OTU4	Bacteria	p__Firmicutes	c__Clostridia	o__Clostridiales	f__Lachnospiraceae	g__Lachnoclostridium	s__[Clostridium]_bolteae
OTU5	Bacteria	p__Firmicutes	c__Clostridia	o__Clostridiales	f__Ruminococcaceae	g__Ruminococcaceae_noname	s__[Clostridium]_cellulosi
OTU6	Bacteria	p__Firmicutes	c__Clostridia	o__Clostridiales	f__Lachnospiraceae	g__Lachnoclostridium	s__[Clostridium]_clostridioforme
OTU7	Bacteria	p__Firmicutes	c__Erysipelotrichia	o__Erysipelotrichales	f__Erysipelotrichaceae	g__Erysipelatoclostridium	s__[Clostridium]_innocuum
OTU8	Bacteria	p__Firmicutes	c__Clostridia	o__Clostridiales	f__Ruminococcaceae	g__Ruminococcaceae_noname	s__[Clostridium]_leptum
OTU9	Bacteria	p__Firmicutes	c__Clostridia	o__Clostridiales	f__Lachnospiraceae	g__Lachnoclostridium	s__[Clostridium]_symbiosum
OTU10	Bacteria	p__Firmicutes	c__Clostridia	o__Clostridiales	f__Eubacteriaceae	g__Eubacterium	s__[Eubacterium]_eligens
OTU11	Bacteria	p__Firmicutes	c__Clostridia	o__Clostridiales	f__Lachnospiraceae	g__Lachnospiraceae_noname	s__[Eubacterium]_rectale
OTU12	Bacteria	p__Firmicutes	c__Clostridia	o__Clostridiales	f__Ruminococcaceae	g__Ruminococcaceae_noname	s__[Eubacterium]_siraeum
OTU13	Bacteria	p__Firmicutes	c__Clostridia	o__Clostridiales	f__Lachnospiraceae	g__Blautia	s__[Ruminococcus]_gnavus
OTU14	Bacteria	p__Firmicutes	c__Clostridia	o__Clostridiales	f__Lachnospiraceae	g__Blautia	s__[Ruminococcus]_torques
OTU15	Bacteria	p__Firmicutes	c__Erysipelotrichia	o__Erysipelotrichales	f__Erysipelotrichaceae	g__Absiella	s__Absiella_dolichum
OTU16	Bacteria	p__Proteobacteria	c__Alphaproteobacteria	o__Rhodospirillales	f__Acetobacteraceae	g__Acidiphilium	s__Acidiphilium_sp._CAG:727
OTU17	Bacteria	p__Proteobacteria	c__Gammaproteobacteria	o__Pseudomonadales	f__Moraxellaceae	g__Acinetobacter	s__Acinetobacter_baumannii
OTU18	Bacteria	p__Firmicutes	c__Clostridia	o__Clostridiales	f__Ruminococcaceae	g__Agathobaculum	s__Agathobaculum_butyriciproducens
OTU19	Bacteria	p__Verrucomicrobia	c__Verrucomicrobiae	o__Verrucomicrobiales	f__Akkermansiaceae	g__Akkermansia	s__Akkermansia_muciniphila
OTU20	Bacteria	p__Verrucomicrobia	c__Verrucomicrobiae	o__Verrucomicrobiales	f__Akkermansiaceae	g__Akkermansia	s__Akkermansia_muciniphila_CAG:154
OTU21	Bacteria	p__Verrucomicrobia	c__Verrucomicrobiae	o__Verrucomicrobiales	f__Akkermansiaceae	g__Akkermansia	s__Akkermansia_sp._54_46
OTU22	Bacteria	p__Bacteroidetes	c__Bacteroidia	o__Bacteroidales	f__Rikenellaceae	g__Alistipes	s__Alistipes_finegoldii
OTU23	Bacteria	p__Bacteroidetes	c__Bacteroidia	o__Bacteroidales	f__Rikenellaceae	g__Alistipes	s__Alistipes_onderdonkii
OTU24	Bacteria	p__Bacteroidetes	c__Bacteroidia	o__Bacteroidales	f__Rikenellaceae	g__Alistipes	s__Alistipes_putredinis
OTU25	Bacteria	p__Bacteroidetes	c__Bacteroidia	o__Bacteroidales	f__Rikenellaceae	g__Alistipes	s__Alistipes_putredinis_CAG:67
OTU26	Bacteria	p__Bacteroidetes	c__Bacteroidia	o__Bacteroidales	f__Rikenellaceae	g__Alistipes	s__Alistipes_senegalensis
OTU27	Bacteria	p__Bacteroidetes	c__Bacteroidia	o__Bacteroidales	f__Rikenellaceae	g__Alistipes	s__Alistipes_shahii
OTU28	Bacteria	p__Bacteroidetes	c__Bacteroidia	o__Bacteroidales	f__Rikenellaceae	g__Alistipes	s__Alistipes_sp._6CPBBH3
OTU29	Bacteria	p__Bacteroidetes	c__Bacteroidia	o__Bacteroidales	f__Rikenellaceae	g__Alistipes	s__Alistipes_sp._HGB5
OTU30	Bacteria	p__Bacteroidetes	c__Bacteroidia	o__Bacteroidales	f__Rikenellaceae	g__Alistipes	s__Alistipes_unclassified
OTU31	Bacteria	p__Firmicutes	c__Clostridia	o__Clostridiales	f__Lachnospiraceae	g__Anaerobutyricum	s__Anaerobutyricum_hallii
OTU32	Bacteria	p__Firmicutes	c__Clostridia	o__Clostridiales	f__Lachnospiraceae	g__Anaerostipes	s__Anaerostipes_caccae
OTU33	Bacteria	p__Firmicutes	c__Clostridia	o__Clostridiales	f__Lachnospiraceae	g__Anaerostipes	s__Anaerostipes_hadrus
OTU34	Bacteria	p__Firmicutes	c__Clostridia	o__Clostridiales	f__Lachnospiraceae	g__Anaerotignum	s__Anaerotignum_sp._KCTC_15736
OTU35	Bacteria	p__Firmicutes	c__Clostridia	o__Clostridiales	f__Ruminococcaceae	g__Anaerotruncus	s__Anaerotruncus_colihominis
OTU36	Bacteria	p__Firmicutes	c__Clostridia	o__Clostridiales	f__Ruminococcaceae	g__Anaerotruncus	s__Anaerotruncus_sp._G3(2012)
OTU37	Bacteria	p__Firmicutes	c__Bacilli	o__Bacillales	f__Paenibacillaceae	g__Aneurinibacillus	s__Aneurinibacillus_migulanus
OTU38	Bacteria	p__Proteobacteria	c__Epsilonproteobacteria	o__Campylobacterales	f__Campylobacteraceae	g__Arcobacter	s__Arcobacter_cryaerophilus
OTU39	Bacteria	p__Firmicutes	c__Bacilli	o__Bacillales	f__Bacillaceae	g__Bacillus	s__Bacillus_anthracis
OTU40	Bacteria	p__Bacteria_unclassified	c__Bacteria_unclassified	o__Bacteria_unclassified	f__Bacteria_unclassified	g__Bacteria_unclassified	s__Bacteria_unclassified
OTU41	Bacteria	p__Bacteroidetes	c__Bacteroidia	o__Bacteroidales	f__Bacteroidaceae	g__Bacteroidaceae_unclassified	s__Bacteroidaceae_unclassified
OTU42	Bacteria	p__Bacteroidetes	c__Bacteroidia	o__Bacteroidales	f__Bacteroidales_unclassified	g__Bacteroidales_unclassified	s__Bacteroidales_unclassified
OTU43	Bacteria	p__Bacteroidetes	c__Bacteroidia	o__Bacteroidales	f__Bacteroidaceae	g__Bacteroides	s__Bacteroides_acidifaciens
OTU44	Bacteria	p__Bacteroidetes	c__Bacteroidia	o__Bacteroidales	f__Bacteroidaceae	g__Bacteroides	s__Bacteroides_barnesiae
OTU45	Bacteria	p__Bacteroidetes	c__Bacteroidia	o__Bacteroidales	f__Bacteroidaceae	g__Bacteroides	s__Bacteroides_caccae
OTU46	Bacteria	p__Bacteroidetes	c__Bacteroidia	o__Bacteroidales	f__Bacteroidaceae	g__Bacteroides	s__Bacteroides_cellulosilyticus
OTU47	Bacteria	p__Bacteroidetes	c__Bacteroidia	o__Bacteroidales	f__Bacteroidaceae	g__Bacteroides	s__Bacteroides_clarus
OTU48	Bacteria	p__Bacteroidetes	c__Bacteroidia	o__Bacteroidales	f__Bacteroidaceae	g__Bacteroides	s__Bacteroides_coprocola
OTU49	Bacteria	p__Bacteroidetes	c__Bacteroidia	o__Bacteroidales	f__Bacteroidaceae	g__Bacteroides	s__Bacteroides_coprocola_CAG:162
OTU50	Bacteria	p__Bacteroidetes	c__Bacteroidia	o__Bacteroidales	f__Bacteroidaceae	g__Bacteroides	s__Bacteroides_coprophilus
OTU51	Bacteria	p__Bacteroidetes	c__Bacteroidia	o__Bacteroidales	f__Bacteroidaceae	g__Bacteroides	s__Bacteroides_dorei
OTU52	Bacteria	p__Bacteroidetes	c__Bacteroidia	o__Bacteroidales	f__Bacteroidaceae	g__Bacteroides	s__Bacteroides_eggerthii
OTU53	Bacteria	p__Bacteroidetes	c__Bacteroidia	o__Bacteroidales	f__Bacteroidaceae	g__Bacteroides	s__Bacteroides_faecis
OTU54	Bacteria	p__Bacteroidetes	c__Bacteroidia	o__Bacteroidales	f__Bacteroidaceae	g__Bacteroides	s__Bacteroides_finegoldii
OTU55	Bacteria	p__Bacteroidetes	c__Bacteroidia	o__Bacteroidales	f__Bacteroidaceae	g__Bacteroides	s__Bacteroides_finegoldii_CAG:203
OTU56	Bacteria	p__Bacteroidetes	c__Bacteroidia	o__Bacteroidales	f__Bacteroidaceae	g__Bacteroides	s__Bacteroides_fluxus
OTU57	Bacteria	p__Bacteroidetes	c__Bacteroidia	o__Bacteroidales	f__Bacteroidaceae	g__Bacteroides	s__Bacteroides_fragilis
OTU58	Bacteria	p__Bacteroidetes	c__Bacteroidia	o__Bacteroidales	f__Bacteroidaceae	g__Bacteroides	s__Bacteroides_galacturonicus
OTU59	Bacteria	p__Bacteroidetes	c__Bacteroidia	o__Bacteroidales	f__Bacteroidaceae	g__Bacteroides	s__Bacteroides_ihuae
OTU60	Bacteria	p__Bacteroidetes	c__Bacteroidia	o__Bacteroidales	f__Bacteroidaceae	g__Bacteroides	s__Bacteroides_intestinalis
OTU61	Bacteria	p__Bacteroidetes	c__Bacteroidia	o__Bacteroidales	f__Bacteroidaceae	g__Bacteroides	s__Bacteroides_massiliensis
OTU62	Bacteria	p__Bacteroidetes	c__Bacteroidia	o__Bacteroidales	f__Bacteroidaceae	g__Bacteroides	s__Bacteroides_oleiciplenus
OTU63	Bacteria	p__Bacteroidetes	c__Bacteroidia	o__Bacteroidales	f__Bacteroidaceae	g__Bacteroides	s__Bacteroides_ovatus
OTU64	Bacteria	p__Bacteroidetes	c__Bacteroidia	o__Bacteroidales	f__Bacteroidaceae	g__Bacteroides	s__Bacteroides_plebeius
OTU65	Bacteria	p__Bacteroidetes	c__Bacteroidia	o__Bacteroidales	f__Bacteroidaceae	g__Bacteroides	s__Bacteroides_plebeius_CAG:211
OTU66	Bacteria	p__Bacteroidetes	c__Bacteroidia	o__Bacteroidales	f__Bacteroidaceae	g__Bacteroides	s__Bacteroides_pyogenes
OTU67	Bacteria	p__Bacteroidetes	c__Bacteroidia	o__Bacteroidales	f__Bacteroidaceae	g__Bacteroides	s__Bacteroides_salyersiae
OTU68	Bacteria	p__Bacteroidetes	c__Bacteroidia	o__Bacteroidales	f__Bacteroidaceae	g__Bacteroides	s__Bacteroides_sartorii
OTU69	Bacteria	p__Bacteroidetes	c__Bacteroidia	o__Bacteroidales	f__Bacteroidaceae	g__Bacteroides	s__Bacteroides_sp._1_1_14
OTU70	Bacteria	p__Bacteroidetes	c__Bacteroidia	o__Bacteroidales	f__Bacteroidaceae	g__Bacteroides	s__Bacteroides_sp._1_1_30
OTU71	Bacteria	p__Bacteroidetes	c__Bacteroidia	o__Bacteroidales	f__Bacteroidaceae	g__Bacteroides	s__Bacteroides_sp._2_1_22
OTU72	Bacteria	p__Bacteroidetes	c__Bacteroidia	o__Bacteroidales	f__Bacteroidaceae	g__Bacteroides	s__Bacteroides_sp._2_1_33B
OTU73	Bacteria	p__Bacteroidetes	c__Bacteroidia	o__Bacteroidales	f__Bacteroidaceae	g__Bacteroides	s__Bacteroides_sp._2_2_4
OTU74	Bacteria	p__Bacteroidetes	c__Bacteroidia	o__Bacteroidales	f__Bacteroidaceae	g__Bacteroides	s__Bacteroides_sp._3_1_19
OTU75	Bacteria	p__Bacteroidetes	c__Bacteroidia	o__Bacteroidales	f__Bacteroidaceae	g__Bacteroides	s__Bacteroides_sp._3_1_23
OTU76	Bacteria	p__Bacteroidetes	c__Bacteroidia	o__Bacteroidales	f__Bacteroidaceae	g__Bacteroides	s__Bacteroides_sp._3_1_33FAA
OTU77	Bacteria	p__Bacteroidetes	c__Bacteroidia	o__Bacteroidales	f__Bacteroidaceae	g__Bacteroides	s__Bacteroides_sp._3_1_40A
OTU78	Bacteria	p__Bacteroidetes	c__Bacteroidia	o__Bacteroidales	f__Bacteroidaceae	g__Bacteroides	s__Bacteroides_sp._4_1_36
OTU79	Bacteria	p__Bacteroidetes	c__Bacteroidia	o__Bacteroidales	f__Bacteroidaceae	g__Bacteroides	s__Bacteroides_sp._4_3_47FAA
OTU80	Bacteria	p__Bacteroidetes	c__Bacteroidia	o__Bacteroidales	f__Bacteroidaceae	g__Bacteroides	s__Bacteroides_sp._9_1_42FAA
OTU81	Bacteria	p__Bacteroidetes	c__Bacteroidia	o__Bacteroidales	f__Bacteroidaceae	g__Bacteroides	s__Bacteroides_sp._AF20-13LB
OTU82	Bacteria	p__Bacteroidetes	c__Bacteroidia	o__Bacteroidales	f__Bacteroidaceae	g__Bacteroides	s__Bacteroides_sp._AF32-15BH
OTU83	Bacteria	p__Bacteroidetes	c__Bacteroidia	o__Bacteroidales	f__Bacteroidaceae	g__Bacteroides	s__Bacteroides_sp._AM37-9
OTU84	Bacteria	p__Bacteroidetes	c__Bacteroidia	o__Bacteroidales	f__Bacteroidaceae	g__Bacteroides	s__Bacteroides_sp._AM41-16
OTU85	Bacteria	p__Bacteroidetes	c__Bacteroidia	o__Bacteroidales	f__Bacteroidaceae	g__Bacteroides	s__Bacteroides_sp._AM54-2NS
OTU86	Bacteria	p__Bacteroidetes	c__Bacteroidia	o__Bacteroidales	f__Bacteroidaceae	g__Bacteroides	s__Bacteroides_sp._AR29
OTU87	Bacteria	p__Bacteroidetes	c__Bacteroidia	o__Bacteroidales	f__Bacteroidaceae	g__Bacteroides	s__Bacteroides_sp._CAG:530
OTU88	Bacteria	p__Bacteroidetes	c__Bacteroidia	o__Bacteroidales	f__Bacteroidaceae	g__Bacteroides	s__Bacteroides_sp._CAG:927
OTU89	Bacteria	p__Bacteroidetes	c__Bacteroidia	o__Bacteroidales	f__Bacteroidaceae	g__Bacteroides	s__Bacteroides_sp._CAG:98
OTU90	Bacteria	p__Bacteroidetes	c__Bacteroidia	o__Bacteroidales	f__Bacteroidaceae	g__Bacteroides	s__Bacteroides_sp._D20
OTU91	Bacteria	p__Bacteroidetes	c__Bacteroidia	o__Bacteroidales	f__Bacteroidaceae	g__Bacteroides	s__Bacteroides_sp._D22
OTU92	Bacteria	p__Bacteroidetes	c__Bacteroidia	o__Bacteroidales	f__Bacteroidaceae	g__Bacteroides	s__Bacteroides_sp._KCTC_15687
OTU93	Bacteria	p__Bacteroidetes	c__Bacteroidia	o__Bacteroidales	f__Bacteroidaceae	g__Bacteroides	s__Bacteroides_sp._OF03-11BH
OTU94	Bacteria	p__Bacteroidetes	c__Bacteroidia	o__Bacteroidales	f__Bacteroidaceae	g__Bacteroides	s__Bacteroides_stercoris
OTU95	Bacteria	p__Bacteroidetes	c__Bacteroidia	o__Bacteroidales	f__Bacteroidaceae	g__Bacteroides	s__Bacteroides_thetaiotaomicron
OTU96	Bacteria	p__Bacteroidetes	c__Bacteroidia	o__Bacteroidales	f__Bacteroidaceae	g__Bacteroides	s__Bacteroides_unclassified
OTU97	Bacteria	p__Bacteroidetes	c__Bacteroidia	o__Bacteroidales	f__Bacteroidaceae	g__Bacteroides	s__Bacteroides_uniformis
OTU98	Bacteria	p__Bacteroidetes	c__Bacteroidia	o__Bacteroidales	f__Bacteroidaceae	g__Bacteroides	s__Bacteroides_uniformis_CAG:3
OTU99	Bacteria	p__Bacteroidetes	c__Bacteroidia	o__Bacteroidales	f__Bacteroidaceae	g__Bacteroides	s__Bacteroides_vulgatus
OTU100	Bacteria	p__Bacteroidetes	c__Bacteroidia	o__Bacteroidales	f__Bacteroidaceae	g__Bacteroides	s__Bacteroides_vulgatus_CAG:6
OTU101	Bacteria	p__Bacteroidetes	c__Bacteroidia	o__Bacteroidales	f__Bacteroidaceae	g__Bacteroides	s__Bacteroides_xylanisolvens
OTU102	Bacteria	p__Bacteroidetes	c__Bacteroidetes_unclassified	o__Bacteroidetes_unclassified	f__Bacteroidetes_unclassified	g__Bacteroidetes_unclassified	s__Bacteroidetes_unclassified
OTU103	Bacteria	p__Actinobacteria	c__Actinobacteria	o__Bifidobacteriales	f__Bifidobacteriaceae	g__Bifidobacterium	s__Bifidobacterium_adolescentis
OTU104	Bacteria	p__Actinobacteria	c__Actinobacteria	o__Bifidobacteriales	f__Bifidobacteriaceae	g__Bifidobacterium	s__Bifidobacterium_longum
OTU105	Bacteria	p__Proteobacteria	c__Deltaproteobacteria	o__Desulfovibrionales	f__Desulfovibrionaceae	g__Bilophila	s__Bilophila_sp._4_1_30
OTU106	Bacteria	p__Proteobacteria	c__Deltaproteobacteria	o__Desulfovibrionales	f__Desulfovibrionaceae	g__Bilophila	s__Bilophila_unclassified
OTU107	Bacteria	p__Proteobacteria	c__Deltaproteobacteria	o__Desulfovibrionales	f__Desulfovibrionaceae	g__Bilophila	s__Bilophila_wadsworthia
OTU108	Bacteria	p__Firmicutes	c__Clostridia	o__Clostridiales	f__Lachnospiraceae	g__Blautia	s__Blautia_obeum
OTU109	Bacteria	p__Firmicutes	c__Clostridia	o__Clostridiales	f__Lachnospiraceae	g__Blautia	s__Blautia_sp._AF14-40
OTU110	Bacteria	p__Firmicutes	c__Clostridia	o__Clostridiales	f__Lachnospiraceae	g__Blautia	s__Blautia_sp._KLE_1732
OTU111	Bacteria	p__Firmicutes	c__Clostridia	o__Clostridiales	f__Lachnospiraceae	g__Blautia	s__Blautia_sp._OF11-22
OTU112	Bacteria	p__Firmicutes	c__Clostridia	o__Clostridiales	f__Lachnospiraceae	g__Blautia	s__Blautia_unclassified
OTU113	Bacteria	p__Firmicutes	c__Clostridia	o__Clostridiales	f__Lachnospiraceae	g__Blautia	s__Blautia_wexlerae
OTU114	Bacteria	p__Proteobacteria	c__Betaproteobacteria	o__Burkholderiales	f__Burkholderiales_noname	g__Burkholderiales_noname	s__Burkholderiales_bacterium
OTU115	Bacteria	p__Proteobacteria	c__Betaproteobacteria	o__Burkholderiales	f__Burkholderiales_unclassified	g__Burkholderiales_unclassified	s__Burkholderiales_unclassified
OTU116	Bacteria	p__Firmicutes	c__Clostridia	o__Clostridiales	f__Clostridiales_noname	g__Clostridiales_noname	s__butyrate-producing_bacterium_SS3/4
OTU117	Bacteria	p__Firmicutes	c__Clostridia	o__Clostridiales	f__Clostridiaceae	g__Butyricicoccus	s__Butyricicoccus_sp._AF35-5AC
OTU118	Bacteria	p__Firmicutes	c__Clostridia	o__Clostridiales	f__Clostridiaceae	g__Butyricicoccus	s__Butyricicoccus_sp._AM27-36
OTU119	Bacteria	p__Firmicutes	c__Clostridia	o__Clostridiales	f__Clostridiaceae	g__Butyricicoccus	s__Butyricicoccus_sp._AM28-25
OTU120	Bacteria	p__Firmicutes	c__Clostridia	o__Clostridiales	f__Clostridiaceae	g__Butyricicoccus	s__Butyricicoccus_sp._AM42-5AC
OTU121	Bacteria	p__Firmicutes	c__Clostridia	o__Clostridiales	f__Clostridiaceae	g__Butyricicoccus	s__Butyricicoccus_sp._OF10-2
OTU122	Bacteria	p__Firmicutes	c__Clostridia	o__Clostridiales	f__Clostridiaceae	g__Butyricicoccus	s__Butyricicoccus_unclassified
OTU123	Bacteria	p__Bacteroidetes	c__Bacteroidia	o__Bacteroidales	f__Odoribacteraceae	g__Butyricimonas	s__Butyricimonas_faecihominis
OTU124	Bacteria	p__Candidatus_Melainabacteria	c__Candidatus_Melainabacteria_noname	o__Candidatus_Melainabacteria_noname	f__Candidatus_Melainabacteria_noname	g__Candidatus_Melainabacteria_noname	s__Candidatus_Melainabacteria_bacterium
OTU125	Bacteria	p__Firmicutes	c__Clostridia	o__Clostridiales	f__Clostridiales_Family_XVI._Incertae_Sedis	g__Carboxydocella	s__Carboxydocella_sp._ULO1
OTU126	Bacteria	p__Firmicutes	c__Erysipelotrichia	o__Erysipelotrichales	f__Erysipelotrichaceae	g__Catenibacterium	s__Catenibacterium_mitsuokai
OTU127	Bacteria	p__Chlamydiae	c__Chlamydiia	o__Chlamydiales	f__Chlamydiaceae	g__Chlamydia	s__Chlamydia_trachomatis
OTU128	Bacteria	p__Bacteroidetes	c__Flavobacteriia	o__Flavobacteriales	f__Flavobacteriaceae	g__Chryseobacterium	s__Chryseobacterium_sp._YR485
OTU129	Bacteria	p__Firmicutes	c__Clostridia	o__Clostridia_noname	f__Clostridia_noname	g__Clostridia_noname	s__Clostridia_bacterium
OTU130	Bacteria	p__Firmicutes	c__Clostridia	o__Clostridiales	f__Clostridiaceae	g__Clostridiaceae_noname	s__Clostridiaceae_bacterium_AF31-3BH
OTU131	Bacteria	p__Firmicutes	c__Clostridia	o__Clostridiales	f__Clostridiaceae	g__Clostridiaceae_unclassified	s__Clostridiaceae_unclassified
OTU132	Bacteria	p__Firmicutes	c__Clostridia	o__Clostridiales	f__Clostridiales_noname	g__Clostridiales_noname	s__Clostridiales_bacterium
OTU133	Bacteria	p__Firmicutes	c__Clostridia	o__Clostridiales	f__Clostridiales_noname	g__Clostridiales_noname	s__Clostridiales_bacterium_42_27
OTU134	Bacteria	p__Firmicutes	c__Clostridia	o__Clostridiales	f__Clostridiales_noname	g__Clostridiales_noname	s__Clostridiales_bacterium_52_15
OTU135	Bacteria	p__Firmicutes	c__Clostridia	o__Clostridiales	f__Clostridiales_noname	g__Clostridiales_noname	s__Clostridiales_bacterium_59_14
OTU136	Bacteria	p__Firmicutes	c__Clostridia	o__Clostridiales	f__Clostridiales_noname	g__Clostridiales_noname	s__Clostridiales_bacterium_KLE1615
OTU137	Bacteria	p__Firmicutes	c__Clostridia	o__Clostridiales	f__Clostridiales_noname	g__Clostridiales_noname	s__Clostridiales_bacterium_VE202-13
OTU138	Bacteria	p__Firmicutes	c__Clostridia	o__Clostridiales	f__Clostridiales_unclassified	g__Clostridiales_unclassified	s__Clostridiales_unclassified
OTU139	Bacteria	p__Firmicutes	c__Clostridia	o__Clostridiales	f__Peptostreptococcaceae	g__Clostridioides	s__Clostridioides_difficile
OTU140	Bacteria	p__Firmicutes	c__Clostridia	o__Clostridiales	f__Clostridiaceae	g__Clostridium	s__Clostridium_cuniculi
OTU141	Bacteria	p__Firmicutes	c__Clostridia	o__Clostridiales	f__Clostridiaceae	g__Clostridium	s__Clostridium_disporicum
OTU142	Bacteria	p__Firmicutes	c__Clostridia	o__Clostridiales	f__Clostridiaceae	g__Clostridium	s__Clostridium_paraputrificum
OTU143	Bacteria	p__Firmicutes	c__Clostridia	o__Clostridiales	f__Clostridiaceae	g__Clostridium	s__Clostridium_perfringens
OTU144	Bacteria	p__Firmicutes	c__Clostridia	o__Clostridiales	f__Clostridiaceae	g__Clostridium	s__Clostridium_phoceensis
OTU145	Bacteria	p__Firmicutes	c__Clostridia	o__Clostridiales	f__Clostridiaceae	g__Clostridium	s__Clostridium_sp._AF02-29
OTU146	Bacteria	p__Firmicutes	c__Clostridia	o__Clostridiales	f__Clostridiaceae	g__Clostridium	s__Clostridium_sp._AF20-17LB
OTU147	Bacteria	p__Firmicutes	c__Clostridia	o__Clostridiales	f__Clostridiaceae	g__Clostridium	s__Clostridium_sp._AF27-2AA
OTU148	Bacteria	p__Firmicutes	c__Clostridia	o__Clostridiales	f__Clostridiaceae	g__Clostridium	s__Clostridium_sp._AF27-5AA
OTU149	Bacteria	p__Firmicutes	c__Clostridia	o__Clostridiales	f__Clostridiaceae	g__Clostridium	s__Clostridium_sp._AF28-12
OTU150	Bacteria	p__Firmicutes	c__Clostridia	o__Clostridiales	f__Clostridiaceae	g__Clostridium	s__Clostridium_sp._AF32-12BH
OTU151	Bacteria	p__Firmicutes	c__Clostridia	o__Clostridiales	f__Clostridiaceae	g__Clostridium	s__Clostridium_sp._AF32-7AC
OTU152	Bacteria	p__Firmicutes	c__Clostridia	o__Clostridiales	f__Clostridiaceae	g__Clostridium	s__Clostridium_sp._AF34-10BH
OTU153	Bacteria	p__Firmicutes	c__Clostridia	o__Clostridiales	f__Clostridiaceae	g__Clostridium	s__Clostridium_sp._AF36-18BH
OTU154	Bacteria	p__Firmicutes	c__Clostridia	o__Clostridiales	f__Clostridiaceae	g__Clostridium	s__Clostridium_sp._AF37-5AT
OTU155	Bacteria	p__Firmicutes	c__Clostridia	o__Clostridiales	f__Clostridiaceae	g__Clostridium	s__Clostridium_sp._AM16-23
OTU156	Bacteria	p__Firmicutes	c__Clostridia	o__Clostridiales	f__Clostridiaceae	g__Clostridium	s__Clostridium_sp._AM22-11AC
OTU157	Bacteria	p__Firmicutes	c__Clostridia	o__Clostridiales	f__Clostridiaceae	g__Clostridium	s__Clostridium_sp._AM22-16AC
OTU158	Bacteria	p__Firmicutes	c__Clostridia	o__Clostridiales	f__Clostridiaceae	g__Clostridium	s__Clostridium_sp._AM28-20LB
OTU159	Bacteria	p__Firmicutes	c__Clostridia	o__Clostridiales	f__Clostridiaceae	g__Clostridium	s__Clostridium_sp._AM30-24
OTU160	Bacteria	p__Firmicutes	c__Clostridia	o__Clostridiales	f__Clostridiaceae	g__Clostridium	s__Clostridium_sp._AM32-2
OTU161	Bacteria	p__Firmicutes	c__Clostridia	o__Clostridiales	f__Clostridiaceae	g__Clostridium	s__Clostridium_sp._AM33-3
OTU162	Bacteria	p__Firmicutes	c__Clostridia	o__Clostridiales	f__Clostridiaceae	g__Clostridium	s__Clostridium_sp._AM34-11AC
OTU163	Bacteria	p__Firmicutes	c__Clostridia	o__Clostridiales	f__Clostridiaceae	g__Clostridium	s__Clostridium_sp._AM34-9AC
OTU164	Bacteria	p__Firmicutes	c__Clostridia	o__Clostridiales	f__Clostridiaceae	g__Clostridium	s__Clostridium_sp._AM42-36
OTU165	Bacteria	p__Firmicutes	c__Clostridia	o__Clostridiales	f__Clostridiaceae	g__Clostridium	s__Clostridium_sp._AM42-4
OTU166	Bacteria	p__Firmicutes	c__Clostridia	o__Clostridiales	f__Clostridiaceae	g__Clostridium	s__Clostridium_sp._AT4
OTU167	Bacteria	p__Firmicutes	c__Clostridia	o__Clostridiales	f__Clostridiaceae	g__Clostridium	s__Clostridium_sp._ATCC_BAA-442
OTU168	Bacteria	p__Firmicutes	c__Clostridia	o__Clostridiales	f__Clostridiaceae	g__Clostridium	s__Clostridium_sp._CAG:138
OTU169	Bacteria	p__Firmicutes	c__Clostridia	o__Clostridiales	f__Clostridiaceae	g__Clostridium	s__Clostridium_sp._CAG:413
OTU170	Bacteria	p__Firmicutes	c__Clostridia	o__Clostridiales	f__Clostridiaceae	g__Clostridium	s__Clostridium_sp._CAG:43
OTU171	Bacteria	p__Firmicutes	c__Clostridia	o__Clostridiales	f__Clostridiaceae	g__Clostridium	s__Clostridium_sp._CAG:7
OTU172	Bacteria	p__Firmicutes	c__Clostridia	o__Clostridiales	f__Clostridiaceae	g__Clostridium	s__Clostridium_sp._CAG:91
OTU173	Bacteria	p__Firmicutes	c__Clostridia	o__Clostridiales	f__Clostridiaceae	g__Clostridium	s__Clostridium_sp._L2-50
OTU174	Bacteria	p__Firmicutes	c__Clostridia	o__Clostridiales	f__Clostridiaceae	g__Clostridium	s__Clostridium_sp._M62/1
OTU175	Bacteria	p__Firmicutes	c__Clostridia	o__Clostridiales	f__Clostridiaceae	g__Clostridium	s__Clostridium_sp._Marseille-P7770
OTU176	Bacteria	p__Firmicutes	c__Clostridia	o__Clostridiales	f__Clostridiaceae	g__Clostridium	s__Clostridium_sp._OF03-18AA
OTU177	Bacteria	p__Firmicutes	c__Clostridia	o__Clostridiales	f__Clostridiaceae	g__Clostridium	s__Clostridium_sp._OF09-10
OTU178	Bacteria	p__Firmicutes	c__Clostridia	o__Clostridiales	f__Clostridiaceae	g__Clostridium	s__Clostridium_sp._OF09-36
OTU179	Bacteria	p__Firmicutes	c__Clostridia	o__Clostridiales	f__Clostridiaceae	g__Clostridium	s__Clostridium_sp._TF08-15
OTU180	Bacteria	p__Firmicutes	c__Clostridia	o__Clostridiales	f__Clostridiaceae	g__Clostridium	s__Clostridium_tyrobutyricum
OTU181	Bacteria	p__Firmicutes	c__Clostridia	o__Clostridiales	f__Clostridiaceae	g__Clostridium	s__Clostridium_unclassified
OTU182	Bacteria	p__Actinobacteria	c__Coriobacteriia	o__Coriobacteriales	f__Coriobacteriaceae	g__Collinsella	s__Collinsella_unclassified
OTU183	Bacteria	p__Firmicutes	c__Erysipelotrichia	o__Erysipelotrichales	f__Erysipelotrichaceae	g__Coprobacillus	s__Coprobacillus_sp._CAG:698
OTU184	Bacteria	p__Firmicutes	c__Erysipelotrichia	o__Erysipelotrichales	f__Erysipelotrichaceae	g__Coprobacillus	s__Coprobacillus_unclassified
OTU185	Bacteria	p__Firmicutes	c__Clostridia	o__Clostridiales	f__Lachnospiraceae	g__Coprococcus	s__Coprococcus_catus
OTU186	Bacteria	p__Firmicutes	c__Clostridia	o__Clostridiales	f__Lachnospiraceae	g__Coprococcus	s__Coprococcus_comes
OTU187	Bacteria	p__Firmicutes	c__Clostridia	o__Clostridiales	f__Lachnospiraceae	g__Coprococcus	s__Coprococcus_eutactus
OTU188	Bacteria	p__Firmicutes	c__Clostridia	o__Clostridiales	f__Lachnospiraceae	g__Coprococcus	s__Coprococcus_unclassified
OTU189	Bacteria	p__Firmicutes	c__Negativicutes	o__Veillonellales	f__Veillonellaceae	g__Dialister	s__Dialister_sp._CAG:357
OTU190	Bacteria	p__Firmicutes	c__Negativicutes	o__Veillonellales	f__Veillonellaceae	g__Dialister	s__Dialister_unclassified
OTU191	Bacteria	p__Firmicutes	c__Clostridia	o__Clostridiales	f__Lachnospiraceae	g__Dorea	s__Dorea_formicigenerans
OTU192	Bacteria	p__Firmicutes	c__Clostridia	o__Clostridiales	f__Lachnospiraceae	g__Dorea	s__Dorea_longicatena
OTU193	Bacteria	p__Firmicutes	c__Clostridia	o__Clostridiales	f__Lachnospiraceae	g__Eisenbergiella	s__Eisenbergiella_tayi
OTU194	Bacteria	p__Proteobacteria	c__Gammaproteobacteria	o__Enterobacterales	f__Enterobacteriaceae	g__Enterobacter	s__Enterobacter_asburiae
OTU195	Bacteria	p__Proteobacteria	c__Gammaproteobacteria	o__Enterobacterales	f__Enterobacteriaceae	g__Enterobacter	s__Enterobacter_cloacae
OTU196	Bacteria	p__Proteobacteria	c__Gammaproteobacteria	o__Enterobacterales	f__Enterobacteriaceae	g__Enterobacter	s__Enterobacter_hormaechei
OTU197	Bacteria	p__Proteobacteria	c__Gammaproteobacteria	o__Enterobacterales	f__Enterobacteriaceae	g__Enterobacter	s__Enterobacter_unclassified
OTU198	Bacteria	p__Proteobacteria	c__Gammaproteobacteria	o__Enterobacterales	f__Enterobacterales_unclassified	g__Enterobacterales_unclassified	s__Enterobacterales_unclassified
OTU199	Bacteria	p__Proteobacteria	c__Gammaproteobacteria	o__Enterobacterales	f__Enterobacteriaceae	g__Enterobacteriaceae_unclassified	s__Enterobacteriaceae_unclassified
OTU200	Bacteria	p__Firmicutes	c__Bacilli	o__Lactobacillales	f__Enterococcaceae	g__Enterococcus	s__Enterococcus_faecium
OTU201	Bacteria	p__Firmicutes	c__Bacilli	o__Lactobacillales	f__Enterococcaceae	g__Enterococcus	s__Enterococcus_ureilyticus
OTU202	Bacteria	p__Firmicutes	c__Erysipelotrichia	o__Erysipelotrichales	f__Erysipelotrichaceae	g__Erysipelotrichaceae_noname	s__Erysipelotrichaceae_bacterium_3_1_53
OTU203	Bacteria	p__Firmicutes	c__Erysipelotrichia	o__Erysipelotrichales	f__Erysipelotrichaceae	g__Erysipelotrichaceae_noname	s__Erysipelotrichaceae_bacterium_6_1_45
OTU204	Bacteria	p__Firmicutes	c__Erysipelotrichia	o__Erysipelotrichales	f__Erysipelotrichaceae	g__Erysipelotrichaceae_noname	s__Erysipelotrichaceae_bacterium_AF19-24AC
OTU205	Bacteria	p__Proteobacteria	c__Gammaproteobacteria	o__Enterobacterales	f__Enterobacteriaceae	g__Escherichia	s__Escherichia_coli
OTU206	Bacteria	p__Proteobacteria	c__Gammaproteobacteria	o__Enterobacterales	f__Enterobacteriaceae	g__Escherichia	s__Escherichia_unclassified
OTU207	Bacteria	p__Firmicutes	c__Clostridia	o__Clostridiales	f__Eubacteriaceae	g__Eubacteriaceae_noname	s__Eubacteriaceae_bacterium
OTU208	Bacteria	p__Firmicutes	c__Clostridia	o__Clostridiales	f__Eubacteriaceae	g__Eubacterium	s__Eubacterium_eligens_CAG:72
OTU209	Bacteria	p__Firmicutes	c__Clostridia	o__Clostridiales	f__Eubacteriaceae	g__Eubacterium	s__Eubacterium_ramulus
OTU210	Bacteria	p__Firmicutes	c__Clostridia	o__Clostridiales	f__Eubacteriaceae	g__Eubacterium	s__Eubacterium_sp._CAG:248
OTU211	Bacteria	p__Firmicutes	c__Clostridia	o__Clostridiales	f__Eubacteriaceae	g__Eubacterium	s__Eubacterium_sp._CAG:252
OTU212	Bacteria	p__Firmicutes	c__Clostridia	o__Clostridiales	f__Eubacteriaceae	g__Eubacterium	s__Eubacterium_sp._CAG:38
OTU213	Bacteria	p__Firmicutes	c__Clostridia	o__Clostridiales	f__Eubacteriaceae	g__Eubacterium	s__Eubacterium_sp._CAG:603
OTU214	Bacteria	p__Firmicutes	c__Clostridia	o__Clostridiales	f__Eubacteriaceae	g__Eubacterium	s__Eubacterium_sp._CAG:76
OTU215	Bacteria	p__Firmicutes	c__Clostridia	o__Clostridiales	f__Eubacteriaceae	g__Eubacterium	s__Eubacterium_sp._CAG:86
OTU216	Bacteria	p__Firmicutes	c__Clostridia	o__Clostridiales	f__Eubacteriaceae	g__Eubacterium	s__Eubacterium_sp._CAG76_36_125
OTU217	Bacteria	p__Firmicutes	c__Clostridia	o__Clostridiales	f__Eubacteriaceae	g__Eubacterium	s__Eubacterium_unclassified
OTU218	Bacteria	p__Firmicutes	c__Clostridia	o__Clostridiales	f__Eubacteriaceae	g__Eubacterium	s__Eubacterium_ventriosum
OTU219	Bacteria	p__Firmicutes	c__Clostridia	o__Clostridiales	f__Ruminococcaceae	g__Faecalibacterium	s__Faecalibacterium_prausnitzii
OTU220	Bacteria	p__Firmicutes	c__Clostridia	o__Clostridiales	f__Ruminococcaceae	g__Faecalibacterium	s__Faecalibacterium_sp._AF10-46
OTU221	Bacteria	p__Firmicutes	c__Clostridia	o__Clostridiales	f__Ruminococcaceae	g__Faecalibacterium	s__Faecalibacterium_sp._AF27-11BH
OTU222	Bacteria	p__Firmicutes	c__Clostridia	o__Clostridiales	f__Ruminococcaceae	g__Faecalibacterium	s__Faecalibacterium_sp._AM43-5AT
OTU223	Bacteria	p__Firmicutes	c__Clostridia	o__Clostridiales	f__Ruminococcaceae	g__Faecalibacterium	s__Faecalibacterium_sp._Marseille-P9312
OTU224	Bacteria	p__Firmicutes	c__Clostridia	o__Clostridiales	f__Ruminococcaceae	g__Faecalibacterium	s__Faecalibacterium_sp._OM04-11BH
OTU225	Bacteria	p__Firmicutes	c__Clostridia	o__Clostridiales	f__Ruminococcaceae	g__Faecalibacterium	s__Faecalibacterium_unclassified
OTU226	Bacteria	p__Firmicutes	c__Firmicutes_noname	o__Firmicutes_noname	f__Firmicutes_noname	g__Firmicutes_noname	s__Firmicutes_bacterium
OTU227	Bacteria	p__Firmicutes	c__Firmicutes_noname	o__Firmicutes_noname	f__Firmicutes_noname	g__Firmicutes_noname	s__Firmicutes_bacterium_AF19-2LB
OTU228	Bacteria	p__Firmicutes	c__Firmicutes_noname	o__Firmicutes_noname	f__Firmicutes_noname	g__Firmicutes_noname	s__Firmicutes_bacterium_AF22-6AC
OTU229	Bacteria	p__Firmicutes	c__Firmicutes_noname	o__Firmicutes_noname	f__Firmicutes_noname	g__Firmicutes_noname	s__Firmicutes_bacterium_AF36-19BH
OTU230	Bacteria	p__Firmicutes	c__Firmicutes_noname	o__Firmicutes_noname	f__Firmicutes_noname	g__Firmicutes_noname	s__Firmicutes_bacterium_AF36-3BH
OTU231	Bacteria	p__Firmicutes	c__Firmicutes_noname	o__Firmicutes_noname	f__Firmicutes_noname	g__Firmicutes_noname	s__Firmicutes_bacterium_AM59-13
OTU232	Bacteria	p__Firmicutes	c__Firmicutes_noname	o__Firmicutes_noname	f__Firmicutes_noname	g__Firmicutes_noname	s__Firmicutes_bacterium_CAG:102
OTU233	Bacteria	p__Firmicutes	c__Firmicutes_noname	o__Firmicutes_noname	f__Firmicutes_noname	g__Firmicutes_noname	s__Firmicutes_bacterium_CAG:103
OTU234	Bacteria	p__Firmicutes	c__Firmicutes_noname	o__Firmicutes_noname	f__Firmicutes_noname	g__Firmicutes_noname	s__Firmicutes_bacterium_CAG:110
OTU235	Bacteria	p__Firmicutes	c__Firmicutes_noname	o__Firmicutes_noname	f__Firmicutes_noname	g__Firmicutes_noname	s__Firmicutes_bacterium_CAG:110_56_8
OTU236	Bacteria	p__Firmicutes	c__Firmicutes_noname	o__Firmicutes_noname	f__Firmicutes_noname	g__Firmicutes_noname	s__Firmicutes_bacterium_CAG:124
OTU237	Bacteria	p__Firmicutes	c__Firmicutes_noname	o__Firmicutes_noname	f__Firmicutes_noname	g__Firmicutes_noname	s__Firmicutes_bacterium_CAG:129
OTU238	Bacteria	p__Firmicutes	c__Firmicutes_noname	o__Firmicutes_noname	f__Firmicutes_noname	g__Firmicutes_noname	s__Firmicutes_bacterium_CAG:129_59_24
OTU239	Bacteria	p__Firmicutes	c__Firmicutes_noname	o__Firmicutes_noname	f__Firmicutes_noname	g__Firmicutes_noname	s__Firmicutes_bacterium_CAG:170
OTU240	Bacteria	p__Firmicutes	c__Firmicutes_noname	o__Firmicutes_noname	f__Firmicutes_noname	g__Firmicutes_noname	s__Firmicutes_bacterium_CAG:176
OTU241	Bacteria	p__Firmicutes	c__Firmicutes_noname	o__Firmicutes_noname	f__Firmicutes_noname	g__Firmicutes_noname	s__Firmicutes_bacterium_CAG:65
OTU242	Bacteria	p__Firmicutes	c__Firmicutes_noname	o__Firmicutes_noname	f__Firmicutes_noname	g__Firmicutes_noname	s__Firmicutes_bacterium_CAG:83
OTU243	Bacteria	p__Firmicutes	c__Firmicutes_noname	o__Firmicutes_noname	f__Firmicutes_noname	g__Firmicutes_noname	s__Firmicutes_bacterium_OM08-11AC
OTU244	Bacteria	p__Firmicutes	c__Firmicutes_unclassified	o__Firmicutes_unclassified	f__Firmicutes_unclassified	g__Firmicutes_unclassified	s__Firmicutes_unclassified
OTU245	Bacteria	p__Bacteroidetes	c__Flavobacteriia	o__Flavobacteriales	f__Flavobacteriaceae	g__Flavobacteriaceae_noname	s__Flavobacteriaceae_bacterium
OTU246	Bacteria	p__Bacteroidetes	c__Flavobacteriia	o__Flavobacteriales	f__Flavobacteriaceae	g__Flavobacterium	s__Flavobacterium_chungangense
OTU247	Bacteria	p__Firmicutes	c__Clostridia	o__Clostridiales	f__Ruminococcaceae	g__Flavonifractor	s__Flavonifractor_plautii
OTU248	Bacteria	p__Firmicutes	c__Clostridia	o__Clostridiales	f__Lachnospiraceae	g__Fusicatenibacter	s__Fusicatenibacter_saccharivorans
OTU249	Bacteria	p__Fusobacteria	c__Fusobacteriia	o__Fusobacteriales	f__Fusobacteriaceae	g__Fusobacterium	s__Fusobacterium_mortiferum
OTU250	Bacteria	p__Fusobacteria	c__Fusobacteriia	o__Fusobacteriales	f__Fusobacteriaceae	g__Fusobacterium	s__Fusobacterium_ulcerans
OTU251	Bacteria	p__Proteobacteria	c__Gammaproteobacteria	o__Gammaproteobacteria_unclassified	f__Gammaproteobacteria_unclassified	g__Gammaproteobacteria_unclassified	s__Gammaproteobacteria_unclassified
OTU252	Bacteria	p__Firmicutes	c__Clostridia	o__Clostridiales	f__Ruminococcaceae	g__Gemmiger	s__Gemmiger_formicilis
OTU253	Bacteria	p__Proteobacteria	c__Gammaproteobacteria	o__Pasteurellales	f__Pasteurellaceae	g__Haemophilus	s__Haemophilus_influenzae
OTU254	Bacteria	p__Firmicutes	c__Erysipelotrichia	o__Erysipelotrichales	f__Erysipelotrichaceae	g__Holdemania	s__Holdemania_filiformis
OTU255	Bacteria	p__Firmicutes	c__Clostridia	o__Clostridiales	f__Hungateiclostridiaceae	g__Hungateiclostridium	s__Hungateiclostridium_thermocellum
OTU256	Bacteria	p__Firmicutes	c__Clostridia	o__Clostridiales	f__Clostridiaceae	g__Hungatella	s__Hungatella_hathewayi
OTU257	Bacteria	p__Proteobacteria	c__Gammaproteobacteria	o__Enterobacterales	f__Enterobacteriaceae	g__Klebsiella	s__Klebsiella_pneumoniae
OTU258	Bacteria	p__Firmicutes	c__Clostridia	o__Clostridiales	f__Lachnospiraceae	g__Lachnospira	s__Lachnospira_pectinoschiza
OTU259	Bacteria	p__Firmicutes	c__Clostridia	o__Clostridiales	f__Lachnospiraceae	g__Lachnospiraceae_noname	s__Lachnospiraceae_bacterium
OTU260	Bacteria	p__Firmicutes	c__Clostridia	o__Clostridiales	f__Lachnospiraceae	g__Lachnospiraceae_noname	s__Lachnospiraceae_bacterium_1_1_57FAA
OTU261	Bacteria	p__Firmicutes	c__Clostridia	o__Clostridiales	f__Lachnospiraceae	g__Lachnospiraceae_noname	s__Lachnospiraceae_bacterium_1_4_56FAA
OTU262	Bacteria	p__Firmicutes	c__Clostridia	o__Clostridiales	f__Lachnospiraceae	g__Lachnospiraceae_noname	s__Lachnospiraceae_bacterium_3_1_57FAA_CT1
OTU263	Bacteria	p__Firmicutes	c__Clostridia	o__Clostridiales	f__Lachnospiraceae	g__Lachnospiraceae_noname	s__Lachnospiraceae_bacterium_7_1_58FAA
OTU264	Bacteria	p__Firmicutes	c__Clostridia	o__Clostridiales	f__Lachnospiraceae	g__Lachnospiraceae_noname	s__Lachnospiraceae_bacterium_GAM79
OTU265	Bacteria	p__Firmicutes	c__Clostridia	o__Clostridiales	f__Lachnospiraceae	g__Lachnospiraceae_unclassified	s__Lachnospiraceae_unclassified
OTU266	Bacteria	p__Firmicutes	c__Bacilli	o__Lactobacillales	f__Lactobacillaceae	g__Lactobacillus	s__Lactobacillus_crispatus
OTU267	Bacteria	p__Firmicutes	c__Bacilli	o__Lactobacillales	f__Lactobacillaceae	g__Lactobacillus	s__Lactobacillus_rogosae
OTU268	Bacteria	p__Firmicutes	c__Bacilli	o__Lactobacillales	f__Streptococcaceae	g__Lactococcus	s__Lactococcus_garvieae
OTU269	Bacteria	p__Firmicutes	c__Bacilli	o__Lactobacillales	f__Streptococcaceae	g__Lactococcus	s__Lactococcus_lactis
OTU270	Bacteria	p__Firmicutes	c__Clostridia	o__Clostridiales	f__Clostridiales_noname	g__Lawsonibacter	s__Lawsonibacter_asaccharolyticus
OTU271	Bacteria	p__Proteobacteria	c__Gammaproteobacteria	o__Pasteurellales	f__Pasteurellaceae	g__Mannheimia	s__Mannheimia_haemolytica
OTU272	Bacteria	p__Firmicutes	c__Negativicutes	o__Selenomonadales	f__Selenomonadaceae	g__Megamonas	s__Megamonas_funiformis
OTU273	Bacteria	p__Firmicutes	c__Negativicutes	o__Selenomonadales	f__Selenomonadaceae	g__Megamonas	s__Megamonas_hypermegale
OTU274	Bacteria	p__Firmicutes	c__Negativicutes	o__Selenomonadales	f__Selenomonadaceae	g__Megamonas	s__Megamonas_rupellensis
OTU275	Bacteria	p__Firmicutes	c__Negativicutes	o__Selenomonadales	f__Selenomonadaceae	g__Megamonas	s__Megamonas_unclassified
OTU276	Bacteria	p__Bacteroidetes	c__Bacteroidia	o__Bacteroidales	f__Muribaculaceae	g__Muribaculaceae_unclassified	s__Muribaculaceae_unclassified
OTU277	Bacteria	p__Actinobacteria	c__Actinobacteria	o__Corynebacteriales	f__Mycobacteriaceae	g__Mycobacteroides	s__Mycobacteroides_abscessus
OTU278	Bacteria	p__Firmicutes	c__Clostridia	o__Clostridiales	f__Ruminococcaceae	g__Neglecta	s__Neglecta_timonensis
OTU279	Bacteria	p__Actinobacteria	c__Actinobacteria	o__Micrococcales	f__Micrococcaceae	g__Nesterenkonia	s__Nesterenkonia_sp._GY239
OTU280	Bacteria	p__Firmicutes	c__Clostridia	o__Clostridiales	f__Lachnospiraceae	g__Niameybacter	s__Niameybacter_massiliensis
OTU281	Bacteria	p__Bacteroidetes	c__Bacteroidia	o__Bacteroidales	f__Odoribacteraceae	g__Odoribacter	s__Odoribacter_splanchnicus
OTU282	Bacteria	p__Bacteroidetes	c__Flavobacteriia	o__Flavobacteriales	f__Flavobacteriaceae	g__Ornithobacterium	s__Ornithobacterium_rhinotracheale
OTU283	Bacteria	p__Firmicutes	c__Clostridia	o__Clostridiales	f__Oscillospiraceae	g__Oscillibacter	s__Oscillibacter_sp.
OTU284	Bacteria	p__Firmicutes	c__Clostridia	o__Clostridiales	f__Oscillospiraceae	g__Oscillibacter	s__Oscillibacter_sp._57_20
OTU285	Bacteria	p__Firmicutes	c__Clostridia	o__Clostridiales	f__Oscillospiraceae	g__Oscillibacter	s__Oscillibacter_sp._CAG:241
OTU286	Bacteria	p__Firmicutes	c__Clostridia	o__Clostridiales	f__Oscillospiraceae	g__Oscillibacter	s__Oscillibacter_sp._CAG:241_62_21
OTU287	Bacteria	p__Firmicutes	c__Clostridia	o__Clostridiales	f__Oscillospiraceae	g__Oscillibacter	s__Oscillibacter_sp._ER4
OTU288	Bacteria	p__Firmicutes	c__Clostridia	o__Clostridiales	f__Oscillospiraceae	g__Oscillibacter	s__Oscillibacter_sp._KLE_1728
OTU289	Bacteria	p__Firmicutes	c__Clostridia	o__Clostridiales	f__Oscillospiraceae	g__Oscillospiraceae_unclassified	s__Oscillospiraceae_unclassified
OTU290	Bacteria	p__Bacteroidetes	c__Bacteroidia	o__Bacteroidales	f__Tannerellaceae	g__Parabacteroides	s__Parabacteroides_distasonis
OTU291	Bacteria	p__Bacteroidetes	c__Bacteroidia	o__Bacteroidales	f__Tannerellaceae	g__Parabacteroides	s__Parabacteroides_johnsonii
OTU292	Bacteria	p__Bacteroidetes	c__Bacteroidia	o__Bacteroidales	f__Tannerellaceae	g__Parabacteroides	s__Parabacteroides_merdae
OTU293	Bacteria	p__Bacteroidetes	c__Bacteroidia	o__Bacteroidales	f__Tannerellaceae	g__Parabacteroides	s__Parabacteroides_sp._20_3
OTU294	Bacteria	p__Bacteroidetes	c__Bacteroidia	o__Bacteroidales	f__Tannerellaceae	g__Parabacteroides	s__Parabacteroides_sp._AM44-16
OTU295	Bacteria	p__Bacteroidetes	c__Bacteroidia	o__Bacteroidales	f__Tannerellaceae	g__Parabacteroides	s__Parabacteroides_sp._D13
OTU296	Bacteria	p__Bacteroidetes	c__Bacteroidia	o__Bacteroidales	f__Tannerellaceae	g__Parabacteroides	s__Parabacteroides_unclassified
OTU297	Bacteria	p__Bacteroidetes	c__Bacteroidia	o__Bacteroidales	f__Prevotellaceae	g__Paraprevotella	s__Paraprevotella_clara
OTU298	Bacteria	p__Bacteroidetes	c__Bacteroidia	o__Bacteroidales	f__Prevotellaceae	g__Paraprevotella	s__Paraprevotella_xylaniphila
OTU299	Bacteria	p__Proteobacteria	c__Betaproteobacteria	o__Burkholderiales	f__Sutterellaceae	g__Parasutterella	s__Parasutterella_excrementihominis
OTU300	Bacteria	p__Bacteroidetes	c__Bacteroidia	o__Bacteroidales	f__Porphyromonadaceae	g__Petrimonas	s__Petrimonas_mucosa
OTU301	Bacteria	p__Firmicutes	c__Negativicutes	o__Acidaminococcales	f__Acidaminococcaceae	g__Phascolarctobacterium	s__Phascolarctobacterium_faecium
OTU302	Bacteria	p__Firmicutes	c__Negativicutes	o__Acidaminococcales	f__Acidaminococcaceae	g__Phascolarctobacterium	s__Phascolarctobacterium_sp._CAG:207
OTU303	Bacteria	p__Firmicutes	c__Negativicutes	o__Acidaminococcales	f__Acidaminococcaceae	g__Phascolarctobacterium	s__Phascolarctobacterium_succinatutens
OTU304	Bacteria	p__Firmicutes	c__Negativicutes	o__Acidaminococcales	f__Acidaminococcaceae	g__Phascolarctobacterium	s__Phascolarctobacterium_unclassified
OTU305	Bacteria	p__Proteobacteria	c__Gammaproteobacteria	o__Enterobacterales	f__Morganellaceae	g__Photorhabdus	s__Photorhabdus_luminescens
OTU306	Bacteria	p__Bacteroidetes	c__Bacteroidia	o__Bacteroidales	f__Prevotellaceae	g__Prevotella	s__Prevotella_bivia
OTU307	Bacteria	p__Bacteroidetes	c__Bacteroidia	o__Bacteroidales	f__Prevotellaceae	g__Prevotella	s__Prevotella_copri
OTU308	Bacteria	p__Bacteroidetes	c__Bacteroidia	o__Bacteroidales	f__Prevotellaceae	g__Prevotella	s__Prevotella_copri_CAG:164
OTU309	Bacteria	p__Bacteroidetes	c__Bacteroidia	o__Bacteroidales	f__Prevotellaceae	g__Prevotella	s__Prevotella_disiens
OTU310	Bacteria	p__Bacteroidetes	c__Bacteroidia	o__Bacteroidales	f__Prevotellaceae	g__Prevotella	s__Prevotella_lascolaii
OTU311	Bacteria	p__Bacteroidetes	c__Bacteroidia	o__Bacteroidales	f__Prevotellaceae	g__Prevotella	s__Prevotella_marseillensis
OTU312	Bacteria	p__Bacteroidetes	c__Bacteroidia	o__Bacteroidales	f__Prevotellaceae	g__Prevotella	s__Prevotella_marshii
OTU313	Bacteria	p__Bacteroidetes	c__Bacteroidia	o__Bacteroidales	f__Prevotellaceae	g__Prevotella	s__Prevotella_multisaccharivorax
OTU314	Bacteria	p__Bacteroidetes	c__Bacteroidia	o__Bacteroidales	f__Prevotellaceae	g__Prevotella	s__Prevotella_ruminicola
OTU315	Bacteria	p__Bacteroidetes	c__Bacteroidia	o__Bacteroidales	f__Prevotellaceae	g__Prevotella	s__Prevotella_salivae
OTU316	Bacteria	p__Bacteroidetes	c__Bacteroidia	o__Bacteroidales	f__Prevotellaceae	g__Prevotella	s__Prevotella_sp._885
OTU317	Bacteria	p__Bacteroidetes	c__Bacteroidia	o__Bacteroidales	f__Prevotellaceae	g__Prevotella	s__Prevotella_sp._AM23-5
OTU318	Bacteria	p__Bacteroidetes	c__Bacteroidia	o__Bacteroidales	f__Prevotellaceae	g__Prevotella	s__Prevotella_sp._AM34-19LB
OTU319	Bacteria	p__Bacteroidetes	c__Bacteroidia	o__Bacteroidales	f__Prevotellaceae	g__Prevotella	s__Prevotella_sp._AM42-24
OTU320	Bacteria	p__Bacteroidetes	c__Bacteroidia	o__Bacteroidales	f__Prevotellaceae	g__Prevotella	s__Prevotella_sp._BCRC_81118
OTU321	Bacteria	p__Bacteroidetes	c__Bacteroidia	o__Bacteroidales	f__Prevotellaceae	g__Prevotella	s__Prevotella_sp._CAG:1092
OTU322	Bacteria	p__Bacteroidetes	c__Bacteroidia	o__Bacteroidales	f__Prevotellaceae	g__Prevotella	s__Prevotella_sp._CAG:386
OTU323	Bacteria	p__Bacteroidetes	c__Bacteroidia	o__Bacteroidales	f__Prevotellaceae	g__Prevotella	s__Prevotella_sp._CAG:520
OTU324	Bacteria	p__Bacteroidetes	c__Bacteroidia	o__Bacteroidales	f__Prevotellaceae	g__Prevotella	s__Prevotella_sp._CAG:5226
OTU325	Bacteria	p__Bacteroidetes	c__Bacteroidia	o__Bacteroidales	f__Prevotellaceae	g__Prevotella	s__Prevotella_sp._CAG:604
OTU326	Bacteria	p__Bacteroidetes	c__Bacteroidia	o__Bacteroidales	f__Prevotellaceae	g__Prevotella	s__Prevotella_sp._CAG:732
OTU327	Bacteria	p__Bacteroidetes	c__Bacteroidia	o__Bacteroidales	f__Prevotellaceae	g__Prevotella	s__Prevotella_sp._CAG:924
OTU328	Bacteria	p__Bacteroidetes	c__Bacteroidia	o__Bacteroidales	f__Prevotellaceae	g__Prevotella	s__Prevotella_sp._HUN102
OTU329	Bacteria	p__Bacteroidetes	c__Bacteroidia	o__Bacteroidales	f__Prevotellaceae	g__Prevotella	s__Prevotella_sp._Marseille-P4119
OTU330	Bacteria	p__Bacteroidetes	c__Bacteroidia	o__Bacteroidales	f__Prevotellaceae	g__Prevotella	s__Prevotella_sp._MGM1
OTU331	Bacteria	p__Bacteroidetes	c__Bacteroidia	o__Bacteroidales	f__Prevotellaceae	g__Prevotella	s__Prevotella_sp._P3-122
OTU332	Bacteria	p__Bacteroidetes	c__Bacteroidia	o__Bacteroidales	f__Prevotellaceae	g__Prevotella	s__Prevotella_sp._P4-51
OTU333	Bacteria	p__Bacteroidetes	c__Bacteroidia	o__Bacteroidales	f__Prevotellaceae	g__Prevotella	s__Prevotella_sp._TF12-30
OTU334	Bacteria	p__Bacteroidetes	c__Bacteroidia	o__Bacteroidales	f__Prevotellaceae	g__Prevotella	s__Prevotella_stercorea
OTU335	Bacteria	p__Bacteroidetes	c__Bacteroidia	o__Bacteroidales	f__Prevotellaceae	g__Prevotella	s__Prevotella_stercorea_CAG:629
OTU336	Bacteria	p__Bacteroidetes	c__Bacteroidia	o__Bacteroidales	f__Prevotellaceae	g__Prevotella	s__Prevotella_timonensis
OTU337	Bacteria	p__Bacteroidetes	c__Bacteroidia	o__Bacteroidales	f__Prevotellaceae	g__Prevotella	s__Prevotella_unclassified
OTU338	Bacteria	p__Bacteroidetes	c__Bacteroidia	o__Bacteroidales	f__Prevotellaceae	g__Prevotellamassilia	s__Prevotellamassilia_timonensis
OTU339	Bacteria	p__Proteobacteria	c__Proteobacteria_unclassified	o__Proteobacteria_unclassified	f__Proteobacteria_unclassified	g__Proteobacteria_unclassified	s__Proteobacteria_unclassified
OTU340	Bacteria	p__Firmicutes	c__Clostridia	o__Clostridiales	f__Ruminococcaceae	g__Pseudoflavonifractor	s__Pseudoflavonifractor_sp._AF19-9AC
OTU341	Bacteria	p__Proteobacteria	c__Gammaproteobacteria	o__Pseudomonadales	f__Pseudomonadales_unclassified	g__Pseudomonadales_unclassified	s__Pseudomonadales_unclassified
OTU342	Bacteria	p__Proteobacteria	c__Gammaproteobacteria	o__Pseudomonadales	f__Pseudomonadaceae	g__Pseudomonas	s__Pseudomonas_aeruginosa
OTU343	Bacteria	p__Firmicutes	c__Clostridia	o__Clostridiales	f__Peptostreptococcaceae	g__Romboutsia	s__Romboutsia_timonensis
OTU344	Bacteria	p__Firmicutes	c__Clostridia	o__Clostridiales	f__Lachnospiraceae	g__Roseburia	s__Roseburia_faecis
OTU345	Bacteria	p__Firmicutes	c__Clostridia	o__Clostridiales	f__Lachnospiraceae	g__Roseburia	s__Roseburia_hominis
OTU346	Bacteria	p__Firmicutes	c__Clostridia	o__Clostridiales	f__Lachnospiraceae	g__Roseburia	s__Roseburia_intestinalis
OTU347	Bacteria	p__Firmicutes	c__Clostridia	o__Clostridiales	f__Lachnospiraceae	g__Roseburia	s__Roseburia_inulinivorans
OTU348	Bacteria	p__Firmicutes	c__Clostridia	o__Clostridiales	f__Lachnospiraceae	g__Roseburia	s__Roseburia_sp._AM16-25
OTU349	Bacteria	p__Firmicutes	c__Clostridia	o__Clostridiales	f__Lachnospiraceae	g__Roseburia	s__Roseburia_sp._CAG:100
OTU350	Bacteria	p__Firmicutes	c__Clostridia	o__Clostridiales	f__Lachnospiraceae	g__Roseburia	s__Roseburia_sp._CAG:18
OTU351	Bacteria	p__Firmicutes	c__Clostridia	o__Clostridiales	f__Lachnospiraceae	g__Roseburia	s__Roseburia_sp._CAG:18_43_25
OTU352	Bacteria	p__Firmicutes	c__Clostridia	o__Clostridiales	f__Lachnospiraceae	g__Roseburia	s__Roseburia_sp._OF03-24
OTU353	Bacteria	p__Firmicutes	c__Clostridia	o__Clostridiales	f__Lachnospiraceae	g__Roseburia	s__Roseburia_sp._TF10-5
OTU354	Bacteria	p__Firmicutes	c__Clostridia	o__Clostridiales	f__Lachnospiraceae	g__Roseburia	s__Roseburia_unclassified
OTU355	Bacteria	p__Firmicutes	c__Clostridia	o__Clostridiales	f__Hungateiclostridiaceae	g__Ruminiclostridium	s__Ruminiclostridium_papyrosolvens
OTU356	Bacteria	p__Firmicutes	c__Clostridia	o__Clostridiales	f__Ruminococcaceae	g__Ruminococcaceae_noname	s__Ruminococcaceae_bacterium
OTU357	Bacteria	p__Firmicutes	c__Clostridia	o__Clostridiales	f__Ruminococcaceae	g__Ruminococcaceae_noname	s__Ruminococcaceae_bacterium_AF10-16
OTU358	Bacteria	p__Firmicutes	c__Clostridia	o__Clostridiales	f__Ruminococcaceae	g__Ruminococcaceae_unclassified	s__Ruminococcaceae_unclassified
OTU359	Bacteria	p__Firmicutes	c__Clostridia	o__Clostridiales	f__Ruminococcaceae	g__Ruminococcus	s__Ruminococcus_bicirculans
OTU360	Bacteria	p__Firmicutes	c__Clostridia	o__Clostridiales	f__Ruminococcaceae	g__Ruminococcus	s__Ruminococcus_bromii
OTU361	Bacteria	p__Firmicutes	c__Clostridia	o__Clostridiales	f__Ruminococcaceae	g__Ruminococcus	s__Ruminococcus_callidus
OTU362	Bacteria	p__Firmicutes	c__Clostridia	o__Clostridiales	f__Ruminococcaceae	g__Ruminococcus	s__Ruminococcus_lactaris
OTU363	Bacteria	p__Firmicutes	c__Clostridia	o__Clostridiales	f__Ruminococcaceae	g__Ruminococcus	s__Ruminococcus_sp._AF14-10
OTU364	Bacteria	p__Firmicutes	c__Clostridia	o__Clostridiales	f__Ruminococcaceae	g__Ruminococcus	s__Ruminococcus_sp._AF21-11
OTU365	Bacteria	p__Firmicutes	c__Clostridia	o__Clostridiales	f__Ruminococcaceae	g__Ruminococcus	s__Ruminococcus_sp._AF24-32LB
OTU366	Bacteria	p__Firmicutes	c__Clostridia	o__Clostridiales	f__Ruminococcaceae	g__Ruminococcus	s__Ruminococcus_sp._AF25-19
OTU367	Bacteria	p__Firmicutes	c__Clostridia	o__Clostridiales	f__Ruminococcaceae	g__Ruminococcus	s__Ruminococcus_sp._AF37-20
OTU368	Bacteria	p__Firmicutes	c__Clostridia	o__Clostridiales	f__Ruminococcaceae	g__Ruminococcus	s__Ruminococcus_sp._AF42-9BH
OTU369	Bacteria	p__Firmicutes	c__Clostridia	o__Clostridiales	f__Ruminococcaceae	g__Ruminococcus	s__Ruminococcus_sp._AM31-15AC
OTU370	Bacteria	p__Firmicutes	c__Clostridia	o__Clostridiales	f__Ruminococcaceae	g__Ruminococcus	s__Ruminococcus_sp._AM42-11
OTU371	Bacteria	p__Firmicutes	c__Clostridia	o__Clostridiales	f__Ruminococcaceae	g__Ruminococcus	s__Ruminococcus_sp._AM43-6
OTU372	Bacteria	p__Firmicutes	c__Clostridia	o__Clostridiales	f__Ruminococcaceae	g__Ruminococcus	s__Ruminococcus_sp._AM47-2BH
OTU373	Bacteria	p__Firmicutes	c__Clostridia	o__Clostridiales	f__Ruminococcaceae	g__Ruminococcus	s__Ruminococcus_sp._AM54-1NS
OTU374	Bacteria	p__Firmicutes	c__Clostridia	o__Clostridiales	f__Ruminococcaceae	g__Ruminococcus	s__Ruminococcus_sp._CAG:177
OTU375	Bacteria	p__Firmicutes	c__Clostridia	o__Clostridiales	f__Ruminococcaceae	g__Ruminococcus	s__Ruminococcus_sp._OM05-7
OTU376	Bacteria	p__Firmicutes	c__Clostridia	o__Clostridiales	f__Ruminococcaceae	g__Ruminococcus	s__Ruminococcus_unclassified
OTU377	Bacteria	p__Firmicutes	c__Clostridia	o__Clostridiales	f__Ruminococcaceae	g__Ruthenibacterium	s__Ruthenibacterium_lactatiformans
OTU378	Bacteria	p__Proteobacteria	c__Gammaproteobacteria	o__Enterobacterales	f__Enterobacteriaceae	g__Salmonella	s__Salmonella_enterica
OTU379	Bacteria	p__Proteobacteria	c__Gammaproteobacteria	o__Enterobacterales	f__Enterobacteriaceae	g__Shigella	s__Shigella_boydii
OTU380	Bacteria	p__Proteobacteria	c__Gammaproteobacteria	o__Enterobacterales	f__Enterobacteriaceae	g__Shigella	s__Shigella_dysenteriae
OTU381	Bacteria	p__Proteobacteria	c__Gammaproteobacteria	o__Enterobacterales	f__Enterobacteriaceae	g__Shigella	s__Shigella_flexneri
OTU382	Bacteria	p__Proteobacteria	c__Gammaproteobacteria	o__Enterobacterales	f__Enterobacteriaceae	g__Shigella	s__Shigella_sonnei
OTU383	Bacteria	p__Proteobacteria	c__Gammaproteobacteria	o__Enterobacterales	f__Enterobacteriaceae	g__Shigella	s__Shigella_unclassified
OTU384	Bacteria	p__Proteobacteria	c__Alphaproteobacteria	o__Rhizobiales	f__Rhizobiaceae	g__Sinorhizobium	s__Sinorhizobium_sp._GL28
OTU385	Bacteria	p__Firmicutes	c__Tissierellia	o__Tissierellales	f__Tissierellaceae	g__Soehngenia	s__Soehngenia_saccharolytica
OTU386	Bacteria	p__Firmicutes	c__Clostridia	o__Clostridiales	f__Ruminococcaceae	g__Subdoligranulum	s__Subdoligranulum_sp._APC924/74
OTU387	Bacteria	p__Firmicutes	c__Clostridia	o__Clostridiales	f__Ruminococcaceae	g__Subdoligranulum	s__Subdoligranulum_variabile
OTU388	Bacteria	p__Proteobacteria	c__Betaproteobacteria	o__Burkholderiales	f__Sutterellaceae	g__Sutterella	s__Sutterella_megalosphaeroides
OTU389	Bacteria	p__Proteobacteria	c__Betaproteobacteria	o__Burkholderiales	f__Sutterellaceae	g__Sutterella	s__Sutterella_sp._AM11-39
OTU390	Bacteria	p__Bacteroidetes	c__Bacteroidia	o__Bacteroidales	f__Tannerellaceae	g__Tannerella	s__Tannerella_sp._6_1_58FAA_CT1
OTU391	Bacteria	p__Firmicutes	c__Clostridia	o__Clostridiales	f__Lachnospiraceae	g__Tyzzerella	s__Tyzzerella_nexilis
OTU392	Bacteria	p__Bacteria_noname	c__Bacteria_noname	o__Bacteria_noname	f__Bacteria_noname	g__Bacteria_noname	s__uncultured_bacterium
OTU393	Bacteria	p__Bacteroidetes	c__Bacteroidia	o__Bacteroidales	f__Bacteroidaceae	g__Bacteroides	s__uncultured_Bacteroides_sp.
OTU394	Bacteria	p__Firmicutes	c__Clostridia	o__Clostridiales	f__Lachnospiraceae	g__Blautia	s__uncultured_Blautia_sp.
OTU395	Bacteria	p__Firmicutes	c__Clostridia	o__Clostridiales	f__Clostridiaceae	g__Butyricicoccus	s__uncultured_Butyricicoccus_sp.
OTU396	Bacteria	p__Firmicutes	c__Clostridia	o__Clostridiales	f__Clostridiaceae	g__Clostridium	s__uncultured_Clostridium_sp.
OTU397	Bacteria	p__Firmicutes	c__Clostridia	o__Clostridiales	f__Ruminococcaceae	g__Faecalibacterium	s__uncultured_Faecalibacterium_sp.
OTU398	Bacteria	p__Firmicutes	c__Clostridia	o__Clostridiales	f__Oscillospiraceae	g__Oscillibacter	s__uncultured_Oscillibacter_sp.
OTU399	Bacteria	p__Firmicutes	c__Clostridia	o__Clostridiales	f__Ruminococcaceae	g__Ruminococcus	s__uncultured_Ruminococcus_sp.
OTU400	Bacteria	p__Firmicutes	c__Negativicutes	o__Veillonellales	f__Veillonellaceae	g__Veillonella	s__Veillonella_dispar
OTU401	Bacteria	p__Firmicutes	c__Negativicutes	o__Veillonellales	f__Veillonellaceae	g__Veillonella	s__Veillonella_parvula
OTU402	Bacteria	p__Firmicutes	c__Negativicutes	o__Veillonellales	f__Veillonellaceae	g__Veillonella	s__Veillonella_sp._CAG:933
OTU403	Bacteria	p__Firmicutes	c__Negativicutes	o__Veillonellales	f__Veillonellaceae	g__Veillonella	s__Veillonella_sp._oral_taxon_158
OTU404	Bacteria	p__Firmicutes	c__Negativicutes	o__Veillonellales	f__Veillonellaceae	g__Veillonella	s__Veillonella_unclassified
OTU405	Bacteria	p__Proteobacteria	c__Gammaproteobacteria	o__Vibrionales	f__Vibrionaceae	g__Vibrio	s__Vibrio_campbellii
OTU406	Bacteria	p__Proteobacteria	c__Gammaproteobacteria	o__Vibrionales	f__Vibrionaceae	g__Vibrio	s__Vibrio_parahaemolyticus
