# Supplementary material for: Enteric nervous system damage caused by abnormal intestinal butyrate metabolism may lead to functional constipation
Source: Front Microbiol. 2023 May 9;14:1117905. doi: 10.3389/fmicb.2023.1117905 (PMC10203953; doi:10.3389/fmicb.2023.1117905)
Supplement: Supplementary file 5 [file Table_4.xlsx]

## Sheet: DESeq2 group 2VS1
	baseMean	log2FoldChange	lfcSE	stat	pvalue	padj
s__Fusobacterium_varium	797.666	1.31657	0.454934	2.89398	0.00380387	0.0316989
s__Clostridium_sp._CAG:127	2740.52	1.23823	0.428996	2.88635	0.00389736	0.0320507
s__Fusobacterium_ulcerans	519.652	1.12017	0.404709	2.76785	0.00564279	0.041801
s__Holdemanella_biformis	398.874	1.05806	0.257116	4.11508	3.87e-05	0.000967598
s__Bacteroides_sp._CAG:98	2183.29	0.948867	0.346379	2.73939	0.00615538	0.043226
s__Clostridium_clostridioforme_CAG:132	212.293	0.864499	0.232627	3.71625	0.000202199	0.00323146
s__Fusobacterium_nucleatum	113.852	0.843293	0.261832	3.22074	0.00127861	0.0131005
s__Bacteroides_sartorii	1209.31	0.811892	0.234442	3.46308	0.000534023	0.00710137
s__Bacteroides_graminisolvens	222.803	0.750488	0.263808	2.84482	0.00444358	0.0347155
s__Ruminococcus_sp._CAG:254	231.282	0.732981	0.266606	2.7493	0.0059722	0.0429037
s__Bacteroides_massiliensis	8410.63	0.729854	0.255821	2.85299	0.00433104	0.0347038
s__Firmicutes_bacterium_CAG:56	467.634	0.54022	0.176702	3.05724	0.00223383	0.0214791
s__Clostridium_sp._ASF502	249.225	0.388177	0.115472	3.36164	0.000774805	0.00896765
s__Firmicutes_bacterium_CAG:114	202.376	-0.553065	0.201763	-2.74116	0.00612226	0.043226
s__[Clostridium]_leptum	230.346	-0.560921	0.193085	-2.90504	0.00367201	0.0310136
s__Clostridium_sp._CAG:678	108.962	-0.596635	0.216079	-2.7612	0.005759	0.0418532
s__Clostridiales_bacterium_VE202-14	100.018	-0.60979	0.204898	-2.97607	0.00291971	0.0253447
s__Subdoligranulum_sp._4_3_54A2FAA	889.143	-0.666034	0.221843	-3.00227	0.0026797	0.0235889
s__Odoribacter_splanchnicus	820.815	-0.67024	0.219858	-3.04851	0.00229977	0.0217782
s__Ruminococcus_sp._CAG:90	137.961	-0.688865	0.245302	-2.80823	0.00498151	0.0384376
s__Firmicutes_bacterium_CAG:129	464.387	-0.722712	0.261062	-2.76835	0.00563412	0.041801
s__Anaerotruncus_sp._CAG:528	64.7998	-0.737554	0.24322	-3.03245	0.00242574	0.0222435
s__Firmicutes_bacterium_CAG:238	148.125	-0.746031	0.274509	-2.71769	0.00657388	0.0451503
s__Ruminococcus_sp._CAG:724	72.3973	-0.788243	0.236892	-3.32743	0.000876502	0.00978239
s__Phascolarctobacterium_succinatutens	477.788	-0.849401	0.248855	-3.41323	0.000641969	0.00786727
s__Clostridium_sp._CAG:571	68.3303	-0.874039	0.265328	-3.29419	0.000987065	0.0106365
s__Clostridium_sp._CAG:352	198.82	-0.890881	0.242957	-3.66682	0.000245582	0.00370145
s__Eubacterium_sp._CAG:581	81.41	-0.895157	0.312279	-2.86653	0.00414997	0.0336848
s__Ruminococcus_sp._CAG:55	370.572	-0.905797	0.273022	-3.31767	0.000907708	0.00995294
s__Odoribacter_unclassified	309.556	-0.931229	0.306519	-3.03808	0.00238089	0.0222098
s__Prevotella_sp._CAG:873	62.0126	-0.960531	0.352852	-2.72219	0.00648506	0.0450352
s__Dialister_invisus	172.612	-0.967651	0.340095	-2.84523	0.00443789	0.0347155
s__Bacteroides_sp._CAG:927	295.541	-0.97181	0.348187	-2.79106	0.00525365	0.0400431
s__Bifidobacterium_pseudocatenulatum	458.175	-0.973624	0.329591	-2.95404	0.00313645	0.0268532
s__Bifidobacterium_bifidum	116.46	-0.985335	0.268956	-3.66356	0.000248738	0.00370145
s__Bifidobacterium_longum	512.856	-0.99355	0.290474	-3.42044	0.000625193	0.00781492
s__Roseburia_sp._CAG:380	206.16	-0.996081	0.268446	-3.71055	0.000206813	0.00323146
s__Odoribacter_splanchnicus_CAG:14	468.98	-1.02536	0.26765	-3.83098	0.000127635	0.00234622
s__Firmicutes_bacterium_CAG:240	153.719	-1.03964	0.27999	-3.71312	0.000204718	0.00323146
s__Clostridium_sp._CAG:798	43.6702	-1.07694	0.330928	-3.2543	0.00113673	0.0120416
s__Prevotella_sp._CAG:1031	210.213	-1.08546	0.322575	-3.36498	0.000765505	0.00896765
s__Streptococcus_salivarius	424.421	-1.10681	0.318311	-3.47713	0.000506817	0.00703912
s__Prevotella_sp._P5-60	305.83	-1.1192	0.404712	-2.76542	0.00568493	0.041801
s__Firmicutes_bacterium_CAG:41	1113.23	-1.11981	0.29754	-3.76357	0.000167508	0.00299121
s__Sutterella_wadsworthensis_CAG:135	128.287	-1.12962	0.348445	-3.24188	0.00118743	0.0123691
s__Sutterella_sp._CAG:521	306.496	-1.14478	0.330464	-3.46415	0.000531917	0.00710137
s__Streptococcus_unclassified	365.721	-1.1535	0.285482	-4.04055	5.33e-05	0.00114929
s__Clostridium_sp._CAG:62	854.471	-1.15706	0.343839	-3.36511	0.000765123	0.00896765
s__Sutterella_unclassified	137.818	-1.15893	0.369485	-3.13662	0.00170909	0.0172288
s__Acidaminococcus_sp._CAG:542	61.5366	-1.16019	0.294611	-3.93805	8.21e-05	0.00160445
s__Streptococcus_thermophilus	94.0869	-1.19455	0.285327	-4.1866	2.83e-05	0.000737415
s__Veillonella_unclassified	222.471	-1.19979	0.396134	-3.02875	0.00245569	0.0222435
s__Enterobacter_unclassified	293.487	-1.21338	0.396852	-3.05751	0.00223183	0.0214791
s__Eubacterium_sp._CAG:38	8241.53	-1.22547	0.406729	-3.01299	0.00258684	0.0230968
s__Clostridium_sp._CAG:780	65.0533	-1.27195	0.370224	-3.43563	0.000591185	0.00769772
s__Veillonella_atypica	99.472	-1.28116	0.353562	-3.62358	0.000290558	0.00418365
s__Megamonas_hypermegale	644.241	-1.28611	0.416883	-3.08506	0.00203514	0.0201899
s__Alistipes_sp._CAG:29	1024.58	-1.29236	0.344042	-3.7564	0.000172373	0.00299258
s__Azospirillum_sp._CAG:260	128.593	-1.29757	0.290855	-4.46124	8.15e-06	0.000299578
s__Clostridium_sp._CAG:138	224.086	-1.29963	0.321353	-4.04426	5.25e-05	0.00114929
s__Clostridium_sp._CAG:417	25.3545	-1.29986	0.359071	-3.62006	0.000294529	0.00418365
s__Megamonas_rupellensis	2926.77	-1.30975	0.4873	-2.68776	0.00719322	0.048867
s__Ruminococcus_sp._CAG:177	334.812	-1.34822	0.330353	-4.08115	4.48e-05	0.00107724
s__Faecalibacterium_sp._CAG:74	1329.11	-1.40044	0.408568	-3.42768	0.000608753	0.0077647
s__Clostridium_sp._CAG:226	167.328	-1.40497	0.308252	-4.55787	5.17e-06	0.000230697
s__Prevotella_sp._CAG:255	641.372	-1.42698	0.355959	-4.00884	6.1e-05	0.00127121
s__Prevotella_sp._CAG:891	235.948	-1.46258	0.359751	-4.06555	4.79e-05	0.00110926
s__Bacteroides_plebeius_CAG:211	10038.5	-1.47161	0.44155	-3.33284	0.00085965	0.00976875
s__Veillonella_parvula	227.971	-1.48338	0.353062	-4.20146	2.65e-05	0.000720646
s__Streptococcus_parasanguinis	162.854	-1.52815	0.302989	-5.04359	4.57e-07	3.17e-05
s__Clostridium_sp._CAG:217	295.004	-1.53238	0.388456	-3.9448	7.99e-05	0.00160445
s__Veillonella_magna	24.2462	-1.61079	0.371639	-4.33427	1.46e-05	0.00045701
s__Bifidobacterium_unclassified	555.804	-1.62786	0.369554	-4.40494	1.06e-05	0.000348068
s__Prevotella_sp._CAG:485	43.4245	-1.65258	0.325852	-5.07157	3.95e-07	3.08e-05
s__Prevotella_sp._CAG:279	427.203	-1.6689	0.325403	-5.12873	2.92e-07	2.6e-05
s__Firmicutes_bacterium_CAG:321	71.7903	-1.71145	0.440373	-3.88637	0.000101756	0.0019272
s__Dialister_succinatiphilus	232.343	-1.72153	0.390732	-4.40591	1.05e-05	0.000348068
s__Sutterella_sp._CAG:397	1259.38	-1.74467	0.386175	-4.51783	6.25e-06	0.000260321
s__Clostridium_sp._CAG:302	103.441	-1.77979	0.41702	-4.26788	1.97e-05	0.000587332
s__Succinatimonas_sp._CAG:777	17.8695	-1.84107	0.409428	-4.49669	6.9e-06	0.000269608
s__Clostridium_sp._CAG:440	74.8848	-1.84134	0.388005	-4.74565	2.08e-06	0.000108248
s__Escherichia_fergusonii	131.725	-1.8434	0.43656	-4.22256	2.42e-05	0.000686212
s__Eubacterium_sp._CAG:202	954.055	-1.94905	0.392869	-4.96107	7.01e-07	4.38e-05
s__Clostridium_sp._CAG:349	18.0282	-2.02285	0.378927	-5.33836	9.38e-08	9.77e-06
s__Clostridium_sp._CAG:492	98.4923	-2.14087	0.364337	-5.87608	4.2e-09	6.56e-07
s__Clostridium_sp._CAG:343	97.814	-2.14432	0.368091	-5.8255	5.69e-09	7.12e-07
s__Akkermansia_unclassified	58.0877	-2.17212	0.580009	-3.74498	0.000180407	0.00304741
s__Akkermansia_muciniphila	299.402	-2.18527	0.465067	-4.69883	2.62e-06	0.000125798
s__Firmicutes_bacterium_CAG:341	142.595	-2.19269	0.350422	-6.2573	3.92e-10	8.16e-08
s__Akkermansia_muciniphila_CAG:154	169.502	-2.25018	0.467889	-4.80922	1.52e-06	8.61e-05
s__Azospirillum_sp._CAG:239	70.1339	-2.60798	0.388562	-6.71188	1.92e-11	6e-09
s__Acidaminococcus_unclassified	191.838	-3.47093	0.458912	-7.56339	3.93e-14	2.45e-11

## Sheet: DESeq2 group 3VS2
	baseMean	log2FoldChange	lfcSE	stat	pvalue	padj
s__Fusobacterium_mortiferum	1044.8	4.72056	0.412678	11.4389	2.67e-30	1.67e-27
s__Acidaminococcus_unclassified	192.272	3.35869	0.393756	8.52987	1.47e-17	3.05e-15
s__Fusobacterium_varium	409.109	3.31592	0.352866	9.39713	5.61e-21	1.75e-18
s__Megamonas_rupellensis	2880.54	2.55911	0.420181	6.09048	1.13e-09	3.91e-08
s__Megamonas_unclassified	2761.38	2.46755	0.440383	5.60319	2.1e-08	5.26e-07
s__Escherichia_fergusonii	130.608	2.45409	0.374145	6.5592	5.41e-11	3.38e-09
s__Megamonas_funiformis_CAG:377	1149.19	2.44592	0.414823	5.8963	3.72e-09	1.11e-07
s__Megamonas_funiformis	2554.83	2.34003	0.399363	5.85941	4.65e-09	1.32e-07
s__Megamonas_hypermegale	636.138	2.33685	0.357253	6.54116	6.1e-11	3.47e-09
s__Fusobacterium_ulcerans	302.631	2.30197	0.310154	7.42203	1.15e-13	1.2e-11
s__Prevotella_sp._CAG:386	2367.07	2.09353	0.455376	4.59736	4.28e-06	3.71e-05
s__Veillonella_unclassified	221.052	1.91208	0.345724	5.53064	3.19e-08	7.39e-07
s__Prevotella_sp._CAG:255	641.517	1.87613	0.305735	6.13645	8.44e-10	3.3e-08
s__Prevotella_sp._CAG:604	3620.88	1.85153	0.476385	3.88663	0.000101646	0.000441171
s__Shigella_dysenteriae	158.374	1.76613	0.357808	4.93596	7.98e-07	1.11e-05
s__Succinatimonas_sp._CAG:777	17.9864	1.76464	0.345701	5.10452	3.32e-07	5.6e-06
s__Escherichia_unclassified	578.32	1.76409	0.357071	4.94044	7.79e-07	1.11e-05
s__Prevotella_copri_CAG:164	24889	1.7487	0.483725	3.61507	0.000300267	0.0011667
s__Bacteroides_fragilis_CAG:47	156.107	1.72694	0.283438	6.09284	1.11e-09	3.91e-08
s__Prevotella_sp._CAG:732	2662.49	1.71472	0.431918	3.97001	7.19e-05	0.000348208
s__Prevotella_albensis	317.993	1.70174	0.37965	4.4824	7.38e-06	5.77e-05
s__Haemophilus_parainfluenzae	1135.77	1.69753	0.338316	5.01759	5.23e-07	8.18e-06
s__Shigella_flexneri	236.17	1.67798	0.347889	4.8233	1.41e-06	1.58e-05
s__Enterobacteriaceae_unclassified	3030.77	1.66794	0.342274	4.87311	1.1e-06	1.43e-05
s__Prevotella_copri	29308.8	1.661	0.462704	3.58976	0.000330982	0.00125372
s__Prevotella_multisaccharivorax	365.577	1.64633	0.399934	4.1165	3.85e-05	0.000201118
s__Veillonella_magna	24.5402	1.62058	0.314914	5.14611	2.66e-07	4.75e-06
s__Ruminococcus_gnavus_CAG:126	357.354	1.61079	0.277833	5.79771	6.72e-09	1.83e-07
s__Prevotella_sp._S7-1-8	170.997	1.6032	0.432046	3.71071	0.000206683	0.000855474
s__Escherichia_coli	10668.4	1.57471	0.318301	4.94722	7.53e-07	1.09e-05
s__Prevotella_sp._AGR2160	202.317	1.55447	0.365649	4.25125	2.13e-05	0.000123752
s__Sutterella_unclassified	138.576	1.54031	0.316619	4.86488	1.15e-06	1.46e-05
s__Eubacterium_sp._CAG:38	8296.28	1.50075	0.351208	4.2731	1.93e-05	0.000116975
s__Sutterella_parvirubra	532.1	1.49933	0.276165	5.42912	5.66e-08	1.18e-06
s__Prevotella_amnii	170.965	1.4777	0.37714	3.91816	8.92e-05	0.000407054
s__Clostridium_sp._CAG:7	6316.55	1.46961	0.241984	6.07319	1.25e-09	4.12e-08
s__Eubacterium_sp._CAG:76	4915.79	1.43705	0.338136	4.24992	2.14e-05	0.000123752
s__Prevotella_unclassified	6405.13	1.41006	0.404221	3.48834	0.000486029	0.00169703
s__Salmonella_enterica	192.5	1.40335	0.292821	4.79251	1.65e-06	1.79e-05
s__Bacteroides_finegoldii_CAG:203	677.28	1.39685	0.251355	5.55728	2.74e-08	6.59e-07
s__Sutterella_wadsworthensis_CAG:135	129.665	1.36764	0.297096	4.60335	4.16e-06	3.66e-05
s__Prevotella_bergensis	109.472	1.3649	0.351351	3.88472	0.000102448	0.000441587
s__Bacteroides_plebeius	11068.3	1.36446	0.339278	4.02167	5.78e-05	0.000296038
s__Enterobacter_aerogenes	77.9634	1.35716	0.339267	4.00029	6.33e-05	0.000311344
s__Phascolarctobacterium_sp._CAG:266	325.471	1.35586	0.284401	4.76742	1.87e-06	1.94e-05
s__Megasphaera_unclassified	382.087	1.35535	0.385305	3.5176	0.000435474	0.00155526
s__Prevotella_sp._CAG:891	222.681	1.34733	0.303916	4.43322	9.28e-06	6.91e-05
s__Eubacterium_sp._CAG:252	1745.72	1.34496	0.295539	4.55089	5.34e-06	4.34e-05
s__Eubacterium_sp._CAG:274	545.605	1.31631	0.308541	4.26624	1.99e-05	0.000119471
s__Eubacterium_sp._CAG:248	2213.39	1.30099	0.305418	4.2597	2.05e-05	0.000121849
s__Clostridium_sp._JCC	187.585	1.28758	0.30462	4.22685	2.37e-05	0.000134651
s__Prevotella_sp._CAG:1092	801.066	1.25819	0.389752	3.22817	0.00124584	0.00372559
s__Bacteroides_sp._2_1_16	297.523	1.25702	0.268559	4.6806	2.86e-06	2.67e-05
s__Enterobacter_unclassified	297.13	1.23277	0.344177	3.5818	0.000341241	0.0012695
s__Prevotella_buccae	610.734	1.23051	0.419186	2.93547	0.00333039	0.0082599
s__Hallella_seregens	66.922	1.22883	0.366294	3.35476	0.000794334	0.00253295
s__Bacteroides_eggerthii_CAG:109	719.206	1.22873	0.253426	4.84847	1.24e-06	1.52e-05
s__Streptococcus_salivarius	430.909	1.21836	0.276919	4.39969	1.08e-05	7.53e-05
s__Streptococcus_thermophilus	95.8217	1.21112	0.247036	4.90261	9.46e-07	1.28e-05
s__Streptococcus_unclassified	371.86	1.2101	0.24829	4.87374	1.1e-06	1.43e-05
s__Prevotella_paludivivens	270.049	1.20005	0.382039	3.14117	0.00168272	0.00471615
s__Alistipes_sp._CAG:831	89.5432	1.19928	0.254199	4.71787	2.38e-06	2.33e-05
s__Bacteroides_coprophilus_CAG:333	468.48	1.17591	0.326808	3.59815	0.00032049	0.00123646
s__Prevotella_histicola	121.428	1.17124	0.292307	4.00689	6.15e-05	0.000305178
s__Prevotella_sp._CAG:5226	382.557	1.15183	0.323156	3.56432	0.000364802	0.00134118
s__Prevotella_oris	184.945	1.15138	0.287191	4.00912	6.09e-05	0.000304724
s__Clostridium_sp._CAG:253	268.354	1.14949	0.252363	4.55492	5.24e-06	4.31e-05
s__Veillonella_atypica	101.73	1.14473	0.309104	3.70339	0.000212735	0.000872378
s__Azospirillum_sp._CAG:239	73.7487	1.14363	0.33992	3.3644	0.000767103	0.00248414
s__Bacteroides_sp._CAG:598	343.926	1.14008	0.21283	5.35673	8.47e-08	1.71e-06
s__Lachnospiraceae_bacterium_CAG:25	198.96	1.13851	0.247284	4.60404	4.14e-06	3.66e-05
s__Azospirillum_sp._CAG:260	131.518	1.1247	0.253452	4.43754	9.1e-06	6.85e-05
s__Fusobacterium_nucleatum	102.442	1.09757	0.215698	5.08849	3.61e-07	5.94e-06
s__Alistipes_sp._CAG:435	75.4423	1.07997	0.311533	3.46663	0.000527037	0.00181988
s__Prevotella_sp._CAG:1320	241.365	1.07427	0.249781	4.30085	1.7e-05	0.000105285
s__Bifidobacterium_bifidum	118.338	1.06719	0.229515	4.64975	3.32e-06	3.01e-05
s__Bacteroides_fragilis_CAG:558	209.059	1.06186	0.286802	3.70241	0.000213558	0.000872378
s__Bacteroides_thetaiotaomicron	4061.46	1.04099	0.233715	4.45412	8.42e-06	6.42e-05
s__Bifidobacterium_longum	524.613	1.03987	0.249737	4.16386	3.13e-05	0.000167153
s__Prevotella_ruminicola	222.075	1.03438	0.327883	3.15473	0.00160646	0.00455873
s__Prevotella_sp._CAG:1124	223.654	1.03197	0.292106	3.53285	0.000411106	0.00147667
s__[Ruminococcus]_gnavus	2470.46	1.02621	0.237281	4.32487	1.53e-05	9.64e-05
s__Bacteroides_sp._CAG:633	341.084	1.02301	0.211915	4.82749	1.38e-06	1.57e-05
s__Lachnospiraceae_bacterium_2_1_58FAA	171.769	1.0204	0.23081	4.42096	9.83e-06	7.23e-05
s__Bifidobacterium_pseudocatenulatum_CAG:263	124.796	1.01699	0.348057	2.9219	0.00347904	0.00858862
s__Bacteroides_sp._D2	1782.44	1.00612	0.236318	4.25746	2.07e-05	0.00012191
s__[Clostridium]_bolteae	2989.38	0.996368	0.221563	4.49699	6.89e-06	5.45e-05
s__Prevotella_sp._CAG:924	184.203	0.991861	0.346017	2.86651	0.00415027	0.00978837
s__Prevotella_baroniae	200.603	0.983442	0.314943	3.1226	0.00179262	0.00495747
s__Bacteroides_eggerthii	3477.89	0.98231	0.232662	4.22205	2.42e-05	0.000136314
s__Bacteroides_dorei_CAG:222	1450.02	0.980962	0.238351	4.11562	3.86e-05	0.000201118
s__Bacteroides_stercoris	10066	0.971377	0.280545	3.46247	0.000535249	0.00183711
s__Phascolarctobacterium_sp._CAG:207	6463.43	0.968204	0.262988	3.68156	0.000231811	0.00094079
s__Veillonella_parvula	235.815	0.966716	0.312529	3.0932	0.00198009	0.00540417
s__Prevotella_sp._CAG:474	172.846	0.966289	0.349219	2.767	0.00565749	0.0126736
s__Bacteroides_stercoris_CAG:120	6376.43	0.963916	0.333621	2.88926	0.00386155	0.00921172
s__Parabacteroides_sp._CAG:409	195.656	0.959026	0.266782	3.59479	0.000324656	0.00123815
s__Prevotella_dentalis	114.257	0.957429	0.347583	2.75453	0.00587763	0.0130267
s__Bacteroides_finegoldii	4066.21	0.955209	0.204373	4.67385	2.96e-06	2.72e-05
s__Megasphaera_elsdenii	185.769	0.9483	0.299654	3.16465	0.00155268	0.00445149
s__Anaerostipes_hadrus	1021.19	0.945515	0.209057	4.52275	6.1e-06	4.89e-05
s__Clostridium_sp._CAG:299	425.677	0.943191	0.248423	3.79671	0.000146628	0.000623419
s__Bifidobacterium_pseudocatenulatum	469.453	0.941279	0.284015	3.31419	0.000919084	0.00287038
s__Prevotella_oryzae	159.63	0.935449	0.332631	2.81228	0.00491921	0.0114294
s__Klebsiella_pneumoniae	2067.45	0.930523	0.363948	2.55675	0.0105655	0.0214398
s__Coprobacillus_sp._CAG:235	685.415	0.925059	0.237237	3.89931	9.65e-05	0.000424137
s__Clostridium_sp._SS2/1	722.235	0.925041	0.21024	4.39992	1.08e-05	7.53e-05
s__Lachnospiraceae_bacterium_9_1_43BFAA	113.781	0.923196	0.190953	4.83468	1.33e-06	1.57e-05
s__Eubacterium_sp._CAG:86	1939.29	0.91033	0.297126	3.06378	0.00218557	0.00588786
s__Acidaminococcus_sp._CAG:542	63.3406	0.908359	0.251287	3.61483	0.000300542	0.0011667
s__Bacteroides_sp._9_1_42FAA	2909.57	0.904034	0.206636	4.37501	1.21e-05	8.16e-05
s__Bacteroides_dorei	16542.3	0.90101	0.206922	4.35434	1.33e-05	8.69e-05
s__Bacteroides_salanitronis	879.424	0.892762	0.213097	4.18946	2.8e-05	0.000151967
s__Clostridium_nexile_CAG:348	248.093	0.892564	0.22807	3.91356	9.09e-05	0.0004076
s__Bacteroides_ovatus	11291.9	0.888342	0.221268	4.01478	5.95e-05	0.000302338
s__Bacteroides_sp._CAG:98	1960.58	0.887732	0.295525	3.00391	0.00266533	0.00691706
s__uncultured_bacterium	2700.05	0.867382	0.181039	4.79114	1.66e-06	1.79e-05
s__Streptococcus_pneumoniae	275.134	0.866769	0.168875	5.13262	2.86e-07	4.96e-06
s__Lachnospiraceae_bacterium_5_1_63FAA	355.219	0.862823	0.182278	4.73355	2.21e-06	2.22e-05
s__Bacteroides_plebeius_CAG:211	10454.4	0.861022	0.386097	2.23007	0.0257429	0.0459695
s__Lactobacillus_delbrueckii	319.255	0.857274	0.179729	4.76981	1.84e-06	1.94e-05
s__Prevotella_maculosa	354.633	0.85544	0.271816	3.14712	0.00164885	0.00464202
s__Prevotella_salivae	427.908	0.854886	0.293314	2.91457	0.00356174	0.00866181
s__Bacteroides_fragilis	21733.6	0.851229	0.193288	4.40394	1.06e-05	7.53e-05
s__Firmicutes_bacterium_CAG:41	1155.02	0.850725	0.255676	3.32736	0.000876733	0.00278151
s__Bacteroides_pyogenes	924.588	0.842905	0.213042	3.95652	7.6e-05	0.000362829
s__Bacteroides_sp._2_1_56FAA	274.129	0.841683	0.223169	3.77151	0.000162261	0.000685226
s__Dialister_invisus	152.709	0.839663	0.279543	3.0037	0.00266722	0.00691706
s__Mitsuokella_multacida	49.9604	0.835507	0.254115	3.28791	0.00100935	0.00306236
s__Clostridium_bolteae_CAG:59	336.575	0.832052	0.197324	4.21669	2.48e-05	0.000138347
s__bacterium_LF-3	498.612	0.832033	0.213458	3.89787	9.7e-05	0.000424137
s__Ruminococcus_sp._CAG:90	140.634	0.823121	0.208472	3.94836	7.87e-05	0.000367015
s__Prevotella_sp._CAG:592	130.953	0.815918	0.379456	2.15023	0.0315371	0.0546003
s__Campylobacter_jejuni	154.357	0.81318	0.193175	4.20955	2.56e-05	0.000141529
s__Clostridium_sp._CAG:81	1872.97	0.809566	0.186957	4.33022	1.49e-05	9.5e-05
s__Coprobacter_fastidiosus	128.332	0.803545	0.252677	3.18013	0.00147207	0.00429927
s__Bacteroides_faecis_CAG:32	315.267	0.802062	0.251048	3.19485	0.00139902	0.00410512
s__Bacteroides_sp._CAG:189	281.91	0.801072	0.219287	3.65308	0.000259111	0.00103149
s__Bacteroides_nordii	786.446	0.799891	0.202332	3.95336	7.71e-05	0.000363825
s__Prevotella_sp._CAG:1185	297.02	0.788618	0.287438	2.74361	0.00607671	0.0132795
s__Streptococcus_parasanguinis	170.979	0.787217	0.26751	2.94276	0.00325302	0.00812805
s__Prevotella_disiens	263.465	0.774592	0.227571	3.40374	0.00066469	0.00220974
s__Bacteroides_sp._HPS0048	573.543	0.77266	0.205151	3.76631	0.000165681	0.000694969
s__Bacteroides_sp._3_1_33FAA	2059.99	0.766389	0.195876	3.91261	9.13e-05	0.0004076
s__Bacteroides_massiliensis	7789.6	0.760371	0.217707	3.49263	0.00047828	0.00167935
s__Ruminococcus_sp._CAG:55	383.108	0.758029	0.235648	3.21679	0.00129633	0.00382172
s__Roseburia_inulinivorans_CAG:15	2762.76	0.755492	0.271964	2.77791	0.0054709	0.0124046
s__Bacteroides_salyersiae	1228.53	0.754165	0.212371	3.55117	0.00038352	0.00138555
s__Bacteroides_sp._CAG:875	900.386	0.751562	0.272182	2.76124	0.00575816	0.0128073
s__Bacteroides_xylanisolvens	5272.5	0.747594	0.235594	3.17323	0.00150754	0.00438239
s__Streptococcus_agalactiae	240.584	0.747448	0.154682	4.83216	1.35e-06	1.57e-05
s__Firmicutes_bacterium_CAG:882	592.819	0.743889	0.252082	2.95099	0.0031676	0.00801518
s__Prevotella_bivia	477.585	0.743328	0.234605	3.16843	0.00153266	0.00441435
s__Bacteroides_ovatus_CAG:22	1043.55	0.741816	0.241275	3.07456	0.00210813	0.00570381
s__Roseburia_sp._CAG:45	399.135	0.740112	0.223492	3.31158	0.000927706	0.00287038
s__Prevotella_sp._P4-76	215.344	0.730599	0.315652	2.31457	0.0206365	0.037603
s__Prevotella_sp._P5-60	316.939	0.725467	0.349593	2.07518	0.0379703	0.0637942
s__Prevotella_sp._MSX73	137.232	0.712724	0.402434	1.77103	0.0765555	0.115017
s__Bacteroides_sartorii	1112.98	0.712387	0.196361	3.62795	0.000285677	0.00113005
s__Bacteroides_sp._D22	1454.87	0.709578	0.238615	2.97374	0.00294195	0.00750498
s__Bacteroides_uniformis_CAG:3	2567.11	0.708882	0.22635	3.1318	0.0017374	0.00484767
s__Bifidobacterium_kashiwanohense	103.794	0.70693	0.250965	2.81684	0.00484986	0.0113103
s__Prevotella_buccalis	211.29	0.70678	0.257216	2.7478	0.00599961	0.013157
s__Lachnoclostridium_unclassified	709.397	0.706558	0.178419	3.96011	7.49e-05	0.000360176
s__Bacteroides_sp._3_1_23	1553.74	0.706107	0.233247	3.0273	0.00246753	0.00653477
s__Prevotella_timonensis	350.25	0.704475	0.228697	3.08038	0.00206737	0.00561785
s__butyrate-producing_bacterium_SS3/4	2611.61	0.698741	0.158902	4.39731	1.1e-05	7.53e-05
s__Sutterella_wadsworthensis	1661.98	0.696673	0.289803	2.40395	0.0162189	0.0303788
s__Bacteroides_sp._1_1_30	1483.26	0.691782	0.230614	2.99974	0.0027021	0.00697855
s__Erysipelotrichaceae_unclassified	167.889	0.690866	0.283887	2.4336	0.0149497	0.0289274
s__Bacteroidaceae_bacterium_MS4	260.194	0.685939	0.2163	3.17124	0.0015179	0.00439207
s__Bifidobacterium_unclassified	587.163	0.685886	0.321653	2.13238	0.0329756	0.0564789
s__Prevotella_sp._CAG:1058	220.237	0.685692	0.326743	2.09856	0.0358553	0.0607306
s__Bifidobacterium_adolescentis	243.562	0.682199	0.320349	2.12955	0.0332086	0.0567087
s__Klebsiella_variicola	284.317	0.680036	0.230907	2.94506	0.00322893	0.00812805
s__Bifidobacterium_breve	83.6661	0.673715	0.240514	2.80115	0.00509212	0.0116578
s__Clostridium_sp._CAG:505	146.283	0.669115	0.195703	3.41904	0.000628426	0.00210035
s__Bacteroides_uniformis	20355.9	0.66872	0.19547	3.4211	0.000623693	0.00209574
s__Bacteroides_cellulosilyticus_CAG:158	756.492	0.668065	0.231471	2.88617	0.00389959	0.00926709
s__Bacteroides_sp._CAG:702	286.805	0.666353	0.22652	2.94169	0.00326422	0.00812805
s__Roseburia_sp._CAG:303	398.15	0.661605	0.168152	3.93457	8.33e-05	0.000383311
s__Bacteroides_sp._4_1_36	2184.69	0.659521	0.215668	3.05804	0.0022279	0.00597614
s__Prevotella_sp._P5-119	154	0.659494	0.327911	2.0112	0.0443045	0.0724877
s__Bacteroides_sp._2_2_4	1992.11	0.657945	0.211995	3.10359	0.00191188	0.00526397
s__Bacteroides_sp._CAG:530	462.608	0.657524	0.260228	2.52672	0.0115132	0.0232121
s__Clostridium_sp._CAG:91	4695.57	0.652959	0.282972	2.30751	0.0210266	0.0382024
s__Bacteroides_sp._D20	3109.37	0.652014	0.213851	3.04892	0.00229667	0.00612535
s__Bacteroides_cellulosilyticus	3252.88	0.650064	0.220974	2.94181	0.003263	0.00812805
s__Prevotella_sp._P5-125	199.098	0.648076	0.326302	1.98612	0.0470199	0.0767296
s__Barnesiella_viscericola	253.526	0.641144	0.185241	3.46113	0.000537906	0.00183711
s__Ruminococcus_sp._SR1/5	309.513	0.638382	0.152285	4.19201	2.76e-05	0.000151584
s__Sutterella_sp._CAG:397	1332.49	0.63515	0.337169	1.88377	0.0595957	0.092655
s__Sutterella_sp._CAG:351	1075.71	0.634667	0.293434	2.16289	0.0305494	0.0530934
s__Prevotella_sp._BV3P1	278.91	0.631215	0.174577	3.61567	0.000299571	0.0011667
s__Bacteroides_sp._CAG:462	263.206	0.630781	0.229139	2.75283	0.00590831	0.0130484
s__Bacteroides_sp._CAG:714	286.13	0.629133	0.256105	2.45654	0.0140282	0.0273989
s__Bacteroides_sp._3_1_40A	2249.24	0.629095	0.208582	3.01605	0.0025609	0.00669693
s__Prevotella_oralis	137.09	0.625601	0.293395	2.13228	0.0329837	0.0564789
s__Roseburia_unclassified	1728.07	0.625442	0.245884	2.54365	0.0109702	0.0221889
s__Prevotella_bryantii	312.661	0.621619	0.35639	1.74421	0.0811225	0.119862
s__Prevotella_brevis	175.799	0.613432	0.310207	1.97749	0.047986	0.0778994
s__Roseburia_inulinivorans	4694.7	0.613323	0.221005	2.77515	0.00551756	0.0124046
s__Klebsiella_unclassified	926.311	0.612533	0.378839	1.61687	0.105907	0.149417
s__Bacteroides_sp._D1	581.203	0.608817	0.21732	2.80148	0.00508688	0.0116578
s__Bacteroides_sp._2_1_22	746.081	0.608407	0.225708	2.69555	0.00702717	0.0150845
s__Eubacterium_sp._3_1_31	184.06	0.607158	0.209824	2.89366	0.00380781	0.00921172
s__Klebsiella_sp._MS_92-3	173.636	0.606571	0.224774	2.69858	0.00696352	0.0150076
s__Tannerella_sp._CAG:51	139.523	0.604651	0.24896	2.4287	0.0151529	0.0291401
s__Proteobacteria_bacterium_CAG:139	388.5	0.598638	0.349789	1.71143	0.0870027	0.126752
s__Bacteroides_coprophilus	1965.71	0.596988	0.245683	2.42991	0.0151026	0.029133
s__Bacteroides_helcogenes	375.102	0.595576	0.169866	3.50616	0.000454628	0.00160532
s__Bacteroides_vulgatus_CAG:6	3782.38	0.586869	0.238526	2.4604	0.0138783	0.0271911
s__Enterobacter_cloacae	269.421	0.586129	0.331771	1.76667	0.0772839	0.115833
s__Coprococcus_sp._HPP0074	258.151	0.585821	0.168681	3.47295	0.000514763	0.00178737
s__Dorea_unclassified	297.387	0.584184	0.176355	3.31254	0.000924521	0.00287038
s__Firmicutes_bacterium_CAG:212	196.67	0.583523	0.177445	3.28848	0.00100729	0.00306236
s__Veillonella_sp._oral_taxon_158	137.702	0.583342	0.312935	1.8641	0.0623079	0.0959173
s__Firmicutes_bacterium_CAG:65	5325.43	0.582316	0.271254	2.14675	0.0318129	0.0549256
s__Catonella_morbi	178.058	0.581159	0.140535	4.13533	3.54e-05	0.000187733
s__Clostridium_clostridioforme_CAG:132	196.228	0.57226	0.196002	2.91966	0.00350416	0.00858862
s__Bacteroides_sp._4_3_47FAA	3254.42	0.567487	0.220973	2.56813	0.010225	0.0208164
s__Bacteroides_sp._14(A)	680.722	0.56746	0.225337	2.51827	0.0117933	0.0236243
s__Candidatus_Bacteroides_timonensis	990.28	0.565653	0.195674	2.89079	0.00384273	0.00921172
s__Firmicutes_bacterium_CAG:227	288.221	0.564835	0.205396	2.74998	0.00595995	0.0131161
s__[Ruminococcus]_torques	1685.13	0.558812	0.187866	2.97453	0.00293439	0.00750498
s__Blautia_sp._KLE_1732	710.986	0.551765	0.146883	3.75648	0.000172318	0.000717992
s__Halobacillus_trueperi	169.48	0.549978	0.120114	4.57881	4.68e-06	4e-05
s__Blautia_sp._CAG:257	164.759	0.545835	0.184448	2.95929	0.00308352	0.00783413
s__Lachnospiraceae_bacterium_2_1_46FAA	98.9448	0.54506	0.188593	2.89013	0.0038508	0.00921172
s__Dorea_sp._CAG:317	118.501	0.543092	0.152029	3.57229	0.000353879	0.00130872
s__Roseburia_sp._CAG:50	177.587	0.542663	0.160265	3.38604	0.000709102	0.00230827
s__Bacteroides_unclassified	141036	0.541397	0.191823	2.82238	0.00476684	0.0111583
s__Clostridiales_bacterium_1_7_47FAA	668.619	0.539884	0.199291	2.70902	0.00674818	0.0145938
s__Clostridium_sp._CAG:230	267.893	0.539822	0.222859	2.42226	0.0154245	0.0293912
s__Bacteroides_vulgatus	45342.2	0.537422	0.229691	2.33976	0.0192959	0.0353664
s__Akkermansia_sp._CAG:344	269.319	0.529251	0.404958	1.30693	0.191237	0.253765
s__Bacteroides_sp._1_1_14	1800.23	0.524693	0.248103	2.11482	0.0344454	0.058501
s__Blautia_hansenii	411.184	0.5214	0.151121	3.45021	0.000560146	0.00190267
s__Bacteroides_sp._CAG:754	594.536	0.520242	0.21541	2.41513	0.0157297	0.029701
s__Bacteroides_clarus_CAG:160	887.865	0.519423	0.250559	2.07306	0.0381668	0.0639524
s__Bacteroides_reticulotermitis	199.188	0.518847	0.190621	2.72188	0.0064911	0.0140866
s__Blautia_sp._CAG:37	1971.49	0.506155	0.193964	2.60953	0.00906658	0.018826
s__Porphyromonadaceae_unclassified	212.668	0.501976	0.215127	2.3334	0.0196273	0.0358685
s__Roseburia_intestinalis_CAG:13	836.768	0.501922	0.277645	1.80778	0.0706403	0.106901
s__Bacteroides_barnesiae	464.123	0.499036	0.205828	2.42453	0.0153283	0.0292972
s__Coprococcus_sp._HPP0048	128.848	0.497666	0.178415	2.78937	0.00528114	0.0120464
s__Tannerella_sp._6_1_58FAA_CT1	573.904	0.493625	0.198841	2.48251	0.0130459	0.0258407
s__Ruminococcus_sp._CAG:17	233.62	0.492065	0.144993	3.39371	0.00068952	0.00228016
s__Odoribacter_laneus	177.203	0.482092	0.187587	2.56997	0.0101708	0.0208164
s__Tyzzerella_nexilis	1629.95	0.482025	0.147044	3.2781	0.00104508	0.00315543
s__Lachnospiraceae_bacterium_A4	1287.82	0.481636	0.0957856	5.02827	4.95e-07	7.93e-06
s__Lachnospiraceae_bacterium_6_1_37FAA	356.14	0.479488	0.121871	3.93439	8.34e-05	0.000383311
s__Intestinibacter_bartlettii	209.871	0.479235	0.167578	2.85977	0.00423954	0.00996132
s__Firmicutes_bacterium_CAG:424	160.267	0.478769	0.144145	3.32144	0.000895531	0.0028268
s__Bacteroides_stercorirosoris	515.523	0.476164	0.18458	2.57972	0.0098881	0.0203963
s__Prevotella_melaninogenica	173.76	0.475076	0.227477	2.08845	0.0367569	0.0619882
s__Parasutterella_excrementihominis	509.606	0.472874	0.295317	1.60124	0.109323	0.153544
s__Parabacteroides_sp._HGS0025	297.871	0.472492	0.196577	2.4036	0.0162344	0.0303788
s__Paraprevotella_clara	1060.23	0.469316	0.228632	2.05271	0.0401003	0.0664793
s__Bacteroides_acidifaciens	491.042	0.466466	0.214059	2.17914	0.0293211	0.0513325
s__Veillonella_sp._CAG:933	261.186	0.465881	0.290053	1.6062	0.108231	0.152352
s__Dorea_formicigenerans	1360.49	0.464115	0.116891	3.9705	7.17e-05	0.000348208
s__Clostridium_butyricum	148.434	0.460461	0.139194	3.30804	0.000939512	0.00289259
s__Roseburia_intestinalis	4425.71	0.460302	0.193077	2.38403	0.0171241	0.0318528
s__Prevotella_sp._CAG:487	183.977	0.459235	0.283049	1.62246	0.104705	0.148392
s__Dorea_longicatena_CAG:42	146.087	0.451264	0.200396	2.25186	0.0243308	0.0439502
s__Bacteroides_clarus	2181.99	0.450937	0.238298	1.89233	0.0584473	0.0911851
s__Anaerostipes_caccae	319.86	0.438936	0.130818	3.35531	0.000792766	0.00253295
s__Bacteroides_gallinarum	706.81	0.438569	0.170384	2.574	0.010053	0.0206681
s__Bacteroides_oleiciplenus	1390.64	0.435296	0.169492	2.56824	0.0102216	0.0208164
s__Paraprevotella_clara_CAG:116	513.962	0.430497	0.296186	1.45347	0.146094	0.199363
s__Clostridiales_bacterium_VE202-28	415.908	0.429727	0.19266	2.2305	0.0257144	0.0459695
s__Roseburia_sp._CAG:18	4807.6	0.424738	0.27642	1.53657	0.124399	0.172013
s__Lachnospiraceae_bacterium_1_4_56FAA	260.257	0.422815	0.167613	2.52257	0.0116501	0.0234126
s__Bacteroidales_unclassified	22387.2	0.418946	0.167827	2.49631	0.0125494	0.024979
s__Parasutterella_excrementihominis_CAG:233	238.292	0.417067	0.277069	1.50528	0.132251	0.182064
s__Lactobacillus_ruminis	97.6229	0.413989	0.147302	2.81048	0.00494683	0.011451
s__Prevotella_sp._CAG:485	46.5534	0.413948	0.278991	1.48373	0.13788	0.188566
s__Eubacterium_sp._CAG:192	168.945	0.413883	0.226117	1.83039	0.0671916	0.102426
s__Propionibacterium_acnes	517.764	0.413591	0.108418	3.81478	0.000136302	0.000583486
s__Eubacterium_ventriosum	2074.05	0.411053	0.169885	2.41959	0.015538	0.029516
s__Eubacterium_sp._CAG:156	280.567	0.406547	0.238961	1.70131	0.0888851	0.129193
s__Dorea_longicatena	958.66	0.405208	0.140091	2.89247	0.00382231	0.00921172
s__Clostridiales_bacterium_VE202-14	104.293	0.403421	0.178297	2.26263	0.0236586	0.0428598
s__unclassified	233141	0.403388	0.0930484	4.33525	1.46e-05	9.38e-05
s__Ruminococcus_sp._CAG:60	677.122	0.400529	0.152171	2.63211	0.00848573	0.0179175
s__Coprococcus_comes	615.282	0.398284	0.136411	2.91973	0.00350331	0.00858862
s__Bacteroides_graminisolvens	210.143	0.391326	0.224636	1.74205	0.0815003	0.120136
s__Blautia_sp._CAG:52	204.955	0.390911	0.166387	2.34941	0.0188029	0.0346978
s__Bacteria_unclassified	2484.73	0.382466	0.142086	2.6918	0.00710681	0.0151596
s__Burkholderiales_bacterium_1_1_47	276.484	0.382185	0.305516	1.25095	0.210953	0.273198
s__Roseburia_sp._CAG:100	481.982	0.38191	0.174392	2.18995	0.028528	0.0502253
s__Prevotella_sp._P4-65	241.909	0.375037	0.340408	1.10173	0.270581	0.340268
s__Klebsiella_oxytoca	152.95	0.369887	0.351813	1.05137	0.293088	0.362733
s__[Eubacterium]_hallii	449.319	0.368781	0.141129	2.61307	0.00897331	0.0187569
s__Bacteroides_sp._CAG:661	209.926	0.365635	0.20398	1.7925	0.073053	0.110285
s__Parasutterella_unclassified	259.427	0.364702	0.350446	1.04068	0.298024	0.368113
s__Ruminococcus_lactaris	1578.68	0.364015	0.147578	2.4666	0.0136404	0.026809
s__Collinsella_sp._4_8_47FAA	193.983	0.356059	0.253883	1.40245	0.16078	0.216568
s__Blautia_producta	539.875	0.353002	0.145443	2.42708	0.0152209	0.0291811
s__Bacteroides_coprocola	4978.01	0.352832	0.221209	1.59501	0.110709	0.154794
s__Clostridium_sp._CAG:122	750.309	0.349543	0.297709	1.17411	0.240351	0.306688
s__Clostridium_perfringens	74.3869	0.348583	0.179422	1.94281	0.0520392	0.0831828
s__Bacteroides_thetaiotaomicron_CAG:40	2162.66	0.348288	0.26987	1.29058	0.196851	0.259561
s__Veillonella_dispar	465.702	0.345741	0.194389	1.77861	0.0753041	0.11341
s__Parvimonas_micra	198.851	0.344254	0.126421	2.72308	0.00646754	0.0140844
s__Clostridium_sp._CAG:62	910.477	0.342626	0.298181	1.14905	0.250533	0.317613
s__Blautia_sp._CAG:237	443.425	0.342021	0.186385	1.83502	0.0665023	0.101623
s__Clostridiales_bacterium_VE202-06	181.612	0.341808	0.105826	3.2299	0.00123836	0.00372102
s__Thermobrachium_celere	173.314	0.333532	0.109424	3.04807	0.00230313	0.00612535
s__[Clostridium]_scindens	400.189	0.330315	0.118984	2.77614	0.00550088	0.0124046
s__Roseburia_sp._CAG:197	552.013	0.325597	0.217166	1.4993	0.133795	0.183785
s__Collinsella_sp._CAG:166	135.801	0.325384	0.314908	1.03327	0.301479	0.371646
s__Eubacterium_hallii_CAG:12	103.999	0.324853	0.205419	1.58142	0.113783	0.158384
s__Porphyromonas_crevioricanis	163.183	0.322838	0.17578	1.8366	0.0662686	0.101514
s__Bacteroides_sp._CAG:927	313.086	0.322642	0.300656	1.07312	0.283215	0.352609
s__Ruminococcus_sp._5_1_39BFAA	964.614	0.311997	0.158509	1.96832	0.0490308	0.0789801
s__Bacteroides_intestinalis_CAG:315	759.153	0.311766	0.239594	1.30122	0.193181	0.255261
s__Bacteroides_faecichinchillae	356.552	0.309364	0.180468	1.71423	0.0864863	0.126294
s__[Bacteroides]_pectinophilus	743.345	0.309324	0.126222	2.45063	0.0142607	0.0277661
s__Eubacterium_ramulus	698.737	0.30842	0.118091	2.61171	0.00900906	0.0187689
s__Blautia_unclassified	215.623	0.30138	0.149626	2.01422	0.0439861	0.0721557
s__Staphylococcus_aureus	209.097	0.300787	0.107224	2.80522	0.00502816	0.0115963
s__Bacteroides_sp._1_1_6	2245.05	0.297184	0.233304	1.27381	0.202732	0.265634
s__Bacteroidetes_unclassified	859.572	0.296702	0.177619	1.67044	0.0948323	0.13644
s__Coprobacillus_unclassified	221.939	0.29254	0.227035	1.28852	0.197563	0.259952
s__[Clostridium]_papyrosolvens	170.867	0.29076	0.110864	2.62267	0.00872449	0.018298
s__Clostridium_sp._CAG:510	299.723	0.289833	0.176194	1.64496	0.0999781	0.142663
s__[Clostridium]_clostridioforme	2290.64	0.289064	0.140819	2.05273	0.0400989	0.0664793
s__Eubacterium_sp._CAG:146	174.908	0.288047	0.171577	1.67882	0.0931873	0.13482
s__Prevotella_stercorea	1972.68	0.287612	0.36125	0.796158	0.42594	0.497594
s__Clostridium_botulinum	194.571	0.286585	0.128673	2.22723	0.025932	0.0461753
s__Erysipelothrix_rhusiopathiae	178.838	0.280679	0.127643	2.19894	0.0278823	0.0492273
s__Ruminococcus_sp._CAG:9	516.598	0.274204	0.193344	1.41822	0.156126	0.211272
s__Blautia_wexlerae	1893.43	0.272228	0.150107	1.81356	0.0697456	0.106061
s__Clostridium_sp._CAG:411	98.2473	0.268861	0.120072	2.23916	0.0251457	0.0451612
s__Collinsella_aerofaciens	217.257	0.265744	0.298278	0.89093	0.372967	0.444856
s__Dorea_sp._AGR2135	305.534	0.265347	0.119557	2.21943	0.0264576	0.0469774
s__Bacteroides_pectinophilus_CAG:437	116.195	0.263209	0.141016	1.86652	0.0619685	0.0956304
s__Clostridium_sp._CAG:245	311.044	0.261749	0.350912	0.745911	0.455721	0.523416
s__Lachnospiraceae_bacterium_8_1_57FAA	116.591	0.256482	0.161831	1.58488	0.112995	0.157638
s__Eubacterium_sp._CAG:603	137.55	0.252692	0.127698	1.97883	0.0478355	0.0778572
s__Dorea_sp._5-2	367.975	0.249837	0.10473	2.38554	0.017054	0.0318171
s__Lachnospiraceae_bacterium_3_1_46FAA	188.637	0.248084	0.15975	1.55295	0.120435	0.167271
s__Roseburia_sp._CAG:471	162.078	0.245424	0.150933	1.62605	0.103939	0.14764
s__[Ruminococcus]_obeum	1118.14	0.243044	0.0966184	2.51551	0.0118862	0.0237344
s__Lachnospiraceae_unclassified	1318.98	0.240388	0.124931	1.92417	0.054333	0.0861881
s__Roseburia_sp._CAG:182	180	0.239552	0.1301	1.84129	0.0655793	0.100705
s__Faecalibacterium_sp._CAG:82	1564.28	0.238867	0.194028	1.2311	0.218287	0.281879
s__Firmicutes_bacterium_CAG:194	126.632	0.235148	0.135227	1.73892	0.0820489	0.12066
s__[Clostridium]_celerecrescens	115.065	0.233539	0.122195	1.91119	0.0559802	0.0883525
s__Clostridium_sp._CAG:780	75.8375	0.231737	0.325499	0.711944	0.4765	0.543453
s__Lachnospiraceae_bacterium_A2	290.622	0.230394	0.102741	2.24246	0.0249315	0.0449054
s__Prevotella_sp._CAG:520	826.43	0.225924	0.409455	0.551767	0.581108	0.642726
s__Parabacteroides_sp._D13	1232.15	0.223237	0.1995	1.11898	0.263149	0.331588
s__Prevotella_sp._CAG:1031	225.153	0.221724	0.284667	0.778891	0.436044	0.5075
s__Firmicutes_bacterium_CAG:466	153.718	0.220374	0.191431	1.15119	0.249654	0.317141
s__Clostridium_sp._CAG:43	2280.84	0.217814	0.194141	1.12194	0.261889	0.330667
s__Butyrivibrio_fibrisolvens	143.036	0.217796	0.101549	2.14474	0.0319738	0.0550513
s__Bacteroides_sp._3_1_19	1393.64	0.215977	0.213771	1.01032	0.312341	0.382022
s__Clostridium_sp._D5	180.172	0.215854	0.127169	1.69737	0.0896269	0.129969
s__Clostridium_sp._ASBs410	119.602	0.215321	0.105245	2.0459	0.0407659	0.067404
s__Eubacterium_rectale	4632.97	0.211928	0.200217	1.05849	0.289831	0.359413
s__[Clostridium]_symbiosum	1070.92	0.208103	0.124169	1.67596	0.0937467	0.135316
s__Bacteroides_sp._CAG:443	654.454	0.200732	0.276889	0.724954	0.46848	0.536264
s__Bilophila_unclassified	394.696	0.198825	0.226884	0.87633	0.380851	0.453393
s__Bacteroides_intestinalis	3030.63	0.19776	0.179951	1.09896	0.271785	0.340412
s__Parabacteroides_distasonis	4163.57	0.197515	0.193255	1.02204	0.306762	0.376673
s__Phascolarctobacterium_succinatutens	426.952	0.195439	0.197994	0.987093	0.323597	0.392715
s__Bilophila_wadsworthia	1826.04	0.195232	0.204789	0.953332	0.340422	0.409949
s__Ruminococcus_sp._JC304	691.664	0.190146	0.131746	1.44328	0.148941	0.202806
s__Clostridium_sp._CAG:465	406.159	0.188518	0.0956181	1.97157	0.0486589	0.0787191
s__Firmicutes_bacterium_CAG:534	172.338	0.186661	0.147423	1.26615	0.205458	0.268642
s__Faecalibacterium_prausnitzii	32273.8	0.185495	0.168757	1.09918	0.27169	0.340412
s__Erysipelotrichaceae_bacterium_3_1_53	128.564	0.183263	0.128367	1.42765	0.153393	0.208415
s__Bilophila_sp._4_1_30	550.314	0.182593	0.197853	0.92287	0.356075	0.427153
s__Parabacteroides_sp._CAG:2	492.761	0.182189	0.224998	0.809737	0.418091	0.490257
s__Bacteroides_sp._2_1_33B	691.304	0.18062	0.210128	0.859571	0.390025	0.463433
s__Eubacterium_plexicaudatum	333.82	0.180255	0.0950948	1.89553	0.0580222	0.0908869
s__Eubacterium_rectale_CAG:36	1075.35	0.178513	0.265979	0.671153	0.502123	0.566474
s__Alistipes_sp._CAG:268	104.031	0.171056	0.224278	0.762694	0.445646	0.515794
s__Lachnospiraceae_bacterium_COE1	205.996	0.168611	0.102964	1.63757	0.101511	0.14452
s__Eubacterium_unclassified	2417.6	0.166371	0.22339	0.744757	0.456418	0.523416
s__Parabacteroides_sp._20_3	816.614	0.163508	0.196067	0.833943	0.404313	0.477491
s__Enterobacter_sp._EGD-HP1	130.282	0.163473	0.233134	0.701198	0.48318	0.549743
s__Lachnospiraceae_bacterium_10-1	283.706	0.163386	0.0946978	1.72535	0.084465	0.123922
s__Lachnospiraceae_bacterium_3-2	147.042	0.162653	0.109371	1.48716	0.136972	0.187735
s__Bacteroides_faecis	1206.91	0.162636	0.260103	0.625277	0.531789	0.596712
s__Paraprevotella_unclassified	207.607	0.161838	0.389319	0.415695	0.677633	0.731469
s__[Clostridium]_saccharolyticum	358.062	0.161421	0.0915454	1.76329	0.0778511	0.116404
s__Coprobacillus_sp._8_2_54BFAA	118.451	0.160568	0.121197	1.32486	0.185218	0.246826
s__[Clostridium]_methoxybenzovorans	124.98	0.159314	0.102713	1.55106	0.120887	0.167527
s__Firmicutes_bacterium_CAG:646	143.15	0.159129	0.112319	1.41676	0.156554	0.21133
s__Peptoclostridium_difficile	2032.23	0.157788	0.0953392	1.65502	0.0979205	0.140368
s__Eubacterium_sp._CAG:251	646.323	0.14776	0.321544	0.459532	0.645852	0.702272
s__Clostridium_sp._CAG:58	517.797	0.14589	0.177304	0.822821	0.41061	0.483298
s__Lachnospiraceae_bacterium_3-1	242.759	0.140117	0.101403	1.38178	0.167038	0.224514
s__Lachnospiraceae_bacterium_M18-1	202.347	0.130886	0.111441	1.17449	0.2402	0.306688
s__Streptococcus_suis	242.672	0.129074	0.11007	1.17265	0.240934	0.306688
s__Bacteroides_fluxus	1108.75	0.128545	0.172393	0.745649	0.45588	0.523416
s__Porphyromonas_sp._31_2	302.536	0.124031	0.214849	0.577291	0.563743	0.625824
s__Coprococcus_catus	543.082	0.119786	0.130052	0.921062	0.357018	0.427464
s__Clostridium_sp._KNHs209	164.487	0.117785	0.140701	0.837128	0.402521	0.476468
s__Butyrivibrio_sp._CAG:318	104.058	0.116015	0.126204	0.919263	0.357958	0.42777
s__Clostridium_hathewayi_CAG:224	194.847	0.115928	0.15477	0.749036	0.453835	0.523416
s__Clostridiales_unclassified	9819.53	0.109473	0.131439	0.83288	0.404912	0.477491
s__[Eubacterium]_dolichum	177.674	0.104931	0.128164	0.81872	0.412946	0.485134
s__Roseburia_hominis	1944.51	0.096682	0.172831	0.559401	0.575888	0.638174
s__Coprococcus_comes_CAG:19	216.534	0.0933838	0.193511	0.482576	0.629397	0.687715
s__Odoribacter_sp._CAG:788	101.595	0.0882536	0.224937	0.392348	0.694801	0.747419
s__Streptococcus_anginosus	122.191	0.0865409	0.111566	0.775696	0.437928	0.508746
s__Mesorhizobium_sp._ORS3359	154.449	0.0844335	0.282343	0.299045	0.764905	0.80891
s__Coprococcus_unclassified	445.68	0.0821045	0.231267	0.355021	0.722574	0.771981
s__Bacteroides_sp._CAG:1076	415.082	0.0801038	0.261321	0.306534	0.759198	0.805511
s__Enterococcus_faecium	547.806	0.0758224	0.0985436	0.76943	0.441638	0.512104
s__Clostridium_sp._ASF502	249.82	0.0721423	0.0910996	0.791906	0.428416	0.499552
s__Enterococcus_faecalis	163.58	0.0664275	0.10813	0.614332	0.538996	0.603714
s__Butyrivibrio_crossotus	468.561	0.0638874	0.139128	0.4592	0.64609	0.702272
s__Lachnospiraceae_bacterium_28-4	220.37	0.0611442	0.0887339	0.689073	0.490777	0.555681
s__Ruminococcus_obeum_CAG:39	181.564	0.0610412	0.148065	0.41226	0.680149	0.732919
s__Firmicutes_unclassified	1716.99	0.0605315	0.0876348	0.690724	0.489739	0.555512
s__Cloacimonetes_unclassified	133.068	0.0593639	0.0916949	0.647407	0.517368	0.582622
s__Blautia_schinkii	327.737	0.0585269	0.106338	0.550388	0.582053	0.642726
s__[Clostridium]_citroniae	414.546	0.0580739	0.159786	0.363449	0.71627	0.767871
s__Marvinbryantia_formatexigens	411.286	0.0572804	0.0818005	0.700246	0.483774	0.549743
s__Bacteroides_coprocola_CAG:162	1929.99	0.057195	0.348836	0.16396	0.869763	0.892614
s__Bacteroides_sp._CAG:20	340.21	0.0552639	0.295131	0.187252	0.851463	0.878159
s__Clostridiales_bacterium_VE202-15	242.117	0.0535127	0.165753	0.322846	0.746812	0.793805
s__Oribacterium_sp._oral_taxon_078	111.701	0.0511674	0.113105	0.452389	0.650989	0.706368
s__Bacteroides_caccae_CAG:21	1268.86	0.0451068	0.253525	0.177918	0.858787	0.884254
s__Subdoligranulum_variabile	3766.14	0.0446239	0.234193	0.190543	0.848884	0.877985
s__Parabacteroides_johnsonii	849.573	0.0436852	0.154432	0.282877	0.777271	0.819215
s__Eubacterium_desmolans	924.247	0.0429452	0.163694	0.26235	0.793052	0.830247
s__Akkermansia_unclassified	97.0341	0.0427521	0.523173	0.0817169	0.934872	0.948531
s__Clostridium_sp._KLE_1755	400.799	0.0403723	0.152447	0.264829	0.791141	0.829637
s__Clostridium_sp._ASF356	145.715	0.029634	0.12836	0.230866	0.817419	0.851478
s__Akkermansia_muciniphila	560.326	0.029506	0.432867	0.0681643	0.945655	0.954821
s__Flavonifractor_plautii	1914.5	0.0253877	0.17763	0.142925	0.88635	0.906659
s__Faecalitalea_cylindroides	159.626	0.0215705	0.108267	0.199234	0.84208	0.872803
s__Barnesiella_intestinihominis	454.272	0.0201704	0.288669	0.0698738	0.944294	0.954821
s__Parabacteroides_gordonii	537.188	0.0191838	0.179396	0.106936	0.91484	0.932749
s__Eubacterium_sp._CAG:161	143.143	0.0159713	0.167555	0.0953193	0.924061	0.939087
s__Odoribacter_splanchnicus_CAG:14	510.292	0.0123782	0.231653	0.0534344	0.957386	0.965107
s__Ruminococcus_gauvreauii	99.8789	0.00715582	0.092797	0.0771126	0.938534	0.950703
s__Akkermansia_muciniphila_CAG:154	256.943	0.00544724	0.42319	0.0128719	0.98973	0.991316
s__Bacteroides_caccae	5134.15	0.00298656	0.2114	0.0141275	0.988728	0.991316
s__Ruminococcus_sp._CAG:108	1528.41	0.00159497	0.257561	0.00619261	0.995059	0.995059
s__[Clostridium]_asparagiforme	918.016	-0.00588486	0.151302	-0.0388948	0.968974	0.973648
s__Clostridium_sp._CAG:75	500.105	-0.0142811	0.290646	-0.0491358	0.960811	0.967
s__Clostridium_sp._M62/1	664.247	-0.01514	0.0887707	-0.170552	0.864576	0.88875
s__Clostridiales_bacterium_VE202-16	296.411	-0.0197665	0.0941545	-0.209937	0.833717	0.86557
s__Bacteroides_intestinalis_CAG:564	402.209	-0.0218874	0.224163	-0.0976407	0.922218	0.938739
s__Eubacterium_sp._ER2	185.43	-0.0236958	0.112111	-0.21136	0.832606	0.86557
s__Eubacterium_sp._CAG:115	130.254	-0.0316634	0.264026	-0.119925	0.904542	0.923756
s__Paraprevotella_xylaniphila	938.92	-0.0327404	0.219032	-0.149478	0.881177	0.902845
s__Coprobacter_sp._177	158.96	-0.033799	0.178585	-0.18926	0.849889	0.877985
s__Clostridium_sp._ATCC_BAA-442	1543.69	-0.0398006	0.130514	-0.304952	0.760403	0.805511
s__Clostridiales_bacterium_VE202-27	218.644	-0.0434363	0.121659	-0.357033	0.721067	0.77169
s__Parabacteroides_unclassified	4195.47	-0.0457332	0.187704	-0.243646	0.807505	0.842555
s__Ruminococcaceae_bacterium_585-1	631.933	-0.0485312	0.175616	-0.276348	0.78228	0.823107
s__Robinsoniella_sp._KNHs210	109.15	-0.0511054	0.0955343	-0.534943	0.592689	0.649879
s__Eubacterium_sp._14-2	187.259	-0.0577225	0.0955871	-0.603873	0.545928	0.608209
s__Clostridiales_bacterium_VE202-03	660.12	-0.0646039	0.152881	-0.422576	0.672605	0.728558
s__Coprococcus_eutactus	551.282	-0.0660458	0.195248	-0.338266	0.735163	0.782754
s__Butyricicoccus_pullicaecorum	356.803	-0.0738452	0.142159	-0.519456	0.603443	0.660511
s__Hungatella_hathewayi	2502.42	-0.075286	0.139863	-0.538284	0.590381	0.649535
s__Sutterella_sp._CAG:521	336.81	-0.0773353	0.288974	-0.26762	0.788992	0.828773
s__[Eubacterium]_eligens	5355.89	-0.0873407	0.25734	-0.339398	0.73431	0.782754
s__Clostridium_sp._L2-50	622.609	-0.0888252	0.213095	-0.416834	0.6768	0.731469
s__Prevotella_sp._CAG:873	76.8684	-0.0916091	0.310769	-0.294782	0.76816	0.81098
s__Blautia_hydrogenotrophica	173.604	-0.0971436	0.135316	-0.717902	0.472818	0.54024
s__Prevotella_stercorea_CAG:629	755.991	-0.100117	0.390634	-0.256294	0.797724	0.833742
s__Lachnospiraceae_bacterium_3_1_57FAA_CT1	164.017	-0.111852	0.115311	-0.970006	0.332044	0.401407
s__Ruminococcus_bromii	940.377	-0.113774	0.242211	-0.469732	0.638547	0.696495
s__Parabacteroides_goldsteinii	799.214	-0.119044	0.176088	-0.676048	0.49901	0.563981
s__Clostridium_sp._CAG:440	99.9365	-0.127735	0.347574	-0.367503	0.713244	0.76594
s__Eubacterium_limosum	111.418	-0.132031	0.122888	-1.07441	0.282641	0.352596
s__Tannerella_sp._CAG:118	125.216	-0.138738	0.230985	-0.600639	0.54808	0.60952
s__Lachnoclostridium_phytofermentans	152.29	-0.139129	0.110083	-1.26386	0.20628	0.269155
s__Ruminococcus_sp._CAG:254	228.81	-0.139745	0.229246	-0.609586	0.542136	0.606145
s__Roseburia_sp._CAG:380	281.676	-0.142359	0.264262	-0.538703	0.590091	0.649535
s__Holdemania_massiliensis	150.927	-0.147769	0.174865	-0.845047	0.398085	0.472112
s__Eubacterium_eligens_CAG:72	6237.71	-0.156927	0.292284	-0.5369	0.591337	0.649535
s__Ruminococcus_sp._CAG:563	147.983	-0.160142	0.254953	-0.628123	0.529924	0.595687
s__Holdemania_filiformis	508.783	-0.160356	0.131944	-1.21534	0.224237	0.288371
s__Clostridium_sp._FS41	308.2	-0.175099	0.162304	-1.07883	0.280662	0.350828
s__Clostridium_unclassified	352.825	-0.177271	0.175043	-1.01273	0.311191	0.381361
s__Coprococcus_sp._CAG:782	69.5705	-0.186226	0.148802	-1.2515	0.21075	0.273198
s__Eubacterium_sp._CAG:581	137.347	-0.187398	0.310092	-0.604331	0.545623	0.608209
s__Firmicutes_bacterium_CAG:95	475.46	-0.200924	0.201639	-0.996457	0.319028	0.388679
s__[Clostridium]_cellulosi	246.097	-0.203032	0.0997701	-2.035	0.0418512	0.0688342
s__Erysipelotrichaceae_bacterium_6_1_45	190.269	-0.206837	0.110557	-1.87086	0.0613642	0.0949323
s__Butyricimonas_synergistica	333.543	-0.214357	0.213779	-1.0027	0.316004	0.385747
s__Odoribacter_unclassified	343.005	-0.214617	0.266323	-0.805855	0.420326	0.491955
s__Anaerotruncus_sp._CAG:528	71.4543	-0.218002	0.205829	-1.05914	0.289536	0.359413
s__Alistipes_finegoldii	607.623	-0.239536	0.190288	-1.25881	0.208099	0.270962
s__Prevotella_sp._CAG:279	731.533	-0.242472	0.325107	-0.745822	0.455775	0.523416
s__Subdoligranulum_sp._4_3_54A2FAA	977.506	-0.242761	0.194136	-1.25047	0.211128	0.273198
s__Pseudoflavonifractor_capillosus	1145.3	-0.244893	0.0886348	-2.76294	0.00572832	0.0127864
s__Clostridium_sp._7_3_54FAA	346.487	-0.247584	0.148273	-1.66978	0.0949621	0.13644
s__uncultured_bacterium_Contigcl_1787	151.678	-0.253343	0.122974	-2.06013	0.039386	0.0658188
s__Alistipes_finegoldii_CAG:68	191.394	-0.25565	0.217888	-1.17331	0.240673	0.306688
s__Lachnospiraceae_bacterium_7_1_58FAA	1063.87	-0.256983	0.134723	-1.9075	0.0564561	0.0888792
s__Alistipes_putredinis_CAG:67	1190.42	-0.258871	0.278926	-0.928098	0.353357	0.424708
s__Alistipes_sp._HGB5	476.799	-0.260674	0.198136	-1.31563	0.188298	0.250397
s__Odoribacter_splanchnicus	905.396	-0.262575	0.193397	-1.3577	0.174559	0.233617
s__Holdemanella_biformis	384.675	-0.264887	0.217918	-1.21553	0.224163	0.288371
s__Alistipes_putredinis	4312.74	-0.267029	0.268721	-0.993703	0.320367	0.389552
s__Oxalobacter_formigenes	97.2812	-0.271905	0.277849	-0.978608	0.327774	0.397013
s__unidentified_phage	111.681	-0.287257	0.151835	-1.8919	0.0585044	0.0911851
s__Clostridium_sp._ATCC_29733	264.547	-0.288325	0.159448	-1.80828	0.0705636	0.106901
s__Butyrivibrio_crossotus_CAG:259	60.131	-0.289139	0.164131	-1.76163	0.0781319	0.116545
s__Oscillibacter_sp._KLE_1745	200.623	-0.29226	0.191824	-1.52358	0.127613	0.176067
s__Alistipes_senegalensis	501.901	-0.305558	0.17762	-1.72029	0.0853792	0.124969
s__Desulfitobacterium_hafniense	109.713	-0.311964	0.144263	-2.16247	0.0305818	0.0530934
s__bacterium_MS4	181.595	-0.312677	0.142862	-2.18866	0.0286217	0.0502488
s__Parabacteroides_merdae	3220.94	-0.315867	0.195256	-1.61771	0.105725	0.149417
s__Coprococcus_eutactus_CAG:665	160.251	-0.327151	0.27451	-1.19176	0.233354	0.299479
s__Ruminococcaceae_bacterium_D16	1382.56	-0.333909	0.174224	-1.91655	0.0552953	0.0874925
s__Clostridiaceae_bacterium_MS3	189.725	-0.347921	0.178532	-1.94878	0.0513212	0.0822455
s__Anaerotruncus_colihominis	637.962	-0.350171	0.126096	-2.77702	0.00548603	0.0124046
s__Clostridium_sp._CAG:127	2604.36	-0.351715	0.366175	-0.96051	0.336799	0.406369
s__Clostridium_sp._CAG:492	153.028	-0.353492	0.34329	-1.02972	0.303142	0.372961
s__Oscillospiraceae_bacterium_VE202-24	664.27	-0.371954	0.152796	-2.43432	0.0149198	0.0289274
s__Firmicutes_bacterium_CAG:102	998.433	-0.374539	0.213872	-1.75123	0.0799064	0.118626
s__Ruminococcus_callidus	767.463	-0.379654	0.181825	-2.08802	0.0367962	0.0619882
s__Parabacteroides_merdae_CAG:48	335.777	-0.395582	0.240195	-1.64692	0.0995739	0.142411
s__Oscillibacter_sp._KLE_1728	732.86	-0.409524	0.17479	-2.34295	0.0191318	0.0351688
s__[Clostridium]_innocuum	189.626	-0.414399	0.122202	-3.3911	0.000696123	0.00228988
s__Clostridiales_bacterium_VE202-21	318.267	-0.417029	0.116306	-3.58562	0.000336278	0.00126611
s__Butyricimonas_virosa	1482.87	-0.419178	0.217032	-1.93141	0.0534322	0.0849749
s__Alistipes_unclassified	3180.32	-0.421877	0.241561	-1.74646	0.0807306	0.119565
s__Ruminococcus_sp._CAG:330	95.4777	-0.425423	0.199896	-2.12823	0.0333182	0.0567409
s__Alistipes_sp._CAG:53	815.628	-0.435013	0.247128	-1.76028	0.078361	0.116609
s__Firmicutes_bacterium_CAG:24	922.67	-0.438195	0.223877	-1.9573	0.0503123	0.080836
s__Clostridium_sp._CAG:264	659.851	-0.442139	0.344008	-1.28526	0.198702	0.260901
s__Oscillibacter_unclassified	1443.97	-0.443927	0.171374	-2.5904	0.00958657	0.0198398
s__Clostridium_sp._CAG:242	221.812	-0.444703	0.21599	-2.05891	0.0395032	0.0658387
s__Clostridium_sp._CAG:1013	104.359	-0.456104	0.144623	-3.15373	0.00161197	0.00455873
s__Clostridiales_bacterium_VE202-13	105.239	-0.470141	0.138811	-3.38691	0.000706848	0.00230827
s__Clostridium_sp._CAG:343	176.51	-0.474947	0.35098	-1.3532	0.175991	0.235031
s__Alistipes_sp._CAG:29	1178.96	-0.480308	0.300707	-1.59727	0.110207	0.154437
s__Firmicutes_bacterium_CAG:56	489.693	-0.490314	0.15694	-3.12422	0.00178274	0.00495206
s__Clostridium_sp._CAG:169	130.484	-0.502973	0.18666	-2.69459	0.00704747	0.0150845
s__Eubacterium_sp._CAG:180	1109.07	-0.510892	0.374586	-1.36389	0.172604	0.231496
s__Firmicutes_bacterium_CAG:94	128.909	-0.511678	0.169448	-3.01967	0.00253051	0.00664523
s__Dialister_succinatiphilus	358.392	-0.515701	0.363666	-1.41806	0.156172	0.211272
s__Alistipes_shahii	1097.82	-0.517364	0.220241	-2.34908	0.0188201	0.0346978
s__Eubacterium_sp._CAG:786	130.337	-0.519215	0.276787	-1.87586	0.0606741	0.0940976
s__uncultured_phage_crAssphage	985.135	-0.527759	0.468011	-1.12766	0.259462	0.328267
s__Alistipes_onderdonkii	596.733	-0.546974	0.277534	-1.97083	0.0487429	0.0787191
s__Alistipes_timonensis	281.726	-0.559925	0.231517	-2.4185	0.0155844	0.029516
s__Dialister_sp._CAG:357	1352.12	-0.560581	0.42938	-1.30556	0.191703	0.253844
s__Clostridium_sp._CAG:678	123.909	-0.563603	0.186566	-3.02093	0.00252001	0.00664523
s__Coprococcus_sp._ART55/1	337.917	-0.567757	0.261317	-2.17267	0.0298048	0.0520336
s__Ruminococcus_albus	247.461	-0.571399	0.17211	-3.31995	0.000900324	0.00282765
s__Alistipes_sp._AL-1	528.336	-0.579957	0.284437	-2.03897	0.0414531	0.0683594
s__[Clostridium]_leptum	262.189	-0.592678	0.168777	-3.5116	0.000445418	0.00158174
s__Clostridiales_bacterium_NK3B98	133.241	-0.594021	0.138556	-4.28723	1.81e-05	0.000110857
s__Anaerotruncus_sp._G3(2012)	285.848	-0.594392	0.115353	-5.15282	2.57e-07	4.75e-06
s__Firmicutes_bacterium_ASF500	498.905	-0.596055	0.136317	-4.37258	1.23e-05	8.16e-05
s__Firmicutes_bacterium_CAG:114	231.494	-0.613009	0.172488	-3.55392	0.000379529	0.0013791
s__Bacteroidales_bacterium_ph8	520.726	-0.627954	0.263918	-2.37935	0.0173431	0.0321645
s__Clostridium_sp._CAG:352	283.812	-0.639321	0.240096	-2.66277	0.00775004	0.0164754
s__Ruminococcus_flavefaciens	295.821	-0.639691	0.145477	-4.3972	1.1e-05	7.53e-05
s__Ruminococcus_sp._CAG:579	162.116	-0.641784	0.266374	-2.40933	0.0159818	0.0300862
s__Coprococcus_sp._CAG:131	696.054	-0.648486	0.335702	-1.93173	0.0533927	0.0849749
s__Firmicutes_bacterium_CAG:341	271.909	-0.654006	0.343847	-1.90202	0.0571681	0.089774
s__[Clostridium]_methylpentosum	195.839	-0.666787	0.140806	-4.73549	2.19e-06	2.22e-05
s__Ruminococcus_sp._CAG:724	83.7963	-0.667775	0.202868	-3.29167	0.000995932	0.00305126
s__Oscillibacter_sp._CAG:155	596.21	-0.688415	0.169529	-4.06076	4.89e-05	0.000252656
s__Ruminococcus_sp._CAG:353	85.0486	-0.710261	0.179711	-3.95224	7.74e-05	0.000363825
s__Candidatus_Alistipes_marseilloanorexicus	293.56	-0.718908	0.23212	-3.09714	0.00195397	0.00535627
s__Oscillibacter_sp._1-3	650.107	-0.73009	0.159768	-4.56968	4.88e-06	4.13e-05
s__Ruminococcus_unclassified	778.52	-0.732757	0.251156	-2.91753	0.00352812	0.00861357
s__Ruminococcus_sp._CAG:403	100.01	-0.738144	0.188525	-3.91537	9.03e-05	0.0004076
s__Firmicutes_bacterium_CAG:103	1561.78	-0.741803	0.30019	-2.47111	0.0134695	0.0265565
s__Clostridium_leptum_CAG:27	162.908	-0.750607	0.204117	-3.67734	0.000235678	0.000944224
s__Firmicutes_bacterium_CAG:238	173.508	-0.767015	0.237772	-3.22585	0.001256	0.00373808
s__Intestinimonas_butyriciproducens	532.913	-0.768238	0.162496	-4.72773	2.27e-06	2.25e-05
s__Oscillibacter_valericigenes	247.845	-0.777037	0.13436	-5.78323	7.33e-09	1.91e-07
s__Oscillibacter_ruminantium	220.244	-0.791075	0.144254	-5.48391	4.16e-08	9.29e-07
s__Firmicutes_bacterium_CAG:145	92.2266	-0.818994	0.204203	-4.01068	6.05e-05	0.000304724
s__Anaerotruncus_sp._CAG:390	205.899	-0.864551	0.221644	-3.90062	9.59e-05	0.000424137
s__Clostridium_sp._CAG:302	218.327	-0.877281	0.396773	-2.21104	0.0270329	0.0478628
s__Firmicutes_bacterium_CAG:83	1360.89	-0.878372	0.238778	-3.67861	0.000234507	0.000944224
s__Firmicutes_bacterium_CAG:170	711.73	-0.885705	0.258701	-3.42366	0.000617831	0.00208727
s__Eubacterium_sp._CAG:202	1413.66	-0.897031	0.361416	-2.48199	0.0130651	0.0258407
s__Clostridium_sp._CAG:269	147.64	-0.90819	0.345587	-2.62796	0.00858982	0.0180762
s__Desulfovibrio_piger	528.021	-0.910349	0.288427	-3.15626	0.00159807	0.00455873
s__Alistipes_indistinctus	363.704	-0.914027	0.255169	-3.58204	0.000340918	0.0012695
s__Clostridium_sp._CAG:389	116.854	-0.91508	0.31856	-2.87255	0.00407174	0.00963954
s__Ruminococcus_sp._CAG:57	1401.65	-0.918081	0.348182	-2.63678	0.00836962	0.0177323
s__Ruminococcus_champanellensis	119.213	-0.93859	0.205525	-4.56679	4.95e-06	4.13e-05
s__Candidatus_Soleaferrea_massiliensis	96.9998	-0.938701	0.177889	-5.27688	1.31e-07	2.57e-06
s__Firmicutes_bacterium_CAG:110	870.18	-0.961109	0.230551	-4.16874	3.06e-05	0.000165028
s__Ruminococcus_bicirculans	1749.14	-0.962802	0.321691	-2.99294	0.00276306	0.00710663
s__Clostridium_sp._CAG:470	114.993	-0.984725	0.276602	-3.56008	0.000370747	0.00135507
s__Oscillibacter_sp._ER4	2523.43	-1.01686	0.232955	-4.36507	1.27e-05	8.36e-05
s__Clostridium_sp._CAG:571	129.811	-1.02931	0.286348	-3.5946	0.00032489	0.00123815
s__Clostridium_sp._CAG:349	22.7273	-1.04447	0.324248	-3.22119	0.00127659	0.00378136
s__Firmicutes_bacterium_CAG:137	317.718	-1.08612	0.223964	-4.84952	1.24e-06	1.52e-05
s__Dialister_sp._CAG:486	63.8114	-1.09556	0.248855	-4.40242	1.07e-05	7.53e-05
s__Clostridium_sp._CAG:217	435.662	-1.18572	0.353165	-3.35741	0.000786754	0.00253295
s__Ruminococcus_sp._CAG:488	69.9791	-1.19583	0.219143	-5.45686	4.85e-08	1.04e-06
s__Oscillibacter_sp._CAG:241	1130.41	-1.2018	0.274109	-4.38438	1.16e-05	7.9e-05
s__Clostridium_sp._CAG:413	164.23	-1.22265	0.198297	-6.16574	7.02e-10	2.92e-08
s__Firmicutes_bacterium_CAG:272	130.844	-1.23216	0.204152	-6.0355	1.58e-09	4.95e-08
s__Clostridium_sp._CAG:277	327.37	-1.23678	0.249668	-4.95371	7.28e-07	1.08e-05
s__Firmicutes_bacterium_CAG:240	196.301	-1.25897	0.244539	-5.14833	2.63e-07	4.75e-06
s__Firmicutes_bacterium_CAG:555	159.692	-1.2882	0.20288	-6.34957	2.16e-10	1.04e-08
s__Firmicutes_bacterium_CAG:124	1200.39	-1.30905	0.277666	-4.71449	2.42e-06	2.33e-05
s__[Eubacterium]_siraeum	1481.04	-1.326	0.264828	-5.00701	5.53e-07	8.43e-06
s__Eubacterium_siraeum_CAG:80	292.092	-1.48068	0.332234	-4.45673	8.32e-06	6.42e-05
s__Firmicutes_bacterium_CAG:129	614.591	-1.50901	0.229788	-6.56698	5.13e-11	3.38e-09
s__Clostridium_sp._CAG:1024	92.5019	-1.52666	0.191685	-7.96439	1.66e-15	2.59e-13
s__Clostridium_sp._CAG:138	434.153	-1.53748	0.318217	-4.83154	1.35e-06	1.57e-05
s__Faecalibacterium_sp._CAG:74	1821.79	-1.55742	0.361392	-4.30951	1.64e-05	0.00010226
s__Eubacterium_sp._CAG:841	100.883	-1.62996	0.25601	-6.36678	1.93e-10	1.01e-08
s__Ruminococcus_sp._CAG:177	1275.08	-1.73336	0.369382	-4.69259	2.7e-06	2.55e-05
s__Firmicutes_bacterium_CAG:321	158.863	-1.76237	0.41599	-4.23657	2.27e-05	0.00013014
s__Firmicutes_bacterium_CAG:176	739.922	-1.94585	0.312633	-6.22408	4.84e-10	2.16e-08
s__Clostridium_sp._CAG:226	326.813	-2.30672	0.291691	-7.90809	2.61e-15	3.27e-13
s__Clostridium_sp._CAG:798	112.354	-2.37154	0.337785	-7.02086	2.21e-12	1.97e-10
s__Clostridium_sp._CAG:417	63.4032	-2.40611	0.351028	-6.85448	7.16e-12	5.59e-10

## Sheet: DESeq2 group 4VS3
	baseMean	log2FoldChange	lfcSE	stat	pvalue	padj
s__Akkermansia_sp._CAG:344	399.953	3.78989	0.841487	4.5038	6.67e-06	0.00069531
s__Clostridium_sp._CAG:138	1023.64	3.36195	0.705158	4.76765	1.86e-06	0.000384196
s__Akkermansia_muciniphila	563.099	3.23627	0.847436	3.8189	0.000134051	0.00440956
s__Clostridium_sp._CAG:798	252.913	3.11013	0.788701	3.94336	8.03e-05	0.00418472
s__Bifidobacterium_adolescentis	271.849	3.07131	0.72539	4.23401	2.3e-05	0.00159414
s__Firmicutes_bacterium_CAG:176	2156.81	3.03937	0.689531	4.40788	1.04e-05	0.000932009
s__Clostridium_sp._CAG:417	135.791	3.0393	0.791042	3.84215	0.000121961	0.00440956
s__Clostridium_sp._CAG:264	908.18	2.93557	0.758848	3.86845	0.000109528	0.00429623
s__Clostridium_sp._CAG:226	1125.07	2.86433	0.6662	4.2995	1.71e-05	0.00133738
s__Clostridium_sp._CAG:245	279.216	2.80038	0.679318	4.12234	3.75e-05	0.00213097
s__Firmicutes_bacterium_CAG:341	414.705	2.71243	0.713774	3.80012	0.000144627	0.00451958
s__Ruminococcus_sp._CAG:177	3409.46	2.60525	0.818842	3.18163	0.0014645	0.0234695
s__Clostridium_sp._CAG:389	170.562	2.5241	0.651005	3.87723	0.000105652	0.00429623
s__Dialister_succinatiphilus	511.818	2.46148	0.793763	3.10103	0.00192849	0.0286978
s__Clostridium_sp._CAG:269	267.995	2.30404	0.740125	3.11304	0.00185174	0.0282277
s__Azospirillum_sp._CAG:239	37.7394	2.29377	0.664686	3.45091	0.000558693	0.011264
s__Eubacterium_sp._CAG:581	163.437	2.17609	0.626467	3.47358	0.000513559	0.0110681
s__Prevotella_sp._CAG:873	86.5962	2.1544	0.594342	3.62484	0.000289135	0.00752956
s__Clostridium_sp._CAG:349	43.5747	2.13371	0.722486	2.9533	0.00314401	0.0436667
s__Clostridium_sp._CAG:470	173.643	2.1001	0.585694	3.58565	0.000336233	0.00840584
s__Eubacterium_sp._CAG:841	191.198	2.08351	0.53873	3.86744	0.000109983	0.00429623
s__Oscillibacter_sp._CAG:241	2387.32	1.8724	0.535577	3.49604	0.000472221	0.0105407
s__Ruminococcus_sp._CAG:579	259.3	1.7275	0.53087	3.2541	0.00113752	0.0197486
s__Eubacterium_sp._CAG:115	181.206	1.65046	0.492917	3.34834	0.000812959	0.0149441
s__Ruminococcus_sp._CAG:488	115.319	1.53862	0.402435	3.82328	0.00013169	0.00440956
s__Clostridium_sp._CAG:242	314.177	1.52643	0.393335	3.88075	0.000104133	0.00429623
s__Clostridium_sp._CAG:413	359.641	1.51935	0.470134	3.23174	0.0012304	0.0207839
s__Eubacterium_sp._CAG:786	142.616	1.51235	0.469983	3.21788	0.00129141	0.0212402
s__Firmicutes_bacterium_CAG:110	1650.91	1.48532	0.47059	3.15629	0.00159791	0.0249674
s__Firmicutes_bacterium_CAG:272	288.303	1.38954	0.452915	3.068	0.00215498	0.0313223
s__Candidatus_Soleaferrea_massiliensis	183.858	1.30861	0.367474	3.56108	0.000369328	0.00887807
s__Ruminococcus_sp._CAG:724	138.791	1.11975	0.384387	2.91308	0.00357877	0.0486246
s__Clostridium_sp._KNHs209	220.455	-1.06911	0.28948	-3.69322	0.000221432	0.00653289
s__uncultured_bacterium	2275.59	-1.12523	0.332522	-3.38392	0.000714596	0.013534
s__Streptococcus_agalactiae	227.998	-1.3158	0.279274	-4.71151	2.46e-06	0.000384196
s__Faecalibacterium_sp._CAG:82	2082.01	-1.36375	0.370222	-3.68361	0.000229958	0.00653289
s__Dorea_sp._CAG:317	146.864	-1.82378	0.317354	-5.74681	9.09e-09	5.68e-06
s__Prevotella_maculosa	370.636	-1.97206	0.540693	-3.64728	0.000265027	0.00720181
s__Megamonas_hypermegale	251.62	-1.97457	0.657894	-3.00135	0.00268786	0.0381798
s__Firmicutes_bacterium_CAG:65	6712.54	-2.0122	0.570998	-3.524	0.000425085	0.00983994
s__Prevotella_histicola	116.87	-2.36184	0.518846	-4.5521	5.31e-06	0.000663928
s__Eubacterium_sp._CAG:76	4019.72	-2.36882	0.68386	-3.46389	0.00053242	0.0110921
s__Alistipes_sp._CAG:435	77.5568	-2.38275	0.570891	-4.17375	3e-05	0.00187266
s__Prevotella_amnii	168.884	-2.40745	0.711236	-3.38488	0.000712098	0.013534
s__Prevotella_sp._S7-1-8	132.202	-2.58046	0.780557	-3.30592	0.000946654	0.0169045
s__Prevotella_sp._CAG:891	253.226	-3.09613	0.560973	-5.51921	3.41e-08	1.06e-05
