# Supplementary material for: Enteric nervous system damage caused by abnormal intestinal butyrate metabolism may lead to functional constipation
Source: Front Microbiol. 2023 May 9;14:1117905. doi: 10.3389/fmicb.2023.1117905 (PMC10203953; doi:10.3389/fmicb.2023.1117905)
Supplement: Supplementary file 6 [file Table_5.xlsx]

## Sheet:  level of species
	Pvalues	HC	FC	LDAscore
s__Bacteroides_sp__AM54_2NS	0.010406	474.08	1791.3	2.82
s__Bacteroides_fluxus	0.010406	592.31	3165.6	3.11
s__Fusobacterium_mortiferum	0.024975	2269.1	20.813	-3.05
s__Bacteroides_sp__4_1_36	0.024975	1197.8	4784.5	3.25
s__Bacteria_unclassified	0.024975	309030	403550	4.67
s__Fusobacterium_ulcerans	0.037373	8791.2	43.133	-3.64
s__Clostridium_paraputrificum	0.037373	5625	22.455	-3.45
s__Eubacterium_sp__CAG:38	0.037373	5504.3	1286.6	-3.32
s__Clostridium_disporicum	0.037373	2604	24.145	-3.11
s__Clostridium_sp__AM34_9AC	0.037373	442.74	4721.5	3.33
s__Eubacterium_unclassified	0.037373	2896.8	11442	3.63
s__Lachnospiraceae_bacterium_GAM79	0.037373	585.7	9224.6	3.64
s__Clostridium_sp__AF34_10BH	0.037373	1366.4	13314	3.78
s__Clostridium_sp__AF36_18BH	0.037373	696.3	13467	3.81
s__Enterobacter_asburiae	0.054664	3034	506.26	-3.1
s__Butyricicoccus_sp__AF35_5AC	0.054664	783.34	2374.9	2.9
s__Lachnospiraceae_bacterium_1_1_57FAA	0.054664	768.56	2576.8	2.96
s__Firmicutes_bacterium_OM08_11AC	0.054664	205.94	2052.1	2.97
s__Firmicutes_bacterium_CAG:65	0.054664	134.24	2358	3.05
s__Bacteroides_sp__D20	0.054664	474.37	2955.8	3.09
s__Clostridium_sp__TF08_15	0.054664	431.61	5960.5	3.44
s__Phascolarctobacterium_faecium	0.054664	2920	9546.4	3.52
s__Roseburia_hominis	0.054664	5785.1	13867	3.61
s__Eubacterium_eligens	0.054664	18042	68562	4.4
s__Phascolarctobacterium_sp__CAG:207	0.078169	946.72	3218.9	3.06
s__Firmicutes_bacterium_AM59_13	0.078169	780.62	4201	3.23
s__Anaerostipes_caccae	0.078169	7722.9	13391	3.45
s__Coprococcus_eutactus	0.078169	5235.3	13123	3.6
s__Odoribacter_splanchnicus	0.078169	9754.6	18409	3.64
s__Eubacterium_ventriosum	0.078169	13611	23274	3.68
s__Dorea_longicatena	0.10931	20826	8356	-3.79
s__Burkholderiales_bacterium	0.10931	7931.5	2212.5	-3.46
s__Collinsella_unclassified	0.10931	3926.7	469.53	-3.24
s__Butyricimonas_faecihominis	0.10931	3001.3	3640.5	2.51
s__Clostridium_sp__L2_50	0.10931	1196.3	2381.3	2.77
s__Bacteroides_pectinophilus	0.10931	1092.1	2550	2.86
s__Gemmiger_formicilis	0.10931	4564.2	9527.5	3.39
s__Clostridium_sp__CAG:91	0.10931	142.45	5407	3.42
s__Roseburia_unclassified	0.10931	5969	26666	4.01
s__Bacteroides_plebeius_CAG:211	0.14954	15239	641.7	-3.86
s__Clostridium_perfringens	0.14954	2998.7	144	-3.15
s__Niameybacter_massiliensis	0.14954	2295.1	15.54	-3.06
s__Clostridium_cuniculi	0.14954	2283.4	65.597	-3.05
s__Blautia_sp__OF11_22	0.14954	1205.8	2158.2	2.68
s__Ruminococcus_sp__AF24_32LB	0.14954	794.86	1750.7	2.68
s__Firmicutes_bacterium_AF22_6AC	0.14954	556.8	2342.5	2.95
s__Eubacterium_sp__CAG:248	0.14954	1344	6015	3.37
s__Phascolarctobacterium_unclassified	0.14954	2709.6	9728.6	3.55
s__Clostridium_bolteae	0.14954	8965.2	18192	3.66
s__Roseburia_faecis	0.14954	2036.5	14227	3.79
s__Bacteroides_cellulosilyticus	0.14954	3198.1	24924	4.04
s__Bacteroides_plebeius	0.20018	381080	44418	-5.23
s__Parasutterella_excrementihominis	0.20018	16925	5767.1	-3.75
s__Shigella_boydii	0.20018	4853	578.98	-3.33
s__Burkholderiales_unclassified	0.20018	3648	1058.8	-3.11
s__Bifidobacterium_longum	0.20018	2357.5	610.66	-2.94
s__Clostridium_sp__AT4	0.20018	1483.3	776.31	-2.55
s__Clostridium_sp__AM30_24	0.20018	871.57	1390.6	2.42
s__Roseburia_sp__AM16_25	0.20018	1024.2	1563.3	2.43
s__Bacteroides_uniformis_CAG:3	0.20018	866.58	1570.2	2.55
s__butyrate_producing_bacterium_SS3_4	0.20018	2436	3506	2.73
s__Firmicutes_bacterium_AF36_19BH	0.20018	1261.3	2467	2.78
s__Eubacterium_eligens_CAG:72	0.20018	543.18	1872.3	2.82
s__Clostridium_symbiosum	0.20018	2154.1	3557.3	2.85
s__Erysipelotrichaceae_bacterium_6_1_45	0.20018	1747.8	3264.4	2.88
s__Roseburia_sp__CAG:100	0.20018	766.59	3080.8	3.06
s__Clostridiaceae_unclassified	0.20018	1044.6	4031.4	3.17
s__Absiella_dolichum	0.20018	5115.4	9214.2	3.31
s__Roseburia_sp__TF10_5	0.20018	1430.1	13770	3.79
s__Bacteroides_coprocola_CAG:162	0.20018	6481.4	45261	4.29
s__Megamonas_unclassified	0.26233	46578	8341.4	-4.28
s__Firmicutes_bacterium_CAG:124	0.26233	15421	7699.7	-3.59
s__Ruminococcus_sp__CAG:177	0.26233	3115.7	324.23	-3.15
s__Bacteroides_salyersiae	0.26233	2497.9	1240.9	-2.8
s__Bacteroides_coprophilus	0.26233	1701.4	996.69	-2.55
s__Flavobacteriaceae_bacterium	0.26233	2452	2134	-2.2
s__Ruminococcus_sp__AF14_10	0.26233	1058.4	1534.4	2.38
s__Bacteroides_pyogenes	0.26233	933.85	1485.5	2.44
s__Clostridium_sp__AF37_5AT	0.26233	1441.5	2234.8	2.6
s__Clostridium_sp__M62_1	0.26233	749.81	1760.5	2.7
s__Butyricicoccus_sp__AM28_25	0.26233	1688.3	2701.8	2.71
s__Bacteroides_sp__AM41_16	0.26233	1421.7	2474.6	2.72
s__Lachnospiraceae_bacterium_3_1_57FAA_CT1	0.26233	1412.7	2600.5	2.77
s__Butyricicoccus_sp__AM42_5AC	0.26233	1852.7	3250.7	2.85
s__Clostridium_phoceensis	0.26233	161.8	2170.6	3
s__Roseburia_sp__CAG:18_43_25	0.26233	266.19	2502.5	3.05
s__Clostridium_sp__AM33_3	0.26233	4587.5	7692.5	3.19
s__Hungatella_hathewayi	0.26233	4747	8367.3	3.26
s__Butyricicoccus_unclassified	0.26233	4553.5	8250.3	3.27
s__Parabacteroides_sp__20_3	0.26233	6723.9	11774	3.4
s__Coprococcus_unclassified	0.26233	1106.9	11405	3.71
s__uncultured_Clostridium_sp_	0.26233	27696	44105	3.91
s__Enterobacter_unclassified	0.26233	7414.5	31949	4.09
s__Acinetobacter_baumannii	0.26233	7229.9	34053	4.13
s__Firmicutes_unclassified	0.26233	71794	104080	4.21
s__Clostridium_unclassified	0.26233	102340	159100	4.45
s__Clostridiales_unclassified	0.26233	150690	227960	4.59
s__Bacteroides_uniformis	0.26233	73764	156910	4.62
s__Bacteroides_thetaiotaomicron	0.26233	62914	156020	4.67
s__Megamonas_hypermegale	0.31914	2647.7	465.57	-3.04
s__Prevotella_sp__AM23_5	0.33667	161830	67580	-4.67
s__Bacteroides_ovatus	0.33667	120260	71083	-4.39
s__Alistipes_putredinis_CAG:67	0.33667	17546	5477.3	-3.78
s__Clostridium_sp__AM22_11AC	0.33667	12908	8158.8	-3.38
s__Megamonas_rupellensis	0.33667	3190.1	570.73	-3.12
s__Clostridiales_bacterium_VE202_13	0.33667	2664.5	244.7	-3.08
s__Veillonella_unclassified	0.33667	2911.1	1311.4	-2.9
s__Veillonella_parvula	0.33667	1795.3	790.72	-2.7
s__Nesterenkonia_sp__GY239	0.33667	2700.4	2342	-2.26
s__Bacteroides_sp__OF03_11BH	0.33667	1499.1	1520.3	1.07
s__Butyricicoccus_sp__OF10_2	0.33667	1173.2	1498.8	2.21
s__Coprococcus_catus	0.33667	1639.2	2054.2	2.32
s__Clostridium_amygdalinum	0.33667	987.12	1583.6	2.48
s__Clostridium_asparagiforme	0.33667	888.56	1516.7	2.5
s__Subdoligranulum_variabile	0.33667	1475.3	2255.7	2.59
s__Blautia_sp__KLE_1732	0.33667	1320.5	2197.2	2.64
s__Eubacterium_siraeum	0.33667	1419	2398.4	2.69
s__Clostridium_sp__CAG:43	0.33667	2811.8	3938.8	2.75
s__Clostridium_sp__OF03_18AA	0.33667	2025.5	3205.5	2.77
s__Bacteroides_barnesiae	0.33667	953.81	2601.3	2.92
s__Clostridium_sp__AF27_5AA	0.33667	3150.4	4797.3	2.92
s__Ruminococcus_sp__AM42_11	0.33667	1762.7	3637.8	2.97
s__Ruminococcaceae_bacterium	0.33667	6239.3	8447.7	3.04
s__Sinorhizobium_sp__GL28	0.33667	4705.9	7257.2	3.11
s__Parabacteroides_sp__D13	0.33667	6595.3	9211.8	3.12
s__Bacteroides_acidifaciens	0.33667	3719	6844.4	3.19
s__Roseburia_sp__CAG:18	0.33667	472.07	4226.3	3.27
s__Eubacterium_sp__CAG:86	0.33667	118.66	4144.2	3.3
s__Roseburia_inulinivorans	0.33667	16725	20944	3.32
s__Ruminococcus_lactaris	0.33667	3612.1	8264.2	3.37
s__Subdoligranulum_sp__APC924_74	0.33667	14388	25976	3.76
s__Prevotella_sp__CAG:386	0.33667	11660	128800	4.77
s__Prevotella_sp__HUN102	0.37196	2150.7	159.63	-3
s__Prevotella_sp__P4_51	0.37764	684.51	1774.4	2.74
s__Bacteroides_stercoris	0.42334	281640	18746	-5.12
s__Proteobacteria_unclassified	0.42334	230600	28352	-5
s__Candidatus_Melainabacteria_bacterium	0.42334	33866	381.6	-4.22
s__Shigella_flexneri	0.42334	24209	3193.1	-4.02
s__Shigella_dysenteriae	0.42334	8844.1	1142.4	-3.59
s__Shigella_sonnei	0.42334	6773.5	857.49	-3.47
s__Anaerotignum_sp__KCTC_15736	0.42334	19271	15297	-3.3
s__Shigella_unclassified	0.42334	3236.7	396.95	-3.15
s__Clostridium_sp__CAG:138	0.42334	5349.2	3423.4	-2.98
s__Prevotellamassilia_timonensis	0.42334	9762.4	7923.4	-2.96
s__Clostridium_sp__CAG:7	0.42334	2590.9	1287.6	-2.81
s__Bacteroides_sp__D22	0.42334	3047.7	2138.7	-2.66
s__Prevotella_marseillensis	0.42334	2161.5	1461.4	-2.55
s__Veillonella_sp__oral_taxon_158	0.42334	1005.8	409.8	-2.48
s__Clostridium_sp__CAG:413	0.42334	1767.4	1264.2	-2.4
s__Vibrio_campbellii	0.42334	1926.9	1661	-2.13
s__Prevotella_sp__CAG:604	0.42334	4612.6	4811.8	2
s__Eubacterium_sp__CAG:252	0.42334	1161.8	1369.6	2.02
s__Phascolarctobacterium_succinatutens	0.42334	4138.5	4381.1	2.09
s__Clostridium_sp__OF09_10	0.42334	1210.5	1472.9	2.12
s__Clostridium_sp__Marseille_P7770	0.42334	1670.2	2048.1	2.28
s__Clostridium_sp__AF20_17LB	0.42334	1557.6	2067.8	2.41
s__Firmicutes_bacterium_CAG:129	0.42334	2860.6	3370.5	2.41
s__Clostridiales_bacterium_KLE1615	0.42334	1156.5	1694.9	2.43
s__Firmicutes_bacterium	0.42334	1076.6	1727	2.51
s__Bacteroides_galacturonicus	0.42334	951.08	1687.2	2.57
s__Ruminococcus_sp__OM05_7	0.42334	2571	3353.6	2.59
s__Clostridium_sp__AF32_7AC	0.42334	729.38	1568	2.62
s__Enterobacter_cloacae	0.42334	2242.5	3108.5	2.64
s__Anaerotruncus_colihominis	0.42334	2566.2	3863.2	2.81
s__Clostridium_sp__AM42_36	0.42334	1111.4	2511.4	2.85
s__Prevotella_marshii	0.42334	1065.8	2586.3	2.88
s__Lactobacillus_rogosae	0.42334	2018.6	3726.9	2.93
s__Dorea_formicigenerans	0.42334	11759	14971	3.21
s__Prevotella_bivia	0.42334	7136.4	11110	3.3
s__Bacteroides_intestinalis	0.42334	4738.6	8894.6	3.32
s__Roseburia_intestinalis	0.42334	8726.8	19746	3.74
s__Enterobacter_hormaechei	0.42334	4948.8	16936	3.78
s__Bacteroides_dorei	0.42334	29554	42590	3.81
s__Lachnospira_pectinoschiza	0.42334	19023	32566	3.83
s__Pseudomonas_aeruginosa	0.42334	302.02	18680	3.96
s__Clostridium_sp__AF27_2AA	0.42334	6999.6	32907	4.11
s__Eubacterium_sp__CAG76_36_125	0.47039	1226.4	2113.7	2.65
s__Ruminococcus_sp__AM54_1NS	0.5189	1979.6	1148.8	-2.62
s__Prevotella_lascolaii	0.5189	1076	3942.2	3.16
s__Erysipelotrichaceae_bacterium_AF19_24AC	0.52111	2210.7	581.84	-2.91
s__Lactococcus_lactis	0.52111	1895.9	5151.9	3.21
s__Escherichia_coli	0.52184	747650	100330	-5.51
s__Enterobacteriaceae_unclassified	0.52184	289210	54038	-5.07
s__Megamonas_funiformis	0.52184	47467	8178.6	-4.29
s__Eubacterium_rectale	0.52184	83662	50656	-4.22
s__Escherichia_unclassified	0.52184	32018	4628.6	-4.14
s__Ruminococcus_sp__AM47_2BH	0.52184	24169	12539	-3.76
s__Romboutsia_timonensis	0.52184	8792.3	476.55	-3.62
s__Enterobacterales_unclassified	0.52184	8160.5	2462.7	-3.45
s__Flavonifractor_plautii	0.52184	13108	8302	-3.38
s__Faecalibacterium_unclassified	0.52184	79794	75680	-3.31
s__Alistipes_shahii	0.52184	4086.5	1923.7	-3.03
s__Bacteroides_sp__2_2_4	0.52184	11353	9477.3	-2.97
s__Alistipes_unclassified	0.52184	6619	5012.2	-2.91
s__Firmicutes_bacterium_CAG:102	0.52184	10659	9221.9	-2.86
s__Firmicutes_bacterium_CAG:103	0.52184	3585	2511	-2.73
s__Muribaculaceae_unclassified	0.52184	2857.9	2242.5	-2.49
s__Mycobacteroides_abscessus	0.52184	3250.5	2675.9	-2.46
s__Bacteroides_massiliensis	0.52184	3765.7	3266.8	-2.4
s__Neglecta_timonensis	0.52184	8651.7	8223.6	-2.33
s__Parabacteroides_johnsonii	0.52184	1652.3	1235.8	-2.32
s__Hungateiclostridium_thermocellum	0.52184	2018.4	1657.6	-2.26
s__Prevotella_sp__CAG:5226	0.52184	5013.8	4731.8	-2.15
s__Soehngenia_saccharolytica	0.52184	1715.4	1453	-2.12
s__Enterococcus_ureilyticus	0.52184	1236.7	1075.9	-1.91
s__Butyricicoccus_sp__AM27_36	0.52184	1195.9	1229	1.24
s__Clostridiaceae_bacterium_AF31_3BH	0.52184	1300.4	1678.4	2.28
s__Bacteroides_sp__CAG:98	0.52184	1347.4	1797.2	2.35
s__Bacteroides_sp__AF32_15BH	0.52184	1031.7	1485	2.36
s__Clostridium_innocuum	0.52184	1061.2	1578	2.41
s__Firmicutes_bacterium_AF19_2LB	0.52184	955.5	1483.9	2.42
s__uncultured_Butyricicoccus_sp_	0.52184	1676.9	2212.4	2.43
s__Eubacterium_ramulus	0.52184	3691.3	4272.7	2.46
s__Coprobacillus_unclassified	0.52184	1661	2940.6	2.81
s__Clostridium_clostridioforme	0.52184	5963	8057.7	3.02
s__Bacteroides_ihuae	0.52184	10.403	2437.3	3.08
s__Bacteroides_sp__2_1_22	0.52184	2800.7	5353.1	3.11
s__Prevotella_sp__P3_122	0.52184	241.05	3098.5	3.16
s__Clostridium_leptum	0.52184	42571	46243	3.26
s__Bacteroides_oleiciplenus	0.52184	4852.5	8477.5	3.26
s__Bacteroides_xylanisolvens	0.52184	40789	46424	3.45
s__Aneurinibacillus_migulanus	0.52184	48693	56971	3.62
s__Faecalibacterium_sp__Marseille_P9312	0.52184	13480	25655	3.78
s__Bacteroides_fragilis	0.52184	87121	115280	4.15
s__Bacteroides_coprocola	0.52184	52354	274030	5.04
s__Dialister_sp__CAG:357	0.6184	1189	1406.9	2.04
s__Prevotella_sp__CAG:924	0.62483	950.16	1220.8	2.13
s__Ruminococcus_sp__AM31_15AC	0.62854	3578.9	1185.8	-3.08
s__Lactobacillus_crispatus	0.62854	1882.2	1091.9	-2.6
s__Prevotella_multisaccharivorax	0.62854	595.86	2121.8	2.88
s__Arcobacter_cryaerophilus	0.63095	40655	24.247	-4.31
s__Ruminococcus_gnavus	0.63095	45350	11868	-4.22
s__Firmicutes_bacterium_CAG:110	0.63095	34017	4859.9	-4.16
s__Prevotella_sp__AM34_19LB	0.63095	61347	32792	-4.15
s__Prevotella_sp__BCRC_81118	0.63095	38952	17951	-4.02
s__Bacteroides_eggerthii	0.63095	12156	6019.8	-3.49
s__Firmicutes_bacterium_CAG:170	0.63095	3705.4	1404.9	-3.06
s__Firmicutes_bacterium_CAG:176	0.63095	2144.7	521.35	-2.91
s__Gammaproteobacteria_unclassified	0.63095	1776.7	635.39	-2.76
s__Ruminococcus_sp__AF21_11	0.63095	2149.1	1159.3	-2.7
s__Prevotella_sp__MGM1	0.63095	1792.4	899.62	-2.65
s__Prevotella_disiens	0.63095	3104.8	2269.2	-2.62
s__Oscillibacter_sp__KLE_1728	0.63095	2367.7	1960.8	-2.31
s__Clostridium_sp__AF02_29	0.63095	1304.8	1040.1	-2.13
s__Oscillospiraceae_unclassified	0.63095	1669.1	1499.5	-1.93
s__Bilophila_unclassified	0.63095	3365.4	3315.2	-1.42
s__Bacteroides_finegoldii	0.63095	10870	11049	1.96
s__Erysipelotrichaceae_bacterium_3_1_53	0.63095	1052.6	1237.1	1.97
s__Prevotella_ruminicola	0.63095	1068.8	1282.8	2.03
s__Ruminococcus_bromii	0.63095	2270.7	2513.5	2.09
s__Ruminiclostridium_papyrosolvens	0.63095	1969.8	2284.7	2.2
s__Clostridium_sp__OF09_36	0.63095	1532.7	1906.5	2.27
s__Clostridium_sp__AM28_20LB	0.63095	999.95	1610.7	2.49
s__Anaerobutyricum_hallii	0.63095	1008.2	1728.7	2.56
s__Lachnospiraceae_bacterium_7_1_58FAA	0.63095	1669.2	2657.8	2.69
s__Prevotella_timonensis	0.63095	867.39	1871.7	2.7
s__uncultured_bacterium	0.63095	41644	42764	2.75
s__Alistipes_senegalensis	0.63095	922.74	2061.7	2.76
s__uncultured_Bacteroides_sp_	0.63095	2554	3945.2	2.84
s__Oscillibacter_sp__57_20	0.63095	4473.6	5889.6	2.85
s__Coprobacillus_sp__CAG:698	0.63095	25.828	2316.6	3.06
s__Prevotella_sp__AM42_24	0.63095	14830	17353	3.1
s__Bifidobacterium_adolescentis	0.63095	85.284	2857.7	3.14
s__Clostridium_tyrobutyricum	0.63095	15.708	3023.4	3.18
s__Catenibacterium_mitsuokai	0.63095	899.09	4030.9	3.2
s__Clostridium_sp__AM34_11AC	0.63095	1514.1	5139.4	3.26
s__Vibrio_parahaemolyticus	0.63095	26344	30323	3.3
s__Bacillus_anthracis	0.63095	17588	21648	3.31
s__Bacteroides_sp__3_1_40A	0.63095	15437	20028	3.36
s__Prevotella_sp__CAG:1092	0.63095	659.02	5379.6	3.37
s__Lachnospiraceae_unclassified	0.63095	13732	18689	3.39
s__Bacteroides_sp__4_3_47FAA	0.63095	14061	19128	3.4
s__Bacteroidetes_unclassified	0.63095	12946	19551	3.52
s__Prevotella_sp__885	0.63095	20209	47608	4.14
s__Bacteroidales_unclassified	0.63095	455210	580650	4.8
s__Bacteroides_vulgatus	0.63095	566160	783680	5.04
s__Bacteroides_unclassified	0.63095	1129900	1560100	5.33
s__Ruminococcus_sp__AM43_6	0.68363	1454.3	791.63	-2.52
s__Acidiphilium_sp__CAG:727	0.6884	3401.4	144.57	-3.21
s__Ruminococcus_bicirculans	0.74706	2599.9	1476.9	-2.75
s__Prevotella_unclassified	0.74877	520310	301540	-5.04
s__Ruminococcaceae_unclassified	0.74877	10279	6726.5	-3.25
s__uncultured_Ruminococcus_sp_	0.74877	9262.4	6127.3	-3.2
s__Alistipes_sp__6CPBBH3	0.74877	4338.5	1398.7	-3.17
s__Bacteroides_sp__3_1_23	0.74877	4359.1	2052	-3.06
s__Mannheimia_haemolytica	0.74877	3654.7	1589.9	-3.01
s__Oscillibacter_sp_	0.74877	2290.6	523.31	-2.95
s__Clostridiales_bacterium	0.74877	7376.9	5781.2	-2.9
s__Bilophila_wadsworthia	0.74877	16264	14684	-2.9
s__Haemophilus_influenzae	0.74877	2437	980.79	-2.86
s__Ruminococcus_sp__AF37_20	0.74877	1567.7	712.15	-2.63
s__Eisenbergiella_tayi	0.74877	2631.1	1896.6	-2.57
s__Veillonella_dispar	0.74877	4373	3705.3	-2.52
s__Firmicutes_bacterium_AF36_3BH	0.74877	2688.5	2182.3	-2.4
s__Bacteroides_sp__AR29	0.74877	1687.4	1223.7	-2.37
s__Bacteroides_faecis	0.74877	8263.9	7913	-2.25
s__Clostridiales_bacterium_59_14	0.74877	1890.7	1550.3	-2.23
s__Clostridium_sp__AM42_4	0.74877	3696.6	3374.3	-2.21
s__Carboxydocella_sp__ULO1	0.74877	2376.3	2202.6	-1.94
s__Bacteroides_finegoldii_CAG:203	0.74877	1219.7	1077.2	-1.86
s__Clostridium_sp__AM16_23	0.74877	1842.4	2034.4	1.99
s__Oscillibacter_sp__ER4	0.74877	4542.5	4817.2	2.14
s__Bilophila_sp__4_1_30	0.74877	3347.8	3629.3	2.15
s__uncultured_Blautia_sp_	0.74877	4374.9	4686	2.19
s__Clostridium_sp__AM22_16AC	0.74877	2022.9	2358.3	2.23
s__Blautia_wexlerae	0.74877	2062.3	2447.1	2.29
s__Fusicatenibacter_saccharivorans	0.74877	2995.4	3523.3	2.42
s__Tyzzerella_nexilis	0.74877	4906.7	5602.2	2.54
s__Bacteroides_sp__AF20_13LB	0.74877	1598.9	2310.9	2.55
s__Agathobaculum_butyriciproducens	0.74877	2521.4	3223	2.55
s__Bacteroides_sp__3_1_33FAA	0.74877	4030	4739	2.55
s__Paraprevotella_xylaniphila	0.74877	9819.3	11146	2.82
s__Bacteroides_sp__CAG:530	0.74877	1123.2	3025.1	2.98
s__Blautia_obeum	0.74877	10202	12712	3.1
s__Bacteroides_sp__1_1_14	0.74877	1799.6	4741.8	3.17
s__Eubacterium_sp__CAG:76	0.74877	5517.3	9260.2	3.27
s__Klebsiella_pneumoniae	0.74877	12235	16575	3.34
s__Anaerostipes_hadrus	0.74877	2253.9	11377	3.66
s__Prevotella_copri_CAG:164	0.74877	15870	25403	3.68
s__Parabacteroides_unclassified	0.74877	35223	73754	4.28
s__Prevotella_stercorea	0.74877	23286	70123	4.37
s__Dialister_unclassified	0.80684	1184.9	1493.3	2.19
s__Petrimonas_mucosa	0.80684	788.64	3412.9	3.12
s__Veillonella_sp__CAG:933	0.86813	2483.2	4496.3	3
s__Sutterella_sp__AM11_39	0.87189	435.98	2179.1	2.94
s__Parabacteroides_sp__AM44_16	0.87256	813.21	1534.4	2.56
s__Akkermansia_muciniphila	0.87278	94795	10379	-4.63
s__Alistipes_putredinis	0.87278	92330	35013	-4.46
s__Enterococcus_faecium	0.87278	23531	5419.5	-3.96
s__Oscillibacter_sp__CAG:241_62_21	0.87278	5013.2	752.47	-3.33
s__Bacteroides_sartorii	0.87278	5533.4	2244.2	-3.22
s__Oscillibacter_sp__CAG:241	0.87278	3280.9	590.07	-3.13
s__Photorhabdus_luminescens	0.87278	4146	1625.6	-3.1
s__Akkermansia_sp__54_46	0.87278	2239.7	124.6	-3.02
s__Clostridia_bacterium	0.87278	3634.8	1871.2	-2.95
s__Faecalibacterium_sp__OM04_11BH	0.87278	4390.9	2641.8	-2.94
s__Ruminococcus_callidus	0.87278	3545.9	2288.4	-2.8
s__Parabacteroides_merdae	0.87278	17078	16159	-2.66
s__Ruminococcaceae_bacterium_AF10_16	0.87278	5062.5	4248.6	-2.61
s__Alistipes_finegoldii	0.87278	2560	1854.8	-2.55
s__Clostridiales_bacterium_42_27	0.87278	3857.5	3247.4	-2.49
s__Clostridiales_bacterium_52_15	0.87278	2294.3	1778.9	-2.41
s__Coprococcus_comes	0.87278	2992.6	2537.1	-2.36
s__Lachnospiraceae_bacterium	0.87278	2296	1889.7	-2.31
s__Ruminococcus_sp__AF42_9BH	0.87278	1978.5	1652.5	-2.21
s__Prevotella_salivae	0.87278	3548.4	3229.1	-2.21
s__Firmicutes_bacterium_CAG:83	0.87278	4883.7	4585.7	-2.18
s__Alistipes_sp__HGB5	0.87278	3208.9	2924	-2.16
s__Firmicutes_bacterium_CAG:129_59_24	0.87278	2572.8	2308.5	-2.12
s__Paraprevotella_clara	0.87278	4395.2	4223.2	-1.94
s__Ornithobacterium_rhinotracheale	0.87278	1448.1	1290.5	-1.9
s__Roseburia_sp__OF03_24	0.87278	2036.2	1978	-1.48
s__Bacteroides_sp__3_1_19	0.87278	3411.1	3369	-1.34
s__Alistipes_onderdonkii	0.87278	1826.8	1816.3	-0.798
s__Anaerotruncus_sp__G3(2012)	0.87278	1102.1	1278.9	1.95
s__Clostridium_sp__AF28_12	0.87278	1462	1772.7	2.19
s__Chryseobacterium_sp__YR485	0.87278	1973.9	2363.5	2.29
s__Bacteroides_sp__9_1_42FAA	0.87278	1741.4	2178.8	2.34
s__Blautia_sp__AF14_40	0.87278	1238.2	1684.3	2.35
s__Bacteroides_sp__2_1_33B	0.87278	1184.8	1741.2	2.45
s__Pseudoflavonifractor_sp__AF19_9AC	0.87278	5021.2	5730.8	2.55
s__Bacteroidaceae_unclassified	0.87278	1714.6	2441.3	2.56
s__Clostridium_cellulosi	0.87278	12820	13617	2.6
s__Blautia_unclassified	0.87278	6947.7	7818	2.64
s__Clostridium_sp__AF32_12BH	0.87278	2441.9	3445.8	2.7
s__Clostridioides_difficile	0.87278	14502	15524	2.71
s__Eubacterium_sp__CAG:603	0.87278	35.015	2242	3.04
s__Bacteroides_clarus	0.87278	727.29	3068	3.07
s__Chlamydia_trachomatis	0.87278	10117	12708	3.11
s__Lawsonibacter_asaccharolyticus	0.87278	11174	14114	3.17
s__Eubacteriaceae_bacterium	0.87278	3816.2	7511.7	3.27
s__Prevotella_stercorea_CAG:629	0.87278	5081	10743	3.45
s__Prevotella_sp__CAG:732	0.87278	5836.5	20123	3.85
s__Prevotella_sp__Marseille_P4119	0.87278	13979	47477	4.22
s__Prevotella_copri	0.87278	1128700	1445600	5.2
s__Faecalibacterium_prausnitzii	1	304960	239670	-4.51
s__Bacteroides_caccae	1	126670	61350	-4.51
s__Ruminococcus_unclassified	1	50158	36032	-3.85
s__uncultured_Faecalibacterium_sp_	1	12332	6977.3	-3.43
s__Salmonella_enterica	1	6979.7	1622.6	-3.43
s__Firmicutes_bacterium_CAG:110_56_8	1	5504	895.86	-3.36
s__Faecalibacterium_sp__AM43_5AT	1	7860.6	4471.6	-3.23
s__Akkermansia_muciniphila_CAG:154	1	3567.7	575.2	-3.18
s__Faecalibacterium_sp__AF10_46	1	6534.6	3676.8	-3.16
s__Ruthenibacterium_lactatiformans	1	3443.7	1008.7	-3.09
s__Prevotella_sp__TF12_30	1	4837.4	2790.9	-3.01
s__Ruminococcus_torques	1	10476	8654.6	-2.96
s__Faecalibacterium_sp__AF27_11BH	1	5345.3	3553.8	-2.95
s__Ruminococcus_sp__AF25_19	1	2375.8	1212.2	-2.77
s__Clostridium_sp__ATCC_BAA_442	1	4346.1	3241.8	-2.74
s__Tannerella_sp__6_1_58FAA_CT1	1	2408.1	1836.1	-2.46
s__uncultured_Oscillibacter_sp_	1	3259.7	2720.8	-2.43
s__Clostridium_sp__AM32_2	1	1875.7	1397.9	-2.38
s__Bacteroides_sp__KCTC_15687	1	1308.7	1023.2	-2.16
s__Holdemania_filiformis	1	1563.6	1353.3	-2.03
s__Bacteroides_sp__AM37_9	1	1199.4	1219.3	1.04
s__Bacteroides_sp__1_1_30	1	1553.7	1573.7	1.04
s__Bacteroides_sp__CAG:927	1	2246.7	2331.5	1.64
s__Lachnospiraceae_bacterium_1_4_56FAA	1	1646	1840.3	1.99
s__Bacteroides_vulgatus_CAG:6	1	2857.9	3196.8	2.23
s__Sutterella_megalosphaeroides	1	29.959	2406.6	3.08
s__Pseudomonadales_unclassified	1	7.0406	6971.8	3.54
s__Parabacteroides_distasonis	1	25584	56198	4.18
s__Prevotella_sp__CAG:520	1	3632.4	123090	4.78

## Sheet:  level of genus
	Pvalues	FDR	HC	FC	LDAscore
g__Bacteria_unclassified	0.024975	0.96599	309030	403550	4.67
g__Fusobacterium	0.024975	0.96599	11060	63.946	-3.74
g__Eubacterium	0.037373	0.96599	53691	135850	4.61
g__Roseburia	0.078169	0.96599	45238	122570	4.59
g__Odoribacter	0.078169	0.96599	9754.6	18409	3.64
g__Butyricimonas	0.10931	0.96599	3001.3	3640.5	2.51
g__Collinsella	0.10931	0.96599	3926.7	469.53	-3.24
g__Burkholderiales_noname	0.10931	0.96599	7931.5	2212.5	-3.46
g__Gemmiger	0.10931	0.96599	4564.2	9527.5	3.39
g__Coprococcus	0.14954	0.96599	10974	29120	3.96
g__Niameybacter	0.14954	0.96599	2295.1	15.54	-3.06
g__Anaerostipes	0.14954	0.96599	9976.9	24769	3.87
g__Clostridiaceae_unclassified	0.20018	0.96599	1044.6	4031.4	3.17
g__Absiella	0.20018	0.96599	5115.4	9214.2	3.31
g__Parasutterella	0.20018	0.96599	16925	5767.1	-3.75
g__Butyricicoccus	0.20018	0.96599	12924	21518	3.63
g__Burkholderiales_unclassified	0.20018	0.96599	3648	1058.8	-3.11
g__Lachnoclostridium	0.20018	0.96599	18958	32908	3.84
g__Phascolarctobacterium	0.20018	0.96599	10715	26875	3.91
g__Megamonas	0.26233	0.96599	99883	17556	-4.61
g__Firmicutes_unclassified	0.26233	0.96599	71794	104080	4.21
g__Hungatella	0.26233	0.96599	4747	8367.3	3.26
g__Flavobacteriaceae_noname	0.26233	0.96599	2452	2134	-2.2
g__Clostridiales_unclassified	0.26233	0.96599	150690	227960	4.59
g__Clostridium	0.26233	0.96599	224050	363730	4.84
g__Acinetobacter	0.26233	0.96599	7229.9	34053	4.13
g__Bifidobacterium	0.33667	0.96599	2442.8	3468.3	2.71
g__Nesterenkonia	0.33667	0.96599	2700.4	2342	-2.26
g__Sinorhizobium	0.33667	0.96599	4705.9	7257.2	3.11
g__Candidatus_Melainabacteria_noname	0.42334	0.96599	33866	381.6	-4.22
g__Subdoligranulum	0.42334	0.96599	15863	28231	3.79
g__Enterobacter	0.42334	0.96599	17640	52500	4.24
g__Anaerotignum	0.42334	0.96599	19271	15297	-3.3
g__Shigella	0.42334	0.96599	47916	6168.9	-4.32
g__Proteobacteria_unclassified	0.42334	0.96599	230600	28352	-5
g__Anaerotruncus	0.42334	0.96599	3668.3	5142.1	2.87
g__Lachnospira	0.42334	0.96599	19023	32566	3.83
g__Pseudomonas	0.42334	0.96599	302.02	18680	3.96
g__Prevotellamassilia	0.42334	0.96599	9762.4	7923.4	-2.96
g__Lactococcus	0.52111	0.96599	1895.9	5151.9	3.21
g__Erysipelotrichaceae_noname	0.52184	0.96599	5011.1	5083.3	1.57
g__Aneurinibacillus	0.52184	0.96599	48693	56971	3.62
g__Vibrio	0.52184	0.96599	28271	31984	3.27
g__Erysipelatoclostridium	0.52184	0.96599	1061.2	1578	2.41
g__Dorea	0.52184	0.96599	32585	23327	-3.67
g__Romboutsia	0.52184	0.96599	8792.3	476.55	-3.62
g__Mycobacteroides	0.52184	0.96599	3250.5	2675.9	-2.46
g__Faecalibacterium	0.52184	0.96599	434690	362330	-4.56
g__Clostridiaceae_noname	0.52184	0.96599	1300.4	1678.4	2.28
g__Enterobacteriaceae_unclassified	0.52184	0.96599	289210	54038	-5.07
g__Flavonifractor	0.52184	0.96599	13108	8302	-3.38
g__Enterobacterales_unclassified	0.52184	0.96599	8160.5	2462.7	-3.45
g__Soehngenia	0.52184	0.96599	1715.4	1453	-2.12
g__Neglecta	0.52184	0.96599	8651.7	8223.6	-2.33
g__Escherichia	0.52184	0.96599	779670	104960	-5.53
g__Hungateiclostridium	0.52184	0.96599	2018.4	1657.6	-2.26
g__Parabacteroides	0.52184	0.96599	93670	169870	4.58
g__Muribaculaceae_unclassified	0.52184	0.96599	2857.9	2242.5	-2.49
g__Oscillospiraceae_unclassified	0.63095	0.96599	1669.1	1499.5	-1.93
g__Bacteroidetes_unclassified	0.63095	0.96599	12946	19551	3.52
g__Bacillus	0.63095	0.96599	17588	21648	3.31
g__Ruminiclostridium	0.63095	0.96599	1969.8	2284.7	2.2
g__Bacteria_noname	0.63095	0.96599	41644	42764	2.75
g__Bacteroidales_unclassified	0.63095	0.96599	455210	580650	4.8
g__Catenibacterium	0.63095	0.96599	899.09	4030.9	3.2
g__Anaerobutyricum	0.63095	0.96599	1008.2	1728.7	2.56
g__Gammaproteobacteria_unclassified	0.63095	0.96599	1776.7	635.39	-2.76
g__Arcobacter	0.63095	0.96599	40655	24.247	-4.31
g__Veillonella	0.63095	0.96599	12569	10714	-2.97
g__Lachnospiraceae_unclassified	0.63095	0.96599	13732	18689	3.39
g__Acidiphilium	0.6884	0.96599	3401.4	144.57	-3.21
g__Bilophila	0.74877	0.96599	22977	21628	-2.83
g__Prevotella	0.74877	0.96599	2067100	2410900	5.24
g__Eisenbergiella	0.74877	0.96599	2631.1	1896.6	-2.57
g__Carboxydocella	0.74877	0.96599	2376.3	2202.6	-1.94
g__Agathobaculum	0.74877	0.96599	2521.4	3223	2.55
g__Fusicatenibacter	0.74877	0.96599	2995.4	3523.3	2.42
g__Ruminococcaceae_unclassified	0.74877	0.96599	10279	6726.5	-3.25
g__Klebsiella	0.74877	0.96599	12235	16575	3.34
g__Tyzzerella	0.74877	0.96599	4906.7	5602.2	2.54
g__Haemophilus	0.74877	0.96599	2437	980.79	-2.86
g__Mannheimia	0.74877	0.96599	3654.7	1589.9	-3.01
g__Petrimonas	0.80684	0.96599	788.64	3412.9	3.12
g__Dialister	0.80684	0.96599	2373.9	2900.1	2.42
g__Clostridiales_noname	0.87278	0.96599	22769	20353	-3.08
g__Blautia	0.87278	0.96599	83178	54225	-4.16
g__Chlamydia	0.87278	0.96599	10117	12708	3.11
g__Ruminococcaceae_noname	0.87278	0.96599	68112	74955	3.53
g__Bacteroides	0.87278	0.96599	3128300	3587100	5.36
g__Photorhabdus	0.87278	0.96599	4146	1625.6	-3.1
g__Ornithobacterium	0.87278	0.96599	1448.1	1290.5	-1.9
g__Clostridia_noname	0.87278	0.96599	3634.8	1871.2	-2.95
g__Bacteroidaceae_unclassified	0.87278	0.96599	1714.6	2441.3	2.56
g__Pseudoflavonifractor	0.87278	0.96599	5021.2	5730.8	2.55
g__Paraprevotella	0.87278	0.96599	14215	15369	2.76
g__Lactobacillus	0.87278	0.96599	3900.8	4818.8	2.66
g__Lawsonibacter	0.87278	0.96599	11174	14114	3.17
g__Lachnospiraceae_noname	0.87278	0.96599	92040	71446	-4.01
g__Firmicutes_noname	0.87278	0.96599	93013	56193	-4.27
g__Clostridioides	0.87278	0.96599	14502	15524	2.71
g__Eubacteriaceae_noname	0.87278	0.96599	3816.2	7511.7	3.27
g__Chryseobacterium	0.87278	0.96599	1973.9	2363.5	2.29
g__Enterococcus	0.87278	0.96599	24768	6495.4	-3.96
g__Sutterella	0.93607	1	465.94	4585.7	3.31
g__Holdemania	1	1	1563.6	1353.3	-2.03
g__Coprobacillus	1	1	1686.8	5257.3	3.25
g__Alistipes	1	1	133440	57481	-4.58
g__Oscillibacter	1	1	25228	17254	-3.6
g__Ruminococcus	1	1	120000	87705	-4.21
g__Salmonella	1	1	6979.7	1622.6	-3.43
g__Akkermansia	1	1	100600	11079	-4.65
g__Pseudomonadales_unclassified	1	1	7.0406	6971.8	3.54
g__Ruthenibacterium	1	1	3443.7	1008.7	-3.09
g__Tannerella	1	1	2408.1	1836.1	-2.46
