# Supplementary material for: Enteric nervous system damage caused by abnormal intestinal butyrate metabolism may lead to functional constipation
Source: Front Microbiol. 2023 May 9;14:1117905. doi: 10.3389/fmicb.2023.1117905 (PMC10203953; doi:10.3389/fmicb.2023.1117905)
Supplement: Supplementary file 7 [file Table_6.xlsx]

## Sheet: probiotics
#OTU	Group	g__Lactobacillus	g__Bifidobacterium
otu	1	622	499
1	1	594	8830
43	1	578	265
45	1	366	6525
73	1	447	1069
117	1	492	1704
174	1	2438	692
203	1	551	235
204	1	341	1315
233	1	515	253
322	1	369	2814
339	1	636	694
352	1	491	773
355	1	704	321
367	1	687	429
373	1	681	540
431	1	621	932
432	1	565	3985
433	1	932	358
435	1	633	19263
439	1	641	1184
459	1	657	255
463	1	259	212
472	1	690	333
476	1	519	620
491	1	453	1273
492	1	398	510
495	1	608	376
509	1	500	536
511	1	493	633
540	1	463	149
554	1	646	626
555	1	255	182
563	1	431	303
568	1	647	339
569	1	405	1076
581	1	645	35175
592	1	589	1994
594	2	461	868
2	2	511	904
3	2	650	469
4	2	655	1140
5	2	560	383
7	2	426	4805
9	2	520	411
10	2	616	1180
12	2	587	1237
14	2	820	1516
15	2	436	1995
16	2	701	21724
17	2	545	338
18	2	395	1579
19	2	482	2613
20	2	680	1403
22	2	489	808
23	2	416	2801
25	2	560	246
27	2	695	4907
29	2	546	2501
30	2	422	762
31	2	591	1334
35	2	432	5865
37	2	270	2964
39	2	405	1929
40	2	913	335
44	2	439	5424
46	2	601	842
47	2	532	4142
48	2	640	3473
49	2	421	335
50	2	369	3479
52	2	1451	512
53	2	628	821
56	2	643	692
58	2	582	952
62	2	415	20612
64	2	472	566
65	2	520	537
66	2	668	6940
68	2	567	636
69	2	562	1350
72	2	608	1823
74	2	398	4094
76	2	442	4722
77	2	541	5894
78	2	672	1393
79	2	1748	6512
80	2	511	2862
81	2	2430	10601
84	2	445	3211
85	2	751	1487
86	2	943	4796
88	2	503	15973
89	2	3010	3700
92	2	509	5504
95	2	449	479
97	2	648	297
98	2	721	108919
99	2	545	1259
101	2	514	864
102	2	424	14138
103	2	580	15790
104	2	422	1503
105	2	958	5400
106	2	438	9198
107	2	483	1538
108	2	590	277
109	2	521	519
110	2	794	346
111	2	692	351
112	2	567	1134
113	2	404	307
114	2	290	186
115	2	451	585
119	2	445	528
120	2	560	452
121	2	526	545
123	2	677	1041
124	2	605	1152
126	2	381	854
128	2	613	688
129	2	503	370
130	2	713	5987
132	2	608	325
137	2	504	408
138	2	345	1138
139	2	540	561
140	2	1669	8130
143	2	404	751
144	2	337	227
145	2	18254	19048
146	2	400	1017
148	2	492	1062
149	2	527	610
150	2	517	2549
151	2	1916	255
153	2	753	3117
154	2	346	416
155	2	555	1059
156	2	1072	4402
157	2	416	721
159	2	422	8406
160	2	662	1010
161	2	511	4225
162	2	1035	21929
163	2	470	404
166	2	455	893
167	2	661	488
168	2	473	792
170	2	588	960
172	2	424	388
175	2	486	222
177	2	599	5256
178	2	753	231
179	2	21749	2723
180	2	834	688
181	2	532	4270
182	2	488	1396
183	2	384	1401
185	2	713	16941
187	2	412	271
188	2	433	206
191	2	673	1262
193	2	690	8521
194	2	313	378
195	2	651	2322
196	2	512	3018
199	2	435	413
205	2	447	3657
207	2	814	332
208	2	2123	29864
209	2	464	596
210	2	863	61025
214	2	499	1310
215	2	486	394
217	2	536	513
218	2	671	187
219	2	417	1281
220	2	504	1060
223	2	332	224
224	2	831	800
225	2	787	246
226	2	492	9934
230	2	667	128
231	2	549	1277
232	2	525	3090
235	2	718	137
236	2	715	312
237	2	512	452
239	2	648	624
241	2	305	1031
242	2	451	540
246	2	559	4380
247	2	623	1460
248	2	802	750
249	2	785	109893
251	2	388	811
252	2	562	2882
253	2	331	520
254	2	420	337
255	2	414	3312
257	2	490	2251
260	2	508	2500
261	2	646	3488
262	2	445	374
264	2	508	443
266	2	575	808
267	2	764	104668
269	2	787	1827
270	2	6833	4286
271	2	677	248
272	2	310	233
273	2	586	1406
275	2	475	363
277	2	419	1970
278	2	710	883
279	2	386	1028
280	2	709	3122
281	2	407	3482
283	2	898	226
286	2	212	197
288	2	455	447
297	2	538	534
300	2	531	356
301	2	579	308
302	2	326	2752
303	2	484	188
304	2	705	239
307	2	488	2537
311	2	373	1908
313	2	349	334
317	2	653	1390
320	2	527	855
321	2	356	1654
324	2	573	6050
325	2	575	12788
326	2	507	1140
327	2	117	120496
328	2	387	4088
331	2	409	146
334	2	188	410
337	2	459	533
338	2	683	27972
345	2	489	416
348	2	418	3521
350	2	622	442
351	2	602	2573
358	2	422	390
359	2	301	356
360	2	1362	6659
361	2	766	4076
362	2	594	523
363	2	805	560
364	2	584	628
365	2	532	1614
366	2	320	1046
368	2	1001	1599
371	2	586	634
372	2	654	181
374	2	588	1264
377	2	496	330
378	2	485	5438
379	2	498	836
380	2	474	979
383	2	290	177
385	2	521	460
386	2	545	2212
387	2	521	546
388	2	401	312
389	2	413	1140
391	2	497	1405
393	2	931	30296
394	2	458	838
395	2	514	6025
396	2	535	2217
397	2	571	538
399	2	604	803
400	2	494	687
403	2	621	2522
404	2	475	847
406	2	453	930
407	2	616	2209
408	2	453	531
410	2	407	354
412	2	825	641
413	2	513	735
414	2	746	11100
415	2	394	2243
417	2	385	485
419	2	494	580
421	2	649	603
422	2	378	9565
423	2	482	2734
425	2	617	162
427	2	695	322
428	2	734	356
430	2	422	441
438	2	565	586
441	2	492	491
442	2	364	196
443	2	360	1658
444	2	476	984
445	2	415	9020
447	2	614	359
448	2	553	186
450	2	483	3544
452	2	1687	601
453	2	715	360
455	2	579	513
456	2	483	934
457	2	368	263
458	2	590	742
460	2	625	380
461	2	560	261
462	2	520	420
464	2	733	1842
465	2	769	714
466	2	2729	1734
467	2	856	461
468	2	451	2004
469	2	440	705
470	2	440	1226
471	2	216	1149
473	2	304	2317
474	2	464	346
475	2	266	101
477	2	466	711
478	2	565	1202
481	2	431	371
482	2	599	275
483	2	588	1082
484	2	879	1789
487	2	935	413
489	2	427	1091
490	2	440	351
496	2	428	4231
497	2	465	881
498	2	883	826
500	2	590	1258
501	2	354	305
502	2	433	1709
503	2	1342	1099
504	2	421	716
506	2	603	686
507	2	629	500
508	2	363	2596
510	2	415	535
512	2	731	522
513	2	342	1190
515	2	523	1661
517	2	485	1532
518	2	294	343
519	2	380	1292
520	2	525	6639
522	2	345	667
524	2	421	725
526	2	275	1167
527	2	599	3390
528	2	608	1606
529	2	517	554
530	2	419	618
531	2	523	941
532	2	533	413
534	2	394	327
535	2	477	500
536	2	726	552
537	2	495	504
538	2	624	482
541	2	282	230
542	2	394	852
544	2	518	1496
545	2	346	2616
546	2	723	275
548	2	3387	2346
550	2	510	1009
551	2	470	1126
552	2	732	483
553	2	484	595
556	2	702	3380
557	2	506	530
558	2	505	1904
559	2	620	796
560	2	541	1280
564	2	547	1041
566	2	458	14354
567	2	514	190
572	2	237	851
573	2	566	26442
574	2	608	2628
575	2	444	10409
576	2	520	2952
577	2	616	5392
578	2	498	4024
579	2	595	637
580	2	812	1027
585	2	462	385
586	2	499	3456
587	2	958	6508
588	2	662	7909
590	2	420	17935
595	3	2034	3607
11	3	315	558
13	3	559	646
26	3	468	1978
32	3	436	2420
60	3	441	1804
63	3	341	222
67	3	753	396
71	3	497	5780
93	3	444	729
118	3	647	3220
122	3	954	4996
125	3	626	874
127	3	469	12643
141	3	797	410
158	3	710	8076
189	3	538	413
211	3	497	1066
213	3	1317	1550
228	3	520	385
240	3	554	1426
258	3	545	6927
265	3	236	313
268	3	517	506
293	3	569	370
305	3	440	340
306	3	590	3730
310	3	366	5498
314	3	637	735
318	3	507	874
330	3	734	1340
341	3	743	534
357	3	535	1670
376	3	400	665
402	3	1556	176
405	3	474	972
411	3	595	3764
418	3	721	10456
420	3	462	3569
424	3	452	1089
429	3	450	617
440	3	409	511
449	3	937	1049
480	3	746	2260
505	3	561	1467
539	3	509	461
561	3	594	271
562	3	415	1022
570	3	656	1400
571	3	779	2858
582	3	541	4173
591	4	435	1648
593	4	813	5032
200	4	434	526
202	4	465	371
229	4	687	564
332	4	325	2183
346	4	338	589
347	4	655	294
437	4	701	597
446	4	603	988
514	4	448	2816

## Sheet: Methanogens
#OTU	Group	s__Methanobrevibacter_smithii	s__Methanobrevibacter_smithii_CAG:186
1	1	3.0455	0.1276
43	1	90.0965	8.6063
45	1	1.6212	0.0204
73	1	2.37	0.0778
117	1	120.311	9.5034
174	1	0.4635	0.1402
203	1	6.0928	0.1358
204	1	16.4522	0.031
233	1	2.8027	0
322	1	0.8249	0.0271
339	1	1.9276	0.11
352	1	7.7356	0.1542
355	1	7.9454	0.0332
367	1	37.3183	0
373	1	19.7754	1.9807
431	1	0.4201	0.0969
432	1	45.1244	3.8029
433	1	2.143	0.1775
435	1	2.7415	0.0383
439	1	0.7071	0
459	1	145.123	15.9568
463	1	1.2349	0.1287
472	1	1.3128	0.0139
476	1	0.7152	0.0181
491	1	0.7367	0.0326
492	1	23.3177	0.0725
495	1	4.1254	0.0503
509	1	20.0999	0.011
511	1	4.6621	0.0318
540	1	3.997	0.5084
554	1	0.5692	0
555	1	8.4428	0.1809
563	1	1.1328	0.1295
568	1	0.355	0.0814
569	1	1.9822	0.1976
581	1	1.5712	0.1371
2	2	1.7797	0.1213
3	2	793.981	60.6827
4	2	1.2235	0.0979
5	2	0.1383	0.0301
7	2	6.0803	0.0867
9	2	2.1076	0.1123
10	2	1.6224	0.0246
12	2	246.937	22.851
14	2	1.1019	0.0605
15	2	1.3067	0.0441
16	2	3.4523	0.1375
17	2	1.4683	0.2666
18	2	0.3056	0.0184
19	2	0.6943	0.1749
20	2	1.4741	0.0281
22	2	3.8314	0.0823
23	2	4.4731	0.0172
25	2	5.9589	0.0632
27	2	1.75	0.0597
29	2	1.1327	0.0598
30	2	1.7751	0.0824
31	2	106.381	8.9774
35	2	3.0846	0
37	2	1.0534	0.1536
39	2	0.7535	0.0071
40	2	0.2579	0
44	2	0.9303	0.0512
46	2	1.4074	0.0722
47	2	29.6442	3.1427
48	2	1.2009	0.0112
49	2	35.8	0
50	2	1.382	0.0163
52	2	0.7262	0
53	2	1.7822	0.218
56	2	2.997	0.0244
58	2	1.1913	0.019
62	2	2.2541	0.1592
64	2	1.4136	0.0832
65	2	1.7942	0.1802
66	2	7.847	0.2644
68	2	2.5142	0.3428
69	2	3.1014	0.0238
72	2	0.5691	0.0605
74	2	1.3371	0.0153
76	2	0.8508	0.1245
77	2	3.1568	0.2213
78	2	1358.25	112.797
79	2	5.0283	0.0814
80	2	0.748	0.0244
84	2	1.2085	0
85	2	0.0904	0.0401
86	2	1.4302	0
88	2	1.7335	0
89	2	2.9108	0
92	2	1.876	0.0221
95	2	0.2819	0
97	2	0.6826	0
98	2	1.2036	0.0182
99	2	24.6761	0.0267
101	2	3.8803	0.3945
102	2	0.9927	0
103	2	0.1492	0.0562
104	2	4.8941	0.0713
105	2	8.0594	0.0257
106	2	1.5916	0.0871
107	2	2.2043	0.0544
108	2	27.3244	1.4326
109	2	0.9245	0.0695
110	2	3.0278	0.0983
111	2	4.8622	0.6657
112	2	2.2141	0.1263
113	2	1.4662	0.2191
114	2	1.7965	0.0468
115	2	2.9917	0.3768
119	2	7.7728	0.2622
120	2	0.6369	0.0271
121	2	1.1394	0.0872
123	2	12.2872	1.0418
124	2	0.7816	0
126	2	1.6618	0.0408
128	2	0.5359	0.2854
129	2	1.3427	0.1981
130	2	195.926	16.992
132	2	2.4318	0.0814
137	2	2.2184	0
138	2	2.5101	0.2249
139	2	1.018	0
140	2	2.6407	0.1337
143	2	9.148	0.3602
144	2	2.7503	0.1633
145	2	1.9136	0.2988
146	2	3.1149	0.1616
148	2	5.7885	0.1136
149	2	4.1783	0.1646
150	2	4.694	0.1166
151	2	1860.65	175.082
153	2	2.4544	0.175
154	2	2.4651	0.4044
155	2	3.33	0.2745
156	2	1194.54	103.725
157	2	1.2616	0
159	2	0.9565	0.0439
160	2	2.2482	0.094
161	2	2.7338	0.4785
162	2	1.2598	0.0942
163	2	0.0988	0.0171
166	2	0.2282	0
167	2	3.0947	1.1686
168	2	1.6962	0.0358
170	2	2.404	0.2133
172	2	0.9461	0.0199
175	2	0.1896	0.0113
177	2	0.9243	0.0616
178	2	3.8007	0.0213
179	2	0.8014	0.0429
180	2	0.5346	0
181	2	0.1659	0
182	2	7.1318	5.8543
183	2	1.8942	0.1465
185	2	4.397	0.0864
187	2	4.5433	0.0317
188	2	1.3076	0.0117
191	2	1.0921	0.1558
193	2	0.9515	0.0248
194	2	0.6107	0.0646
195	2	0.9604	0
196	2	1.7033	0.0068
199	2	2.2623	0.0359
205	2	3.3129	0.0489
207	2	3.2351	0.0013
208	2	0.8877	0.0275
209	2	2.4093	0.0348
210	2	11.0383	0.3954
214	2	0.8457	0.0552
215	2	1.0687	0.0585
217	2	2.137	0.0133
218	2	0.8092	0.0251
219	2	2.0687	0.0555
220	2	0.539	0.0472
223	2	4.9781	0.0278
224	2	0.8089	0
225	2	0.7461	0.0355
226	2	1.1648	0.1791
230	2	4.3982	0.0434
231	2	0.5384	0
232	2	5.7434	0
235	2	5.9525	0.0132
236	2	0.4465	0
237	2	0.7568	0.0061
239	2	4.1669	0.031
241	2	0.5543	0.0279
242	2	3.1116	0.0179
246	2	2.0285	0.0641
247	2	4.2027	0.0245
248	2	2.7702	0.1109
249	2	2.3398	0.0128
251	2	0.2629	0.095
252	2	3.1387	0.0443
253	2	0.4486	0.0276
254	2	1.5032	0.0845
255	2	0.3113	0
257	2	0.9397	0.0277
260	2	5.517	0.0461
261	2	2.0061	0.0093
262	2	3.0807	0.0211
264	2	0.7	1.2586
266	2	1.6103	0.0568
267	2	2.022	0.0863
269	2	0.5388	0.0544
270	2	0.8592	0.0181
271	2	0.3815	0
272	2	0.4508	0
273	2	1.1661	0.0885
275	2	2.5223	0.0208
277	2	3.5843	0.0371
278	2	3.0977	0.6426
279	2	1.7827	0.0479
280	2	0.3443	0.0479
281	2	0.5905	0.0289
283	2	2.212	0.027
286	2	0.4836	0.0371
288	2	0.77	0.0807
297	2	1.173	0.0051
300	2	88.5075	6.545
301	2	0.8747	0.0109
302	2	3.0071	0.0917
303	2	0.338	0.109
304	2	1.3332	0.0182
307	2	11.9899	0.0443
311	2	7.0848	0.0821
313	2	4.6452	0.0171
317	2	0.7259	0.0721
320	2	1.0662	0.0624
321	2	2.0961	0.0526
324	2	0.8455	0.2333
325	2	1.5831	0.1415
326	2	6.1658	0.0196
327	2	1.9876	0.1845
328	2	0.5318	0
331	2	13.3929	0.0638
334	2	0.8894	0.2674
337	2	7.352	0.1514
338	2	34.4048	3.3205
345	2	158.31	13.6555
348	2	1.1546	0
350	2	0.9629	0.0866
351	2	1.423	0.0493
358	2	2.7795	0.1109
359	2	0.8709	0.0187
360	2	26.5317	1.7692
361	2	9.3884	0.0962
362	2	1.8656	0
363	2	5.3629	0.075
364	2	0.8362	0.0106
365	2	24.1896	1.3678
366	2	4.8143	0.0432
368	2	4.6038	0.15
371	2	6.0693	0.2272
372	2	0.5053	0
374	2	0.8476	0.0182
377	2	2.3629	0.0964
378	2	1.9425	0.0136
379	2	1.1104	0.0814
380	2	1.7947	0.1397
383	2	1.4816	0.0848
385	2	3.1633	0
386	2	71.9464	5.8259
387	2	2.1592	0.2566
388	2	0.7671	0.3019
389	2	1.4139	0.0295
391	2	2.4298	0
393	2	65.2613	4.996
394	2	84.4666	7.4687
395	2	2.4726	0.0566
396	2	2.9522	0.0839
397	2	1.554	0.1312
399	2	2.1812	0
400	2	634.702	57.9296
403	2	5.3427	0.0783
404	2	4.0517	0.0178
406	2	3.3508	0.0482
407	2	2.5722	0.0079
408	2	3.3346	0.2695
410	2	0.8361	0.0076
412	2	2.6091	0.0964
413	2	1.5079	0.109
414	2	3.3401	0.0697
415	2	409.022	32.9942
417	2	4.275	0.083
419	2	6.4202	0.4215
421	2	19.8568	1.1674
422	2	13.8414	0.7431
423	2	18.8284	0.0509
425	2	0.6374	0.0952
427	2	0.4142	0.0265
428	2	0.898	0.0675
430	2	2.0946	0.057
438	2	19.2253	0
441	2	0.6306	0.1067
442	2	1.4153	0.0153
443	2	0.599	0.0107
444	2	1.0005	1.6953
445	2	7.5992	0.0087
447	2	1.9306	0
448	2	0.6457	0.0728
450	2	1.1896	0
452	2	9.7117	0
453	2	0.6062	0.0205
455	2	2.3361	0.0354
456	2	3.8541	0
457	2	0.5322	0.1084
458	2	0.7544	0.1027
460	2	2.9914	0.072
461	2	0.744	0.0345
462	2	0.3862	0.0552
464	2	0.8081	0.8738
465	2	0.773	0.0202
466	2	2.2213	0.0348
467	2	1.0396	0.1371
468	2	4.3618	0.3454
469	2	0.7936	0
470	2	1.7416	0.0165
471	2	0.8677	0.0393
473	2	1.3593	0
474	2	3.9856	0.2505
475	2	0.8745	0.269
477	2	0.4155	0
478	2	1.7451	0.0325
481	2	0.6133	0.0392
482	2	0.3392	0.0195
483	2	0.6862	0
484	2	1.4129	0.0215
487	2	64.562	0.0148
489	2	0.7612	0.0251
490	2	6.4992	0.053
496	2	1.5146	0.1125
497	2	18.3149	0.1179
498	2	3.9094	0.1181
500	2	7.9835	1.1517
501	2	2.1896	0.1131
502	2	1.9225	0.0619
503	2	0.9391	0.1178
504	2	2.6821	0.2107
506	2	19.7031	0.6305
507	2	2.8022	0.0713
508	2	1.6103	0.1464
510	2	4.4041	0.18
512	2	7.845	0.1541
513	2	1.8658	0.1304
515	2	0.8279	0.3447
517	2	1444.49	125.596
518	2	3.8849	0.3646
519	2	6.1313	0.1092
520	2	1.2315	0.1362
522	2	5.999	0.0565
524	2	4.717	0.0378
526	2	3.9768	0.0321
527	2	1.318	0.0824
528	2	10.7754	0.154
529	2	3.0602	1.0703
530	2	8.1387	0.0139
531	2	7.346	0.1102
532	2	1.0345	0.2032
534	2	531.485	46.0289
535	2	4.5311	0
536	2	0.803	0.0647
537	2	2.512	0.0583
538	2	1.4692	0.02
541	2	2.5785	0.0569
542	2	1.0755	0.0323
544	2	0.5946	0
545	2	0.8702	0
546	2	0.7526	0
548	2	1.2857	0
550	2	181.707	15.5758
551	2	1.4462	0
552	2	0.6891	0.4368
553	2	0.8425	0.008
556	2	0.9431	0.4514
557	2	1.2913	0.0097
558	2	3.5274	0.065
559	2	4.7234	0.0439
560	2	5.67	0.079
564	2	1.5536	0.1478
566	2	785.209	68.8597
567	2	1.9231	0.0903
572	2	9.1045	0.078
573	2	1.9816	0.0207
574	2	3.5248	0
575	2	2.3036	0
576	2	7.7102	0.0229
577	2	787.558	83.2094
578	2	0.6811	0.0546
579	2	1.3314	0.0359
580	2	8.035	0.0629
585	2	6.8772	0.0805
586	2	2.9194	0.1522
587	2	0.4549	0.0855
588	2	0.8597	0.1181
590	2	5.1874	0.0554
11	3	2.2643	0.1504
13	3	1.9749	0.1388
26	3	3.423	0.0539
32	3	4.6721	0.1802
60	3	13.3666	1.5111
63	3	0.9201	0.0581
67	3	1.5288	0.0568
71	3	0.981	0.0867
93	3	5.3036	0.0258
118	3	747.574	75.3483
122	3	1.5902	0.1467
125	3	301.896	27.332
127	3	128.074	11.1544
141	3	8.3073	0.345
158	3	5.4431	0.0272
189	3	1.8401	0
211	3	0.903	0
213	3	1.0785	0
228	3	10.0706	0.1173
240	3	0.8909	0.0055
258	3	2.067	0.028
265	3	10.1052	0.0765
268	3	1.8639	0.0641
293	3	1.9858	0.0552
305	3	1.2453	0.0061
306	3	2.6798	0
310	3	3.9111	0.0686
314	3	5.3177	0.0369
318	3	0.9962	0.0928
330	3	190.358	18.1887
341	3	1.0475	0.1423
357	3	2.9375	0.0318
376	3	1.8445	0.0183
402	3	2.3028	1.1885
405	3	1.8391	1.3753
411	3	2.1466	0.5453
418	3	9.2491	0.2936
420	3	60.6195	4.6445
424	3	2.854	0.7738
429	3	1.4573	0.0296
440	3	92.7636	6.5585
449	3	2.9848	0.0096
480	3	6.7718	0.1557
505	3	2375.39	203.553
539	3	0.3292	0
561	3	1.234	0.1819
562	3	2.1489	0
570	3	1.0661	0.0621
571	3	1.5956	0.0816
582	3	1.373	0
200	4	0.8011	0.0102
202	4	0.8817	0.0175
229	4	2.3999	0.077
332	4	0.9026	0.0552
346	4	26.096	1.9076
347	4	2.9133	0.1056
437	4	3.4653	0.0281
446	4	1.142	0
514	4	11.3229	0.0504
549	4	14.8862	0.0314
