# Supplementary material for: Enteric nervous system damage caused by abnormal intestinal butyrate metabolism may lead to functional constipation
Source: Front Microbiol. 2023 May 9;14:1117905. doi: 10.3389/fmicb.2023.1117905 (PMC10203953; doi:10.3389/fmicb.2023.1117905)
Supplement: Supplementary file 8 [file Table_7.xlsx]

## Sheet:  group 2 VS 1
	Abundace(group 1)	Abundace(group 2)	pValue	qValue	Difference between means	95% lower CI	95% upper CI
Xenobiotics biodegradation and metabolism	644.873	610.511	0.138458	1	34.3619	-11.528	80.2519
Lipid metabolism	3937.88	3822.34	0.21825	1	115.534	-70.7764	301.845
Biosynthesis of other secondary metabolites	177.588	164.344	0.238937	1	13.2438	-9.09962	35.5871
Metabolism of cofactors and vitamins	11911.1	11610.5	0.247552	1	300.649	-216.155	817.453
Drug resistance	3885.15	3756.73	0.314638	1	128.421	-125.855	382.697
Signal transduction	14559.6	14191.4	0.337981	1	368.181	-397.427	1133.79
Glycan biosynthesis and metabolism	5249.28	5124.65	0.342184	1	124.632	-136.961	386.225
Cell growth and death	712.984	729.524	0.375115	1	-16.54	-53.6991	20.619
Enzyme families	9.08471	7.74251	0.470675	1	1.34219	-2.3797	5.06408
Folding, sorting and degradation	5582.65	5504.4	0.471475	1	78.2502	-138.704	295.205
Carbohydrate metabolism	21994.3	21606.6	0.499871	1	387.698	-760.548	1535.94
Energy metabolism	6219.74	6163.83	0.691379	1	55.9077	-225.776	337.591
Metabolism of other amino acids	2722.58	2695.14	0.706975	1	27.4348	-118.593	173.462
Membrane transport	14684.8	14836.2	0.775488	1	-151.415	-1214.05	911.222
Environmental adaptation	160.877	163.48	0.790103	1	-2.60268	-22.1742	16.9688
Translation	9416.66	9482.93	0.792779	1	-66.2766	-571.316	438.763
Immune system	46.2957	45.6193	0.840934	1	0.67642	-6.0671	7.41994
Overview	23231.9	23142	0.857746	1	89.8595	-913.376	1093.09
Amino acid metabolism	4054.88	4040.03	0.882826	1	14.8499	-186.826	216.526
Infectious diseases	940.285	936.583	0.916075	1	3.70254	-66.6598	74.0648
Replication and repair	6718.54	6732.43	0.921195	1	-13.8959	-295.366	267.574
Cell motility	1451.33	1460.58	0.923177	1	-9.2455	-201.347	182.856
Transcription	73.7015	73.4716	0.963651	1	0.229947	-9.87319	10.3331
Nucleotide metabolism	12007.6	12015.9	0.971659	1	-8.26529	-474.149	457.618
Endocrine and metabolic diseases	43.7894	43.812	0.995308	1	-0.0226113	-7.69952	7.6543
Metabolism of terpenoids and polyketides	2716.66	2716.56	0.99844	0.99844	0.0986269	-100.757	100.954

## Sheet:  group 3 VS 2
	Abundace(group 2)	Abundace(group 3)	pValue	qValue	Difference between means	95% lower CI	95% upper CI
Translation	9482.93	10140.9	0.00708861	0.184304	-657.94	-1130.4	-185.482
Cell growth and death	729.524	775.501	0.012353	0.160589	-45.9775	-81.6609	-10.2941
Replication and repair	6732.43	7031.62	0.0141285	0.122447	-299.192	-536.12	-62.2652
Carbohydrate metabolism	21606.6	20442.8	0.0145431	0.0945302	1163.78	237.752	2089.8
Infectious diseases	936.583	999.272	0.0209072	0.108718	-62.6892	-115.611	-9.76746
Xenobiotics biodegradation and metabolism	610.511	571.782	0.0353236	0.153069	38.729	2.74052	74.7175
Membrane transport	14836.2	15656.1	0.0354599	0.131708	-819.829	-1582.4	-57.254
Metabolism of cofactors and vitamins	11610.5	11154.7	0.0395523	0.128545	455.784	22.4331	889.136
Environmental adaptation	163.48	176.61	0.0829411	0.239608	-13.1296	-28.014	1.7549
Endocrine and metabolic diseases	43.812	49.525	0.13241	0.344265	-5.71305	-13.1955	1.7694
Drug resistance	3756.73	3622.4	0.194674	0.460137	134.331	-70.2489	338.912
Glycan biosynthesis and metabolism	5124.65	4992.08	0.224414	0.486231	132.568	-83.2714	348.408
Signal transduction	14191.4	13875.4	0.238723	0.477446	315.972	-213.833	845.777
Enzyme families	7.74251	6.71083	0.272961	0.506928	1.03169	-0.827895	2.89127
Metabolism of other amino acids	2695.14	2637.46	0.276049	0.478485	57.687	-47.0274	162.401
Nucleotide metabolism	12015.9	12216.8	0.319895	0.519829	-200.889	-601.004	199.227
Biosynthesis of other secondary metabolites	164.344	177.393	0.449124	0.686896	-13.049	-47.3464	21.2483
Transcription	73.4716	70.5538	0.479113	0.692052	2.91778	-5.26037	11.0959
Cell motility	1460.58	1420.72	0.533498	0.73005	39.8553	-87.018	166.729
Metabolism of terpenoids and polyketides	2716.56	2686.34	0.565299	0.734889	30.2214	-74.188	134.631
Lipid metabolism	3822.34	3787.73	0.614235	0.760481	34.6161	-101.587	170.819
Immune system	45.6193	46.9009	0.646843	0.764451	-1.28165	-6.83477	4.27147
Overview	23142	22972	0.66819	0.755346	170.094	-617.432	957.621
Amino acid metabolism	4040.03	4063.65	0.741955	0.803785	-23.6271	-165.933	118.679
Folding, sorting and degradation	5504.4	5514.28	0.918287	0.955018	-9.88512	-201.49	181.72
Energy metabolism	6163.83	6174.8	0.92662	0.92662	-10.9713	-247.726	225.783

## Sheet:  group 4 VS 3
	Abundace(group 3)	Abundace(group 4)	pValue	qValue	Difference between means	95% lower CI	95% upper CI
Endocrine and metabolic diseases	49.525	31.4879	0.0051482	0.133853	18.0371	6.04146	30.0328
Amino acid metabolism	4063.65	3787.64	0.0901375	1	276.011	-49.5658	601.589
Replication and repair	7031.62	6570.35	0.113562	0.984202	461.271	-126.173	1048.71
Glycan biosynthesis and metabolism	4992.08	4688.11	0.120594	0.783863	303.964	-88.1314	696.06
Translation	10140.9	9587.62	0.168034	0.873775	553.25	-254.186	1360.69
Drug resistance	3622.4	3365.96	0.257476	1	256.442	-210.271	723.154
Lipid metabolism	3787.73	3586.19	0.297391	1	201.532	-203.023	606.086
Cell motility	1420.72	1613.73	0.305544	0.993019	-193.011	-587.989	201.966
Energy metabolism	6174.8	5901.54	0.307054	0.887044	273.269	-281.185	827.724
Carbohydrate metabolism	20442.8	19532.9	0.335912	0.873372	909.919	-1043.16	2862.99
Membrane transport	15656.1	14634.8	0.351489	0.830792	1021.26	-1284.56	3327.07
Cell growth and death	775.501	750.551	0.391341	0.847906	24.9504	-34.4452	84.346
Infectious diseases	999.272	950.417	0.395011	0.790022	48.8554	-70.7794	168.49
Nucleotide metabolism	12216.8	11880.2	0.41392	0.768708	336.525	-518.679	1191.73
Enzyme families	6.71083	5.43434	0.424394	0.735615	1.27649	-2.01387	4.56684
Transcription	70.5538	62.9025	0.436059	0.708597	7.65128	-12.9611	28.2637
Metabolism of cofactors and vitamins	11154.7	10761.1	0.45185	0.691064	393.545	-704.912	1492
Biosynthesis of other secondary metabolites	177.393	159.442	0.461051	0.665962	17.9511	-31.1764	67.0786
Overview	22972	22367	0.521039	0.713001	605.003	-1382.52	2592.53
Xenobiotics biodegradation and metabolism	571.782	548.362	0.561166	0.729516	23.4195	-61.2674	108.106
Folding, sorting and degradation	5514.28	5413.08	0.623457	0.771899	101.202	-331.529	533.933
Metabolism of other amino acids	2637.46	2603.71	0.703952	0.831943	33.75	-150.171	217.671
Immune system	46.9009	44.5745	0.704222	0.796077	2.32642	-10.6002	15.253
Metabolism of terpenoids and polyketides	2686.34	2724.23	0.753504	0.816296	-37.8917	-293.073	217.29
Environmental adaptation	176.61	178.117	0.935727	0.973156	-1.50709	-41.362	38.3478
Signal transduction	13875.4	13828.1	0.959505	0.959505	47.3152	-1969.77	2064.4

## Sheet:  group FCHR VS 2
	Abundace(group 2)	Abundace(group FCHR)	pValue	qValue	Difference between means	95% lower CI	95% upper CI
Carbohydrate metabolism	21606.6	20296.1	0.00249033	0.0647485	1310.54	474.409	2146.67
Translation	9482.93	10051.6	0.00823275	0.107026	-568.706	-986.448	-150.963
Cell growth and death	729.524	771.477	0.00945217	0.0819188	-41.9533	-73.3645	-10.542
Metabolism of cofactors and vitamins	11610.5	11091.2	0.011575	0.0752378	519.259	119.177	919.342
Xenobiotics biodegradation and metabolism	610.511	568.004	0.0117898	0.0613068	42.5064	9.66492	75.3478
Infectious diseases	936.583	991.392	0.0269046	0.116587	-54.8093	-103.216	-6.403
Replication and repair	6732.43	6957.22	0.0458595	0.170335	-224.794	-445.353	-4.23478
Environmental adaptation	163.48	176.853	0.0586927	0.190751	-13.3726	-27.2468	0.501551
Glycan biosynthesis and metabolism	5124.65	4943.05	0.0644631	0.186227	181.595	-11.1487	374.339
Drug resistance	3756.73	3581.04	0.0661619	0.172021	175.693	-11.9708	363.357
Membrane transport	14836.2	15491.3	0.0797298	0.188452	-655.109	-1389.39	79.1674
Enzyme families	7.74251	6.50494	0.145879	0.316072	1.23757	-0.436991	2.91214
Metabolism of other amino acids	2695.14	2632.01	0.183682	0.367365	63.1306	-30.4153	156.676
Signal transduction	14191.4	13867.8	0.231468	0.429869	323.604	-209.929	857.136
Transcription	73.4716	69.3197	0.278292	0.482373	4.15185	-3.41108	11.7148
Lipid metabolism	3822.34	3755.22	0.311602	0.506353	67.1212	-63.8694	198.112
Endocrine and metabolic diseases	43.812	46.6158	0.416897	0.637607	-2.80383	-9.63091	4.02324
Nucleotide metabolism	12015.9	12162.5	0.421687	0.609104	-146.61	-507.617	214.396
Overview	23142	22874.4	0.468653	0.641314	267.675	-462.734	998.085
Biosynthesis of other secondary metabolites	164.344	174.498	0.493066	0.640986	-10.1537	-39.5494	19.242
Metabolism of terpenoids and polyketides	2716.56	2692.45	0.616192	0.762904	24.1098	-71.1937	119.413
Immune system	45.6193	46.5257	0.723568	0.855126	-0.906422	-5.98046	4.16761
Amino acid metabolism	4040.03	4019.13	0.756492	0.855165	20.8908	-112.378	154.16
Energy metabolism	6163.83	6130.73	0.762706	0.826264	33.1044	-184.105	250.313
Cell motility	1460.58	1451.85	0.888506	0.924046	8.72443	-114.493	131.942
Folding, sorting and degradation	5504.4	5497.96	0.941351	0.941351	6.43782	-167.03	179.906
