# Supplementary material for: Enteric nervous system damage caused by abnormal intestinal butyrate metabolism may lead to functional constipation
Source: Front Microbiol. 2023 May 9;14:1117905. doi: 10.3389/fmicb.2023.1117905 (PMC10203953; doi:10.3389/fmicb.2023.1117905)
Supplement: Supplementary file 9 [file Table_8.xlsx]

## Sheet: KEGG 0mM UP
NAME	KEGG Pathway Term Desc	Original size	kegg_pathway_term_level1	kegg_pathway_term_level2	Size (after restricting to dataset)	ES	NES	NOM p-val	FDR q-val	RANK AT MAX	LEADING EDGE
4110	Cell cycle	123	Cellular Processes	Cell growth and death	123	-0.675627	-2.82895	0	0	2541	tags=50%, list=14%, signal=57%
3040	Spliceosome	132	Genetic Information Processing	Transcription	132	-0.649699	-2.80771	0	0	4698	tags=73%, list=26%, signal=99%
3030	DNA replication	35	Genetic Information Processing	Replication and repair	35	-0.781663	-2.72467	0	0	2202	tags=80%, list=12%, signal=91%
3460	Fanconi anemia pathway	51	Genetic Information Processing	Replication and repair	51	-0.687293	-2.59355	0	0	2798	tags=57%, list=15%, signal=67%
3008	Ribosome biogenesis in eukaryotes	79	Genetic Information Processing	Translation	78	-0.629402	-2.54646	0	0	3474	tags=60%, list=19%, signal=74%
3440	Homologous recombination	41	Genetic Information Processing	Replication and repair	40	-0.691194	-2.43566	0	0	3116	tags=60%, list=17%, signal=72%
3010	Ribosome	138	Genetic Information Processing	Translation	136	-0.517819	-2.27896	0	0	5868	tags=65%, list=32%, signal=95%
3410	Base excision repair	34	Genetic Information Processing	Replication and repair	34	-0.669508	-2.27383	0	0	2356	tags=59%, list=13%, signal=68%
970	Aminoacyl-tRNA biosynthesis	44	Genetic Information Processing	Translation	44	-0.62819	-2.25836	0	0	3871	tags=59%, list=21%, signal=75%
100	Steroid biosynthesis	20	Metabolism	Lipid metabolism	18	-0.781323	-2.22152	0	0	994	tags=61%, list=6%, signal=65%
3013	RNA transport	166	Genetic Information Processing	Translation	166	-0.486878	-2.21137	0	0	4487	tags=57%, list=25%, signal=75%
670	One carbon pool by folate	19	Metabolism	Metabolism of cofactors and vitamins	19	-0.736238	-2.17199	0	0	2019	tags=58%, list=11%, signal=65%
3430	Mismatch repair	22	Genetic Information Processing	Replication and repair	22	-0.693523	-2.14119	0	8.76923e-05	3116	tags=73%, list=17%, signal=88%
900	Terpenoid backbone biosynthesis	23	Metabolism	Metabolism of terpenoids and polyketides	23	-0.693809	-2.09415	0	0.000243333	1013	tags=43%, list=6%, signal=46%
3022	Basal transcription factors	44	Genetic Information Processing	Transcription	42	-0.57341	-2.03575	0	0.000408991	4868	tags=48%, list=27%, signal=65%
3420	Nucleotide excision repair	43	Genetic Information Processing	Replication and repair	43	-0.548263	-1.91325	0	0.00136878	3872	tags=53%, list=21%, signal=68%
3050	Proteasome	46	Genetic Information Processing	Folding, sorting and degradation	46	-0.517041	-1.87695	0.00507614	0.0022815	5738	tags=72%, list=32%, signal=105%
4914	Progesterone-mediated oocyte maturation	90	Organismal Systems	Endocrine system	85	-0.437657	-1.80358	0	0.00444966	2382	tags=29%, list=13%, signal=34%
4114	Oocyte meiosis	119	Cellular Processes	Cell growth and death	112	-0.394391	-1.63246	0	0.0210984	2391	tags=24%, list=13%, signal=28%
4214	Apoptosis - fly	53	Cellular Processes	Cell growth and death	52	-0.425935	-1.59861	0	0.0265667	3668	tags=38%, list=20%, signal=48%
450	Selenocompound metabolism	17	Metabolism	Metabolism of other amino acids	17	-0.564676	-1.5961	0.0311419	0.0259552	2111	tags=41%, list=12%, signal=47%

## Sheet: KEGG 0mM Down
NAME	KEGG Pathway Term Desc	Original size	kegg_pathway_term_level1	kegg_pathway_term_level2	Size (after restricting to dataset)	ES	NES	NOM p-val	FDR q-val	RANK AT MAX	LEADING EDGE
980	Metabolism of xenobiotics by cytochrome P450	67	Metabolism	Xenobiotics biodegradation and metabolism	52	0.721702	2.16048	0	0	2975	tags=50%, list=16%, signal=60%
5204	Chemical carcinogenesis	95	Human Diseases	Cancer: overview	63	0.69519	2.13566	0	0	2975	tags=43%, list=16%, signal=51%
5332	Graft-versus-host disease	57	Human Diseases	Immune disease	46	0.726676	2.13318	0	0	3703	tags=61%, list=20%, signal=76%
982	Drug metabolism - cytochrome P450	69	Metabolism	Xenobiotics biodegradation and metabolism	55	0.702133	2.08972	0	0	2435	tags=44%, list=13%, signal=50%
5330	Allograft rejection	61	Human Diseases	Immune disease	48	0.703874	2.07864	0	0	3703	tags=54%, list=20%, signal=68%
4940	Type I diabetes mellitus	68	Human Diseases	Endocrine and metabolic disease	53	0.692744	2.07277	0	0	3703	tags=55%, list=20%, signal=69%
5323	Rheumatoid arthritis	86	Human Diseases	Immune disease	78	0.651297	2.012	0	0	3301	tags=54%, list=18%, signal=66%
4672	Intestinal immune network for IgA production	42	Organismal Systems	Immune system	37	0.710256	1.98017	0	0	1892	tags=35%, list=10%, signal=39%
4514	Cell adhesion molecules (CAMs)	169	Environmental Information Processing	Signaling molecules and interaction	147	0.593589	1.97546	0	0	3703	tags=46%, list=20%, signal=57%
5320	Autoimmune thyroid disease	76	Human Diseases	Immune disease	51	0.65905	1.95211	0	0	2361	tags=41%, list=13%, signal=47%
5150	Staphylococcus aureus infection	115	Human Diseases	Infectious disease: bacterial	67	0.628882	1.93495	0	0	3741	tags=43%, list=21%, signal=54%
2010	ABC transporters	48	Environmental Information Processing	Membrane transport	45	0.66147	1.93339	0	0	3292	tags=47%, list=18%, signal=57%
4610	Complement and coagulation cascades	93	Organismal Systems	Immune system	76	0.612468	1.93097	0	0	3280	tags=41%, list=18%, signal=50%
4640	Hematopoietic cell lineage	94	Organismal Systems	Immune system	87	0.588769	1.87639	0	0.00027972	2990	tags=39%, list=17%, signal=47%
5416	Viral myocarditis	86	Human Diseases	Cardiovascular disease	74	0.591572	1.85294	0	0.000581391	3798	tags=46%, list=21%, signal=58%
5418	Fluid shear stress and atherosclerosis	143	Human Diseases	Cardiovascular disease	140	0.555309	1.85276	0	0.000545054	3086	tags=36%, list=17%, signal=43%
4978	Mineral absorption	51	Organismal Systems	Digestive system	48	0.633367	1.83044	0	0.00085188	2303	tags=35%, list=13%, signal=40%
590	Arachidonic acid metabolism	88	Metabolism	Lipid metabolism	71	0.581896	1.81826	0	0.00102195	3590	tags=35%, list=20%, signal=44%
4060	Cytokine-cytokine receptor interaction	295	Environmental Information Processing	Signaling molecules and interaction	250	0.522178	1.80317	0	0.00168316	2757	tags=27%, list=15%, signal=32%
4015	Rap1 signaling pathway	214	Environmental Information Processing	Signal transduction	202	0.514616	1.77091	0	0.00352543	2946	tags=32%, list=16%, signal=37%
4657	IL-17 signaling pathway	91	Organismal Systems	Immune system	87	0.555112	1.75944	0	0.00451566	3289	tags=34%, list=18%, signal=42%
4975	Fat digestion and absorption	37	Organismal Systems	Digestive system	27	0.641574	1.70802	0.00273973	0.00998817	1919	tags=26%, list=11%, signal=29%
5133	Pertussis	76	Human Diseases	Infectious disease: bacterial	72	0.546608	1.70521	0	0.010052	3531	tags=31%, list=20%, signal=38%
4014	Ras signaling pathway	231	Environmental Information Processing	Signal transduction	218	0.497035	1.69264	0	0.0115634	4282	tags=38%, list=24%, signal=49%
5132	Salmonella infection	75	Human Diseases	Infectious disease: bacterial	74	0.536804	1.67193	0	0.0143006	2214	tags=24%, list=12%, signal=28%
5032	Morphine addiction	91	Human Diseases	Substance dependence	87	0.530441	1.66854	0	0.0146844	4433	tags=46%, list=25%, signal=61%
591	Linoleic acid metabolism	49	Metabolism	Lipid metabolism	34	0.600757	1.66142	0.00256082	0.0160464	3556	tags=32%, list=20%, signal=40%
5144	Malaria	56	Human Diseases	Infectious disease: parasitic	48	0.566875	1.6558	0.00362319	0.0165431	3860	tags=46%, list=21%, signal=58%
4010	MAPK signaling pathway	294	Environmental Information Processing	Signal transduction	283	0.47808	1.65527	0	0.0161392	2979	tags=31%, list=16%, signal=36%
5321	Inflammatory bowel disease (IBD)	60	Human Diseases	Immune disease	55	0.56017	1.65103	0.00361011	0.0167649	3531	tags=42%, list=20%, signal=52%
4670	Leukocyte transendothelial migration	115	Organismal Systems	Immune system	103	0.505798	1.64104	0	0.0192259	3444	tags=27%, list=19%, signal=33%
4658	Th1 and Th2 cell differentiation	87	Organismal Systems	Immune system	82	0.516058	1.63336	0.00115207	0.0208046	2990	tags=30%, list=17%, signal=36%
5310	Asthma	24	Human Diseases	Immune disease	18	0.678621	1.63088	0.00441176	0.0210291	1858	tags=33%, list=10%, signal=37%
4612	Antigen processing and presentation	88	Organismal Systems	Immune system	75	0.526895	1.62682	0.00466744	0.0216347	3703	tags=39%, list=20%, signal=48%
5140	Leishmaniasis	69	Human Diseases	Infectious disease: parasitic	65	0.530058	1.62447	0.00353357	0.0214911	1734	tags=23%, list=10%, signal=25%
4630	Jak-STAT signaling pathway	165	Environmental Information Processing	Signal transduction	140	0.484421	1.61612	0	0.0232468	2689	tags=25%, list=15%, signal=29%
4145	Phagosome	178	Cellular Processes	Transport and catabolism	155	0.477212	1.61478	0.0010582	0.0231426	3449	tags=32%, list=19%, signal=39%
480	Glutathione metabolism	65	Metabolism	Metabolism of other amino acids	62	0.536931	1.6038	0.00120337	0.0262297	2435	tags=37%, list=13%, signal=43%
565	Ether lipid metabolism	46	Metabolism	Lipid metabolism	43	0.555004	1.60121	0.00626566	0.0263047	4035	tags=44%, list=22%, signal=57%
5167	Kaposi sarcoma-associated herpesvirus infection	214	Human Diseases	Infectious disease: viral	190	0.46714	1.58479	0	0.0319367	3930	tags=33%, list=22%, signal=41%
4061	Viral protein interaction with cytokine and cytokine receptor	102	Environmental Information Processing	Signaling molecules and interaction	92	0.49445	1.57685	0	0.0341863	1240	tags=16%, list=7%, signal=17%
5146	Amoebiasis	106	Human Diseases	Infectious disease: parasitic	100	0.4894	1.57424	0.00112613	0.0346188	4734	tags=46%, list=26%, signal=62%
4151	PI3K-Akt signaling pathway	355	Environmental Information Processing	Signal transduction	325	0.445958	1.56597	0	0.0370653	3930	tags=33%, list=22%, signal=42%
5134	Legionellosis	59	Human Diseases	Infectious disease: bacterial	56	0.526275	1.55247	0.0108303	0.0422741	3886	tags=36%, list=22%, signal=45%
10	Glycolysis / Gluconeogenesis	66	Metabolism	Carbohydrate metabolism	59	0.511134	1.54064	0.00730816	0.0479132	3171	tags=27%, list=18%, signal=33%
220	Arginine biosynthesis	19	Metabolism	Amino acid metabolism	19	0.621131	1.53843	0.0233196	0.0479082	3492	tags=47%, list=19%, signal=59%
4970	Salivary secretion	78	Organismal Systems	Digestive system	73	0.493014	1.53409	0.00352941	0.0491317	2930	tags=30%, list=16%, signal=36%
4972	Pancreatic secretion	107	Organismal Systems	Digestive system	91	0.478474	1.53395	0.00344828	0.0482689	3898	tags=31%, list=22%, signal=39%

## Sheet: KEGG 2.5mM UP
NAME	KEGG Pathway Term Desc	Original size	kegg_pathway_term_level1	kegg_pathway_term_level2	Size (after restricting to dataset)	ES	NES	NOM p-val	FDR q-val	RANK AT MAX	LEADING EDGE
3010	Ribosome	138	Genetic Information Processing	Translation	137	0.761936	3.63347	0	0	3665	tags=90%, list=20%, signal=112%
190	Oxidative phosphorylation	120	Metabolism	Energy metabolism	115	0.675055	3.14357	0	0	3540	】
5012	Parkinson disease	129	Human Diseases	Neurodegenerative disease	125	0.645593	3.03136	0	0	3929	tags=70%, list=22%, signal=89%
3050	Proteasome	46	Genetic Information Processing	Folding, sorting and degradation	46	0.706918	2.76864	0	0	3160	tags=70%, list=17%, signal=84%
5010	Alzheimer disease	167	Human Diseases	Neurodegenerative disease	160	0.563075	2.72392	0	0	3781	tags=56%, list=21%, signal=70%
4932	Non-alcoholic fatty liver disease (NAFLD)	146	Human Diseases	Endocrine and metabolic disease	139	0.563134	2.70723	0	0	3964	tags=56%, list=22%, signal=71%
5016	Huntington disease	186	Human Diseases	Neurodegenerative disease	180	0.526152	2.58252	0	0	3929	tags=57%, list=22%, signal=72%
4714	Thermogenesis 产热	217	Organismal Systems	Environmental adaptation	213	0.49321	2.52854	0	0	3437	tags=48%, list=19%, signal=59%
4146	Peroxisome 过氧化物酶体	84	Cellular Processes	Transport and catabolism	80	0.516237	2.26799	0	0	5434	tags=59%, list=30%, signal=83%
5323	Rheumatoid arthritis 类风湿关节炎	86	Human Diseases	Immune disease	80	0.499062	2.17878	0	0	3323	tags=43%, list=18%, signal=52%
980	Metabolism of xenobiotics by cytochrome P450	67	Metabolism	Xenobiotics biodegradation and metabolism	51	0.535227	2.14987	0	0	2860	tags=51%, list=16%, signal=60%
790	Folate biosynthesis	26	Metabolism	Metabolism of cofactors and vitamins	23	0.639786	2.14693	0	7.35524e-05	3136	tags=57%, list=17%, signal=68%
5204	Chemical carcinogenesis	95	Human Diseases	Cancer: overview	65	0.502796	2.12355	0	0.000205991	2860	tags=46%, list=16%, signal=55%
480	Glutathione metabolism	65	Metabolism	Metabolism of other amino acids	60	0.507143	2.09422	0	0.000324412	2600	tags=45%, list=14%, signal=52%
982	Drug metabolism - cytochrome P450	69	Metabolism	Xenobiotics biodegradation and metabolism	54	0.504379	2.04088	0	0.000543557	2600	tags=41%, list=14%, signal=47%
983	Drug metabolism - other enzymes	88	Metabolism	Xenobiotics biodegradation and metabolism	71	0.472419	1.98408	0	0.0015083	4757	tags=58%, list=26%, signal=78%
4260	Cardiac muscle contraction	81	Organismal Systems	Circulatory system	74	0.465382	1.97524	0	0.00147658	4325	tags=50%, list=24%, signal=65%
1230	Biosynthesis of amino acids	77	Metabolism	Global and overview maps	73	0.46022	1.97154	0	0.0014416	4836	tags=52%, list=27%, signal=71%
4723	Retrograde endocannabinoid signaling	141	Organismal Systems	Nervous system	136	0.412323	1.97145	0	0.00136572	3929	tags=43%, list=22%, signal=54%
1200	Carbon metabolism	120	Metabolism	Global and overview maps	114	0.416657	1.94197	0	0.00188818	4836	tags=46%, list=27%, signal=63%
4672	Intestinal immune network for IgA production	42	Organismal Systems	Immune system	36	0.507211	1.85592	0	0.00524831	1801	tags=33%, list=10%, signal=37%
4216	Ferroptosis	41	Cellular Processes	Cell growth and death	40	0.481628	1.83614	0.00324149	0.00643595	4039	tags=43%, list=22%, signal=55%
3060	Protein export	28	Genetic Information Processing	Folding, sorting and degradation	28	0.509023	1.77412	0.00331126	0.0130791	3403	tags=43%, list=19%, signal=53%
51	Fructose and mannose metabolism	35	Metabolism	Carbohydrate metabolism	35	0.471654	1.74255	0.00803858	0.0174066	2428	tags=37%, list=13%, signal=43%
520	Amino sugar and nucleotide sugar metabolism	49	Metabolism	Carbohydrate metabolism	48	0.442398	1.73242	0.0015748	0.0184411	4991	tags=50%, list=27%, signal=69%
4212	Longevity regulating pathway - worm	89	Organismal Systems	Aging	85	0.393318	1.72121	0.0030722	0.0199828	2156	tags=29%, list=12%, signal=33%
20	Citrate cycle (TCA cycle)	32	Metabolism	Carbohydrate metabolism	29	0.484897	1.72029	0.0153061	0.0196015	3619	tags=45%, list=20%, signal=56%
4640	Hematopoietic cell lineage	94	Organismal Systems	Immune system	85	0.385948	1.71823	0	0.0193127	2057	tags=25%, list=11%, signal=28%
250	Alanine, aspartate and glutamate metabolism	38	Metabolism	Amino acid metabolism	37	0.458073	1.71629	0.00966184	0.0190804	5434	tags=51%, list=30%, signal=73%
62	Fatty acid elongation	29	Metabolism	Lipid metabolism	29	0.478475	1.70303	0.00326797	0.0214057	6692	tags=76%, list=37%, signal=120%
590	Arachidonic acid metabolism	88	Metabolism	Lipid metabolism	70	0.399036	1.68444	0.00157978	0.0242767	4278	tags=44%, list=24%, signal=58%
1210	2-Oxocarboxylic acid metabolism	19	Metabolism	Global and overview maps	17	0.548385	1.66615	0.0228471	0.0279597	4414	tags=59%, list=24%, signal=78%
4978	Mineral absorption	51	Organismal Systems	Digestive system	46	0.426929	1.65785	0.00766871	0.0297754	4325	tags=43%, list=24%, signal=57%
220	Arginine biosynthesis	19	Metabolism	Amino acid metabolism	19	0.519262	1.65167	0.015625	0.0306076	4414	tags=47%, list=24%, signal=62%
330	Arginine and proline metabolism	50	Metabolism	Amino acid metabolism	47	0.415263	1.64959	0.00633914	0.0303715	4694	tags=40%, list=26%, signal=54%
620	Pyruvate metabolism	38	Metabolism	Carbohydrate metabolism	37	0.4376	1.64177	0.0176678	0.0315148	4132	tags=49%, list=23%, signal=63%
5418	Fluid shear stress and atherosclerosis	143	Human Diseases	Cardiovascular disease	140	0.337136	1.6195	0.00441176	0.0384514	3189	tags=30%, list=18%, signal=36%
4964	Proximal tubule bicarbonate reclamation	22	Organismal Systems	Excretory system	20	0.513784	1.615	0.0259067	0.0388276	4215	tags=45%, list=23%, signal=58%
4721	Synaptic vesicle cycle	76	Organismal Systems	Nervous system	73	0.375674	1.60131	0.00607903	0.0430059	4521	tags=37%, list=25%, signal=49%
5332	Graft-versus-host disease	57	Human Diseases	Immune disease	45	0.412253	1.59447	0.012966	0.0443098	4542	tags=49%, list=25%, signal=65%
71	Fatty acid degradation	50	Metabolism	Lipid metabolism	44	0.404737	1.57873	0.0161031	0.0499815	5831	tags=52%, list=32%, signal=77%

## Sheet: KEGG 2.5mM Down
NAME	KEGG Pathway Term Desc	Original size	kegg_pathway_term_level1	kegg_pathway_term_level2	Size (after restricting to dataset)	ES	NES	NOM p-val	FDR q-val	RANK AT MAX	LEADING EDGE
3460	Fanconi anemia pathway	51	Genetic Information Processing	Replication and repair	51	-0.536292	-2.3128	0	0.00367678	2534	tags=39%, list=14%, signal=45%
4110	Cell cycle	123	Cellular Processes	Cell growth and death	122	-0.43447	-2.25324	0	0.00183839	3213	tags=39%, list=18%, signal=47%
3440	Homologous recombination	41	Genetic Information Processing	Replication and repair	40	-0.518821	-2.08914	0	0.0065599	1228	tags=35%, list=7%, signal=37%
5206	MicroRNAs in cancer	162	Human Diseases	Cancer: overview	162	-0.359636	-1.93564	0	0.0178293	4309	tags=40%, list=24%, signal=51%

## Sheet: GO-P 0mM
GO_P Term ID	GO_P Term Desc	GO_P Term Level1	GO_P Term Level2	Term Candidate Gene Num	Total Candidate Gene Num	Term Gene Num	Total Gene Num	Rich Ratio	P value	Q value
GO:0007049	cell cycle	biological_process	cellular process	321	5417	638	20562	0.503135	2.31823e-39	2.14344e-35
GO:0051301	cell division	biological_process	cellular process	201	5417	394	20562	0.510152	5.75068e-26	2.65854e-22
GO:0006397	mRNA processing	biological_process	cellular process	174	5417	361	20562	0.481994	2.64986e-19	8.16688e-16
GO:0008380	RNA splicing	biological_process	cellular process	139	5417	271	20562	0.512915	1.252e-18	2.894e-15
GO:0006260	DNA replication	biological_process	cellular process	79	5417	124	20562	0.637097	2.44074e-18	4.51341e-15
GO:0006974	cellular response to DNA damage stimulus	biological_process	response to stimulus	213	5417	499	20562	0.426854	9.52464e-16	1.46775e-12
GO:0010629	negative regulation of gene expression	biological_process	biological regulation	138	5417	287	20562	0.480836	1.73359e-15	2.28983e-12
GO:0001525	angiogenesis	biological_process	developmental process	130	5417	266	20562	0.488722	2.31847e-15	2.58395e-12
GO:0006281	DNA repair	biological_process	cellular process	168	5417	372	20562	0.451613	2.5152e-15	2.58395e-12
GO:0007059	chromosome segregation	biological_process	cellular process	61	5417	94	20562	0.648936	4.9204e-15	4.5494e-12
GO:0030335	positive regulation of cell migration	biological_process	biological regulation	123	5417	251	20562	0.49004	1.01359e-14	8.51968e-12
GO:0006364	rRNA processing	biological_process	cellular component organization or biogenesis	82	5417	148	20562	0.554054	5.88679e-14	4.53577e-11
GO:0043065	positive regulation of apoptotic process	biological_process	biological regulation	166	5417	378	20562	0.439153	7.64943e-14	5.44051e-11
GO:0042254	ribosome biogenesis	biological_process	cellular component organization or biogenesis	63	5417	103	20562	0.61165	1.04155e-13	6.8787e-11
GO:0045893	positive regulation of transcription, DNA-templated	biological_process	biological regulation	262	5417	671	20562	0.390462	1.92676e-13	1.18766e-10
GO:0000398	mRNA splicing, via spliceosome	biological_process	cellular process	76	5417	136	20562	0.558824	2.66098e-13	1.53772e-10
GO:0008285	negative regulation of cell proliferation	biological_process	negative regulation of biological process	177	5417	416	20562	0.425481	3.657e-13	1.98898e-10
GO:0006915	apoptotic process	biological_process	cellular process	237	5417	605	20562	0.391736	1.88809e-12	9.6985e-10
GO:0001666	response to hypoxia	biological_process	response to stimulus	101	5417	209	20562	0.483254	6.94985e-12	3.38202e-09
GO:0000278	mitotic cell cycle	biological_process	cellular process	72	5417	133	20562	0.541353	8.85049e-12	4.09158e-09
GO:0045766	positive regulation of angiogenesis	biological_process	developmental process	78	5417	149	20562	0.52349	1.16643e-11	5.13562e-09
GO:0000122	negative regulation of transcription by RNA polymerase II	biological_process	cellular process	329	5417	924	20562	0.356061	1.37422e-10	5.2942e-08
GO:0035458	cellular response to interferon-beta	biological_process	cellular process	35	5417	50	20562	0.7	1.34357e-10	5.2942e-08
GO:0043066	negative regulation of apoptotic process	biological_process	cellular process	232	5417	612	20562	0.379085	1.35337e-10	5.2942e-08
GO:0001974	blood vessel remodeling	biological_process	multicellular organismal process	33	5417	47	20562	0.702128	4.00624e-10	1.48167e-07
GO:0045944	positive regulation of transcription by RNA polymerase II	biological_process	biological regulation	426	5417	1255	20562	0.339442	4.59182e-10	1.63292e-07
GO:0048025	negative regulation of mRNA splicing, via spliceosome	biological_process	biological regulation	22	5417	26	20562	0.846154	8.20604e-10	2.81011e-07
GO:0010976	positive regulation of neuron projection development	biological_process	positive regulation of biological process	84	5417	177	20562	0.474576	1.21446e-09	3.99702e-07
GO:0016126	sterol biosynthetic process	biological_process	metabolic process	24	5417	30	20562	0.8	1.25366e-09	3.99702e-07
GO:0071456	cellular response to hypoxia	biological_process	cellular process	65	5417	126	20562	0.515873	1.3003e-09	4.00754e-07
GO:0000070	mitotic sister chromatid segregation	biological_process	cellular component organization or biogenesis	26	5417	34	20562	0.764706	1.4695e-09	4.38289e-07
GO:0008283	cell proliferation	biological_process	cell proliferation	84	5417	178	20562	0.47191	1.70937e-09	4.939e-07
GO:0000281	mitotic cytokinesis	biological_process	cellular process	34	5417	51	20562	0.666667	1.88063e-09	5.13835e-07
GO:0016477	cell migration	biological_process	localization	112	5417	258	20562	0.434109	1.88951e-09	5.13835e-07
GO:0010628	positive regulation of gene expression	biological_process	biological regulation	201	5417	532	20562	0.37782	3.18337e-09	8.40955e-07
GO:0051028	mRNA transport	biological_process	localization	54	5417	101	20562	0.534653	6.1538e-09	1.5805e-06
GO:0000381	regulation of alternative mRNA splicing, via spliceosome	biological_process	biological regulation	44	5417	77	20562	0.571429	1.06199e-08	2.59259e-06
GO:0002040	sprouting angiogenesis	biological_process	developmental process	27	5417	38	20562	0.710526	1.06553e-08	2.59259e-06
GO:0009615	response to virus	biological_process	multi-organism process	46	5417	83	20562	0.554217	1.83884e-08	4.35946e-06
GO:0015031	protein transport	biological_process	localization	230	5417	636	20562	0.361635	2.00149e-08	4.62645e-06
GO:0001934	positive regulation of protein phosphorylation	biological_process	biological regulation	100	5417	233	20562	0.429185	2.7539e-08	6.21039e-06
GO:0007179	transforming growth factor beta receptor signaling pathway	biological_process	cellular process	46	5417	84	20562	0.547619	3.02943e-08	6.66907e-06
GO:0007098	centrosome cycle	biological_process	cellular component organization or biogenesis	27	5417	40	20562	0.675	5.96451e-08	1.28251e-05
GO:0006606	protein import into nucleus	biological_process	localization	50	5417	96	20562	0.520833	6.77976e-08	1.42467e-05
GO:0014070	response to organic cyclic compound	biological_process	response to stimulus	70	5417	151	20562	0.463576	9.10116e-08	1.82938e-05
GO:0042493	response to drug	biological_process	response to stimulus	138	5417	353	20562	0.390935	9.10138e-08	1.82938e-05
GO:0001938	positive regulation of endothelial cell proliferation	biological_process	biological regulation	41	5417	74	20562	0.554054	1.09091e-07	2.14607e-05
GO:0006629	lipid metabolic process	biological_process	metabolic process	201	5417	554	20562	0.362816	1.18036e-07	2.27367e-05
GO:0042127	regulation of cell proliferation	biological_process	biological regulation	96	5417	227	20562	0.422907	1.21375e-07	2.29027e-05
GO:0016310	phosphorylation	biological_process	cellular process	243	5417	692	20562	0.351156	1.38957e-07	2.56958e-05
GO:0006325	chromatin organization	biological_process	cellular component organization or biogenesis	139	5417	359	20562	0.387187	1.59926e-07	2.89936e-05
GO:0032508	DNA duplex unwinding	biological_process	cellular component organization or biogenesis	41	5417	75	20562	0.546667	1.79525e-07	3.1921e-05
GO:0030198	extracellular matrix organization	biological_process	cellular component organization or biogenesis	72	5417	160	20562	0.45	2.58536e-07	4.51024e-05
GO:0007052	mitotic spindle organization	biological_process	cellular component organization or biogenesis	27	5417	42	20562	0.642857	2.73971e-07	4.691e-05
GO:0006468	protein phosphorylation	biological_process	cellular process	228	5417	648	20562	0.351852	2.83234e-07	4.76142e-05
GO:0048661	positive regulation of smooth muscle cell proliferation	biological_process	biological regulation	44	5417	84	20562	0.52381	3.30497e-07	5.45675e-05
GO:0008284	positive regulation of cell proliferation	biological_process	biological regulation	220	5417	624	20562	0.352564	3.84478e-07	6.23664e-05
GO:0007568	aging	biological_process	developmental process	86	5417	203	20562	0.423645	4.92071e-07	7.84428e-05
GO:0032869	cellular response to insulin stimulus	biological_process	cellular process	54	5417	112	20562	0.482143	5.5486e-07	8.69531e-05
GO:0071480	cellular response to gamma radiation	biological_process	response to stimulus	22	5417	32	20562	0.6875	6.29268e-07	9.69701e-05
GO:0002376	immune system process	biological_process	immune system process	179	5417	495	20562	0.361616	7.33784e-07	0.000111222
GO:0051726	regulation of cell cycle	biological_process	biological regulation	70	5417	158	20562	0.443038	7.71982e-07	0.000115125
GO:0000387	spliceosomal snRNP assembly	biological_process	cellular component organization or biogenesis	18	5417	24	20562	0.75	8.87935e-07	0.000130315
GO:0007411	axon guidance	biological_process	multicellular organismal process	78	5417	183	20562	0.42623	1.22974e-06	0.000177659
GO:1902895	positive regulation of pri-miRNA transcription by RNA polymerase II	biological_process	biological regulation	25	5417	40	20562	0.625	1.64629e-06	0.000234179
GO:0001701	in utero embryonic development	biological_process	developmental process	124	5417	325	20562	0.381538	1.76783e-06	0.000247657
GO:0030324	lung development	biological_process	developmental process	57	5417	124	20562	0.459677	1.92021e-06	0.000264989
GO:0045669	positive regulation of osteoblast differentiation	biological_process	biological regulation	37	5417	70	20562	0.528571	2.10364e-06	0.000286033
GO:0042060	wound healing	biological_process	response to stimulus	50	5417	105	20562	0.47619	2.27442e-06	0.000304772
GO:0006261	DNA-dependent DNA replication	biological_process	metabolic process	17	5417	23	20562	0.73913	2.54991e-06	0.000332063
GO:0006270	DNA replication initiation	biological_process	cellular process	17	5417	23	20562	0.73913	2.54991e-06	0.000332063
GO:0010033	response to organic substance	biological_process	response to stimulus	53	5417	114	20562	0.464912	2.85131e-06	0.000366156
GO:0045599	negative regulation of fat cell differentiation	biological_process	cellular process	30	5417	53	20562	0.566038	3.00405e-06	0.000380486
GO:0006979	response to oxidative stress	biological_process	response to stimulus	62	5417	140	20562	0.442857	3.2699e-06	0.00040856
GO:0006695	cholesterol biosynthetic process	biological_process	metabolic process	21	5417	32	20562	0.65625	3.62515e-06	0.000441028
GO:0030574	collagen catabolic process	biological_process	metabolic process	21	5417	32	20562	0.65625	3.62515e-06	0.000441028
GO:0001889	liver development	biological_process	developmental process	53	5417	115	20562	0.46087	3.94241e-06	0.000473397
GO:0098609	cell-cell adhesion	biological_process	biological adhesion	71	5417	167	20562	0.42515	4.03041e-06	0.000477758
GO:0050731	positive regulation of peptidyl-tyrosine phosphorylation	biological_process	biological regulation	54	5417	118	20562	0.457627	4.1773e-06	0.000488903
GO:0009612	response to mechanical stimulus	biological_process	response to stimulus	36	5417	69	20562	0.521739	4.28301e-06	0.00049232
GO:0042273	ribosomal large subunit biogenesis	biological_process	cellular component organization or biogenesis	20	5417	30	20562	0.666667	4.31299e-06	0.00049232
GO:0043547	positive regulation of GTPase activity	biological_process	biological regulation	120	5417	318	20562	0.377358	4.8095e-06	0.0005423
GO:0043542	endothelial cell migration	biological_process	cellular process	19	5417	28	20562	0.678571	5.06103e-06	0.000563786
GO:0006338	chromatin remodeling	biological_process	cellular component organization or biogenesis	49	5417	105	20562	0.466667	5.84016e-06	0.000627885
GO:0007623	circadian rhythm	biological_process	rhythmic process	49	5417	105	20562	0.466667	5.84016e-06	0.000627885
GO:0090263	positive regulation of canonical Wnt signaling pathway	biological_process	biological regulation	49	5417	105	20562	0.466667	5.84016e-06	0.000627885
GO:0071897	DNA biosynthetic process	biological_process	metabolic process	22	5417	35	20562	0.628571	6.09083e-06	0.000647309
GO:0043406	positive regulation of MAP kinase activity	biological_process	cellular process	31	5417	57	20562	0.54386	6.41077e-06	0.000673568
GO:0008610	lipid biosynthetic process	biological_process	metabolic process	17	5417	24	20562	0.708333	6.58614e-06	0.000684218
GO:0032496	response to lipopolysaccharide	biological_process	response to stimulus	80	5417	196	20562	0.408163	6.76075e-06	0.000694555
GO:0048511	rhythmic process	biological_process	rhythmic process	67	5417	158	20562	0.424051	8.24381e-06	0.000837608
GO:0071407	cellular response to organic cyclic compound	biological_process	cellular process	41	5417	84	20562	0.488095	8.42932e-06	0.000847146
GO:0030334	regulation of cell migration	biological_process	biological regulation	50	5417	109	20562	0.458716	8.59828e-06	0.000854835
GO:0051252	regulation of RNA metabolic process	biological_process	biological regulation	25	5417	43	20562	0.581395	1.04952e-05	0.00103232
GO:0035690	cellular response to drug	biological_process	cellular process	41	5417	85	20562	0.482353	1.21617e-05	0.00118366
GO:0048843	negative regulation of axon extension involved in axon guidance	biological_process	cellular process	18	5417	27	20562	0.666667	1.31859e-05	0.00126997
GO:0007155	cell adhesion	biological_process	biological adhesion	207	5417	609	20562	0.339901	1.35214e-05	0.0012757
GO:1900264	positive regulation of DNA-directed DNA polymerase activity	biological_process	biological regulation	10	5417	11	20562	0.909091	1.33954e-05	0.0012757
GO:0031100	animal organ regeneration	biological_process	developmental process	29	5417	54	20562	0.537037	1.75149e-05	0.00163578
GO:0007005	mitochondrion organization	biological_process	cellular process	42	5417	89	20562	0.47191	1.88269e-05	0.00171577
GO:0038084	vascular endothelial growth factor signaling pathway	biological_process	biological regulation	11	5417	13	20562	0.846154	1.8928e-05	0.00171577
GO:0051549	positive regulation of keratinocyte migration	biological_process	biological regulation	11	5417	13	20562	0.846154	1.8928e-05	0.00171577
GO:0008152	metabolic process	biological_process	metabolic process	78	5417	195	20562	0.4	2.06923e-05	0.00185749
GO:0032922	circadian regulation of gene expression	biological_process	biological regulation	36	5417	73	20562	0.493151	2.20452e-05	0.0019599
GO:0043536	positive regulation of blood vessel endothelial cell migration	biological_process	biological regulation	24	5417	42	20562	0.571429	2.35019e-05	0.00206951
GO:0071222	cellular response to lipopolysaccharide	biological_process	multi-organism process	82	5417	208	20562	0.394231	2.41413e-05	0.00210576
GO:0006631	fatty acid metabolic process	biological_process	cellular process	77	5417	193	20562	0.398964	2.59121e-05	0.0022391
GO:0043524	negative regulation of neuron apoptotic process	biological_process	biological regulation	73	5417	181	20562	0.403315	2.70166e-05	0.00231292
GO:0008360	regulation of cell shape	biological_process	cellular component organization or biogenesis	67	5417	163	20562	0.411043	2.78717e-05	0.00236423
GO:0030155	regulation of cell adhesion	biological_process	biological regulation	27	5417	50	20562	0.54	2.97693e-05	0.00250224
GO:0071277	cellular response to calcium ion	biological_process	cellular process	41	5417	88	20562	0.465909	3.43141e-05	0.00285827
GO:0030307	positive regulation of cell growth	biological_process	biological regulation	42	5417	91	20562	0.461538	3.65809e-05	0.00301988
GO:0060021	roof of mouth development	biological_process	developmental process	38	5417	80	20562	0.475	3.85402e-05	0.00315348
GO:0045931	positive regulation of mitotic cell cycle	biological_process	cellular process	22	5417	38	20562	0.578947	3.89048e-05	0.00315539
GO:0000086	G2/M transition of mitotic cell cycle	biological_process	cellular process	24	5417	43	20562	0.55814	3.99315e-05	0.0032105
GO:0044344	cellular response to fibroblast growth factor stimulus	biological_process	cellular process	19	5417	31	20562	0.612903	4.40862e-05	0.00351397
GO:0000055	ribosomal large subunit export from nucleus	biological_process	cellular component organization or biogenesis	9	5417	10	20562	0.9	4.64243e-05	0.00366871
GO:0006310	DNA recombination	biological_process	cellular process	41	5417	89	20562	0.460674	4.75426e-05	0.00369394
GO:1901216	positive regulation of neuron death	biological_process	positive regulation of biological process	27	5417	51	20562	0.529412	4.74384e-05	0.00369394
GO:0031175	neuron projection development	biological_process	cellular process	68	5417	169	20562	0.402367	5.4534e-05	0.00411716
GO:0043032	positive regulation of macrophage activation	biological_process	cellular process	14	5417	20	20562	0.7	5.52188e-05	0.00411716
GO:0048010	vascular endothelial growth factor receptor signaling pathway	biological_process	biological regulation	14	5417	20	20562	0.7	5.52188e-05	0.00411716
GO:0051607	defense response to virus	biological_process	immune system process	80	5417	206	20562	0.38835	5.56614e-05	0.00411716
GO:0071560	cellular response to transforming growth factor beta stimulus	biological_process	cellular process	34	5417	70	20562	0.485714	5.49108e-05	0.00411716
GO:1990830	cellular response to leukemia inhibitory factor	biological_process	cellular process	55	5417	130	20562	0.423077	5.5011e-05	0.00411716
GO:0000727	double-strand break repair via break-induced replication	biological_process	cellular process	10	5417	12	20562	0.833333	6.1199e-05	0.00440237
GO:0007051	spindle organization	biological_process	cellular component organization or biogenesis	13	5417	18	20562	0.722222	6.18978e-05	0.00440237
GO:0031145	anaphase-promoting complex-dependent catabolic process	biological_process	cellular process	13	5417	18	20562	0.722222	6.18978e-05	0.00440237
GO:0033120	positive regulation of RNA splicing	biological_process	biological regulation	13	5417	18	20562	0.722222	6.18978e-05	0.00440237
GO:0043517	positive regulation of DNA damage response, signal transduction by p53 class mediator	biological_process	biological regulation	10	5417	12	20562	0.833333	6.1199e-05	0.00440237
GO:0006396	RNA processing	biological_process	cellular process	32	5417	65	20562	0.492308	6.46754e-05	0.0045648
GO:0000245	spliceosomal complex assembly	biological_process	cellular component organization or biogenesis	12	5417	16	20562	0.75	6.65223e-05	0.00459004
GO:0007076	mitotic chromosome condensation	biological_process	cellular component organization or biogenesis	12	5417	16	20562	0.75	6.65223e-05	0.00459004
GO:0050729	positive regulation of inflammatory response	biological_process	regulation of biological process	36	5417	76	20562	0.473684	6.56391e-05	0.00459004
GO:0071526	semaphorin-plexin signaling pathway	biological_process	cellular process	22	5417	39	20562	0.564103	6.70916e-05	0.00459503
GO:0010971	positive regulation of G2/M transition of mitotic cell cycle	biological_process	biological regulation	17	5417	27	20562	0.62963	6.88008e-05	0.00467744
GO:0030308	negative regulation of cell growth	biological_process	cellular process	56	5417	134	20562	0.41791	7.11686e-05	0.00476829
GO:0030336	negative regulation of cell migration	biological_process	biological regulation	55	5417	131	20562	0.419847	7.07326e-05	0.00476829
GO:0034976	response to endoplasmic reticulum stress	biological_process	response to stimulus	38	5417	82	20562	0.463415	7.56523e-05	0.00499629
GO:0040008	regulation of growth	biological_process	biological regulation	38	5417	82	20562	0.463415	7.56523e-05	0.00499629
GO:0006633	fatty acid biosynthetic process	biological_process	metabolic process	34	5417	71	20562	0.478873	7.88698e-05	0.00517185
GO:0120163	negative regulation of cold-induced thermogenesis	biological_process	biological regulation	25	5417	47	20562	0.531915	8.11548e-05	0.0052842
GO:0007080	mitotic metaphase plate congression	biological_process	cellular component organization or biogenesis	21	5417	37	20562	0.567568	8.68673e-05	0.0055012
GO:0009409	response to cold	biological_process	response to stimulus	23	5417	42	20562	0.547619	8.60039e-05	0.0055012
GO:0045930	negative regulation of mitotic cell cycle	biological_process	biological regulation	21	5417	37	20562	0.567568	8.68673e-05	0.0055012
GO:0050919	negative chemotaxis	biological_process	locomotion	23	5417	42	20562	0.547619	8.60039e-05	0.0055012
GO:0010032	meiotic chromosome condensation	biological_process	cellular component organization or biogenesis	7	5417	7	20562	1	8.78241e-05	0.00552396
GO:0007399	nervous system development	biological_process	developmental process	156	5417	455	20562	0.342857	9.21246e-05	0.0057553
GO:0034446	substrate adhesion-dependent cell spreading	biological_process	biological adhesion	26	5417	50	20562	0.52	9.69978e-05	0.00601907
GO:0035924	cellular response to vascular endothelial growth factor stimulus	biological_process	cellular process	18	5417	30	20562	0.6	0.000104124	0.0064182
GO:0010718	positive regulation of epithelial to mesenchymal transition	biological_process	cellular process	24	5417	45	20562	0.533333	0.00010619	0.00650219
GO:0001837	epithelial to mesenchymal transition	biological_process	cellular process	22	5417	40	20562	0.55	0.000112109	0.00679017
GO:0006418	tRNA aminoacylation for protein translation	biological_process	cellular process	20	5417	35	20562	0.571429	0.000112362	0.00679017
GO:0032720	negative regulation of tumor necrosis factor production	biological_process	multicellular organismal process	27	5417	53	20562	0.509434	0.00011319	0.00679583
GO:0032092	positive regulation of protein binding	biological_process	biological regulation	40	5417	89	20562	0.449438	0.000115005	0.00681623
GO:0034097	response to cytokine	biological_process	response to stimulus	40	5417	89	20562	0.449438	0.000115005	0.00681623
GO:0045892	negative regulation of transcription, DNA-templated	biological_process	cellular process	214	5417	653	20562	0.327718	0.000122424	0.00720978
GO:0035066	positive regulation of histone acetylation	biological_process	cellular component organization or biogenesis	14	5417	21	20562	0.666667	0.000125378	0.00729083
GO:0090050	positive regulation of cell migration involved in sprouting angiogenesis	biological_process	cellular process	14	5417	21	20562	0.666667	0.000125378	0.00729083
GO:0036120	cellular response to platelet-derived growth factor stimulus	biological_process	cellular process	17	5417	28	20562	0.607143	0.000132149	0.00763657
GO:0007507	heart development	biological_process	developmental process	107	5417	297	20562	0.360269	0.000136686	0.00784965
GO:0006749	glutathione metabolic process	biological_process	cellular process	26	5417	51	20562	0.509804	0.00014854	0.0083979
GO:0007099	centriole replication	biological_process	cellular component organization or biogenesis	13	5417	19	20562	0.684211	0.000148561	0.0083979
GO:0032956	regulation of actin cytoskeleton organization	biological_process	biological regulation	39	5417	87	20562	0.448276	0.000148957	0.0083979
GO:0031497	chromatin assembly	biological_process	cellular process	8	5417	9	20562	0.888889	0.000159371	0.00887678
GO:0034472	snRNA 3'-end processing	biological_process	cellular process	8	5417	9	20562	0.888889	0.000159371	0.00887678
GO:0006164	purine nucleotide biosynthetic process	biological_process	cellular process	16	5417	26	20562	0.615385	0.000166927	0.00913258
GO:0007009	plasma membrane organization	biological_process	cellular component organization or biogenesis	16	5417	26	20562	0.615385	0.000166927	0.00913258
GO:0043966	histone H3 acetylation	biological_process	cellular component organization or biogenesis	24	5417	46	20562	0.521739	0.000166831	0.00913258
GO:0007019	microtubule depolymerization	biological_process	cellular component organization or biogenesis	12	5417	17	20562	0.705882	0.000171698	0.00928374
GO:0008299	isoprenoid biosynthetic process	biological_process	cellular process	12	5417	17	20562	0.705882	0.000171698	0.00928374
GO:0034599	cellular response to oxidative stress	biological_process	cellular process	36	5417	79	20562	0.455696	0.000176268	0.00947544
GO:0034644	cellular response to UV	biological_process	cellular process	28	5417	57	20562	0.491228	0.000190887	0.0100281
GO:0045600	positive regulation of fat cell differentiation	biological_process	biological regulation	28	5417	57	20562	0.491228	0.000190887	0.0100281
GO:0051496	positive regulation of stress fiber assembly	biological_process	biological regulation	28	5417	57	20562	0.491228	0.000190887	0.0100281
GO:1904707	positive regulation of vascular smooth muscle cell proliferation	biological_process	biological regulation	20	5417	36	20562	0.555556	0.000190393	0.0100281
GO:0044321	response to leptin	biological_process	response to stimulus	9	5417	11	20562	0.818182	0.000195054	0.0101891
GO:2000774	positive regulation of cellular senescence	biological_process	developmental process	10	5417	13	20562	0.769231	0.000202102	0.010498
GO:0009617	response to bacterium	biological_process	multi-organism process	73	5417	191	20562	0.382199	0.0002044	0.010558
GO:0007094	mitotic spindle assembly checkpoint	biological_process	biological regulation	15	5417	24	20562	0.625	0.00020959	0.0107064
GO:0031589	cell-substrate adhesion	biological_process	biological adhesion	15	5417	24	20562	0.625	0.00020959	0.0107064
GO:0006417	regulation of translation	biological_process	biological regulation	60	5417	151	20562	0.397351	0.000217398	0.0110443
GO:0007229	integrin-mediated signaling pathway	biological_process	biological regulation	43	5417	100	20562	0.43	0.000221657	0.0111991
GO:0008203	cholesterol metabolic process	biological_process	metabolic process	44	5417	103	20562	0.427184	0.000225306	0.0113216
GO:0045087	innate immune response	biological_process	immune system process	150	5417	443	20562	0.3386	0.000239613	0.0118625
GO:0050679	positive regulation of epithelial cell proliferation	biological_process	biological regulation	36	5417	80	20562	0.45	0.000239918	0.0118625
GO:0060412	ventricular septum morphogenesis	biological_process	developmental process	21	5417	39	20562	0.538462	0.000238309	0.0118625
GO:0001649	osteoblast differentiation	biological_process	developmental process	37	5417	83	20562	0.445783	0.000249771	0.0120626
GO:0006611	protein export from nucleus	biological_process	localization	19	5417	34	20562	0.558824	0.00024801	0.0120626
GO:0007265	Ras protein signal transduction	biological_process	biological regulation	27	5417	55	20562	0.490909	0.000250489	0.0120626
GO:0009725	response to hormone	biological_process	response to stimulus	31	5417	66	20562	0.469697	0.000249334	0.0120626
GO:0030036	actin cytoskeleton organization	biological_process	cellular component organization or biogenesis	73	5417	192	20562	0.380208	0.000245761	0.0120626
GO:0044772	mitotic cell cycle phase transition	biological_process	cellular process	14	5417	22	20562	0.636364	0.000261102	0.0124441
GO:0050860	negative regulation of T cell receptor signaling pathway	biological_process	biological regulation	14	5417	22	20562	0.636364	0.000261102	0.0124441
GO:0000226	microtubule cytoskeleton organization	biological_process	cellular component organization or biogenesis	61	5417	155	20562	0.393548	0.000263568	0.0124972
GO:0045860	positive regulation of protein kinase activity	biological_process	biological regulation	32	5417	69	20562	0.463768	0.000266712	0.0125817
GO:0120162	positive regulation of cold-induced thermogenesis	biological_process	biological regulation	42	5417	98	20562	0.428571	0.000284404	0.0133482
GO:0032755	positive regulation of interleukin-6 production	biological_process	biological regulation	29	5417	61	20562	0.47541	0.000302124	0.0141083
GO:0002053	positive regulation of mesenchymal cell proliferation	biological_process	biological regulation	20	5417	37	20562	0.540541	0.000312189	0.0143607
GO:0009314	response to radiation	biological_process	response to stimulus	20	5417	37	20562	0.540541	0.000312189	0.0143607
GO:0048754	branching morphogenesis of an epithelial tube	biological_process	developmental process	20	5417	37	20562	0.540541	0.000312189	0.0143607
GO:0002043	blood vessel endothelial cell proliferation involved in sprouting angiogenesis	biological_process	cell proliferation	6	5417	6	20562	1	0.000333637	0.014551
GO:0006167	AMP biosynthetic process	biological_process	metabolic process	6	5417	6	20562	1	0.000333637	0.014551
GO:0006271	DNA strand elongation involved in DNA replication	biological_process	cellular process	6	5417	6	20562	1	0.000333637	0.014551
GO:0006563	L-serine metabolic process	biological_process	cellular process	6	5417	6	20562	1	0.000333637	0.014551
GO:0006693	prostaglandin metabolic process	biological_process	cellular process	18	5417	32	20562	0.5625	0.00032292	0.014551
GO:0007062	sister chromatid cohesion	biological_process	cellular component organization or biogenesis	13	5417	20	20562	0.65	0.000321911	0.014551
GO:0010044	response to aluminum ion	biological_process	response to stimulus	6	5417	6	20562	1	0.000333637	0.014551
GO:0043516	regulation of DNA damage response, signal transduction by p53 class mediator	biological_process	biological regulation	6	5417	6	20562	1	0.000333637	0.014551
GO:0043537	negative regulation of blood vessel endothelial cell migration	biological_process	biological regulation	13	5417	20	20562	0.65	0.000321911	0.014551
GO:0046600	negative regulation of centriole replication	biological_process	biological regulation	6	5417	6	20562	1	0.000333637	0.014551
GO:0051383	kinetochore organization	biological_process	cellular component organization or biogenesis	6	5417	6	20562	1	0.000333637	0.014551
GO:0030513	positive regulation of BMP signaling pathway	biological_process	biological regulation	21	5417	40	20562	0.525	0.000377793	0.0163228
GO:0051276	chromosome organization	biological_process	cellular component organization or biogenesis	21	5417	40	20562	0.525	0.000377793	0.0163228
GO:0051290	protein heterotetramerization	biological_process	cellular component organization or biogenesis	12	5417	18	20562	0.666667	0.000391298	0.0167497
GO:0051298	centrosome duplication	biological_process	cellular component organization or biogenesis	12	5417	18	20562	0.666667	0.000391298	0.0167497
GO:0000462	maturation of SSU-rRNA from tricistronic rRNA transcript (SSU-rRNA, 5.8S rRNA, LSU-rRNA)	biological_process	cellular component organization or biogenesis	15	5417	25	20562	0.6	0.000396485	0.016816
GO:0045292	mRNA cis splicing, via spliceosome	biological_process	cellular process	15	5417	25	20562	0.6	0.000396485	0.016816
GO:0007420	brain development	biological_process	developmental process	97	5417	272	20562	0.356618	0.000409838	0.017303
GO:0006479	protein methylation	biological_process	cellular process	17	5417	30	20562	0.566667	0.0004202	0.01758
GO:0036297	interstrand cross-link repair	biological_process	cellular process	17	5417	30	20562	0.566667	0.0004202	0.01758
GO:0043154	negative regulation of cysteine-type endopeptidase activity involved in apoptotic process	biological_process	biological regulation	37	5417	85	20562	0.435294	0.000443061	0.0184529
GO:0010977	negative regulation of neuron projection development	biological_process	cellular component organization or biogenesis	38	5417	88	20562	0.431818	0.000452789	0.0187735
GO:0006337	nucleosome disassembly	biological_process	cellular component organization or biogenesis	11	5417	16	20562	0.6875	0.000466252	0.0192454
GO:0071364	cellular response to epidermal growth factor stimulus	biological_process	cellular process	26	5417	54	20562	0.481481	0.00047651	0.0195814
GO:0006694	steroid biosynthetic process	biological_process	metabolic process	31	5417	68	20562	0.455882	0.000479538	0.0196186
GO:0006406	mRNA export from nucleus	biological_process	localization	20	5417	38	20562	0.526316	0.000496715	0.0200552
GO:0048514	blood vessel morphogenesis	biological_process	developmental process	20	5417	38	20562	0.526316	0.000496715	0.0200552
GO:1900087	positive regulation of G1/S transition of mitotic cell cycle	biological_process	biological regulation	20	5417	38	20562	0.526316	0.000496715	0.0200552
GO:0042752	regulation of circadian rhythm	biological_process	biological regulation	32	5417	71	20562	0.450704	0.000502672	0.02015
GO:0043044	ATP-dependent chromatin remodeling	biological_process	cellular component organization or biogenesis	14	5417	23	20562	0.608696	0.000505602	0.02015
GO:2000045	regulation of G1/S transition of mitotic cell cycle	biological_process	biological regulation	14	5417	23	20562	0.608696	0.000505602	0.02015
GO:0008217	regulation of blood pressure	biological_process	biological regulation	27	5417	57	20562	0.473684	0.000518239	0.0205649
GO:0010594	regulation of endothelial cell migration	biological_process	biological regulation	7	5417	8	20562	0.875	0.000540788	0.0208339
GO:0032288	myelin assembly	biological_process	cellular component organization or biogenesis	7	5417	8	20562	0.875	0.000540788	0.0208339
GO:0035457	cellular response to interferon-alpha	biological_process	response to stimulus	10	5417	14	20562	0.714286	0.000539543	0.0208339
GO:0035912	dorsal aorta morphogenesis	biological_process	developmental process	7	5417	8	20562	0.875	0.000540788	0.0208339
GO:0040016	embryonic cleavage	biological_process	cellular process	7	5417	8	20562	0.875	0.000540788	0.0208339
GO:0051310	metaphase plate congression	biological_process	cellular process	10	5417	14	20562	0.714286	0.000539543	0.0208339
GO:2000772	regulation of cellular senescence	biological_process	biological regulation	10	5417	14	20562	0.714286	0.000539543	0.0208339
GO:0046329	negative regulation of JNK cascade	biological_process	biological regulation	16	5417	28	20562	0.571429	0.000546331	0.0209601
GO:0035556	intracellular signal transduction	biological_process	cellular process	146	5417	437	20562	0.334096	0.00055471	0.0211936
GO:0045429	positive regulation of nitric oxide biosynthetic process	biological_process	cellular process	24	5417	49	20562	0.489796	0.000567929	0.0216093
GO:0048812	neuron projection morphogenesis	biological_process	cellular component organization or biogenesis	36	5417	83	20562	0.433735	0.00057097	0.021636
GO:1903508	positive regulation of nucleic acid-templated transcription	biological_process	biological regulation	38	5417	89	20562	0.426966	0.000591596	0.0223261
GO:0003149	membranous septum morphogenesis	biological_process	developmental process	8	5417	10	20562	0.8	0.000611159	0.0223351
GO:0030071	regulation of mitotic metaphase/anaphase transition	biological_process	cellular component organization or biogenesis	8	5417	10	20562	0.8	0.000611159	0.0223351
GO:0043486	histone exchange	biological_process	cellular component organization or biogenesis	8	5417	10	20562	0.8	0.000611159	0.0223351
GO:0044406	adhesion of symbiont to host	biological_process	biological adhesion	8	5417	10	20562	0.8	0.000611159	0.0223351
GO:0045542	positive regulation of cholesterol biosynthetic process	biological_process	biological regulation	8	5417	10	20562	0.8	0.000611159	0.0223351
GO:0046599	regulation of centriole replication	biological_process	biological regulation	9	5417	12	20562	0.75	0.000596621	0.0223351
GO:0060548	negative regulation of cell death	biological_process	biological regulation	40	5417	95	20562	0.421053	0.000604336	0.0223351
GO:1901838	positive regulation of transcription of nucleolar large rRNA by RNA polymerase I	biological_process	metabolic process	8	5417	10	20562	0.8	0.000611159	0.0223351
GO:0016573	histone acetylation	biological_process	cellular component organization or biogenesis	25	5417	52	20562	0.480769	0.000625538	0.0225927
GO:0045454	cell redox homeostasis	biological_process	biological regulation	30	5417	66	20562	0.454545	0.000624445	0.0225927
GO:0051017	actin filament bundle assembly	biological_process	cellular component organization or biogenesis	25	5417	52	20562	0.480769	0.000625538	0.0225927
GO:0002042	cell migration involved in sprouting angiogenesis	biological_process	cellular process	13	5417	21	20562	0.619048	0.000641277	0.0227174
GO:0032211	negative regulation of telomere maintenance via telomerase	biological_process	biological regulation	13	5417	21	20562	0.619048	0.000641277	0.0227174
GO:0032731	positive regulation of interleukin-1 beta production	biological_process	biological regulation	13	5417	21	20562	0.619048	0.000641277	0.0227174
GO:0061001	regulation of dendritic spine morphogenesis	biological_process	biological regulation	13	5417	21	20562	0.619048	0.000641277	0.0227174
GO:0061136	regulation of proteasomal protein catabolic process	biological_process	biological regulation	13	5417	21	20562	0.619048	0.000641277	0.0227174
GO:0002218	activation of innate immune response	biological_process	biological regulation	19	5417	36	20562	0.527778	0.000653523	0.0228018
GO:0006284	base-excision repair	biological_process	cellular process	19	5417	36	20562	0.527778	0.000653523	0.0228018
GO:0046777	protein autophosphorylation	biological_process	cellular process	70	5417	188	20562	0.37234	0.000647439	0.0228018
GO:0090307	mitotic spindle assembly	biological_process	cellular process	19	5417	36	20562	0.527778	0.000653523	0.0228018
GO:0045071	negative regulation of viral genome replication	biological_process	biological regulation	22	5417	44	20562	0.5	0.000667323	0.0231957
GO:0045668	negative regulation of osteoblast differentiation	biological_process	biological regulation	26	5417	55	20562	0.472727	0.000679149	0.0235184
GO:0071363	cellular response to growth factor stimulus	biological_process	cellular process	33	5417	75	20562	0.44	0.000700635	0.0241719
GO:0006897	endocytosis	biological_process	localization	86	5417	240	20562	0.358333	0.000709645	0.0243014
GO:0008652	cellular amino acid biosynthetic process	biological_process	cellular process	15	5417	26	20562	0.576923	0.000709519	0.0243014
GO:0072659	protein localization to plasma membrane	biological_process	localization	60	5417	157	20562	0.382166	0.000717123	0.0244669
GO:0045727	positive regulation of translation	biological_process	biological regulation	37	5417	87	20562	0.425287	0.000758927	0.0257979
GO:1904646	cellular response to amyloid-beta	biological_process	cellular process	20	5417	39	20562	0.512821	0.000768722	0.0260352
GO:0007275	multicellular organism development	biological_process	developmental process	351	5417	1154	20562	0.304159	0.000798617	0.0269489
GO:0003222	ventricular trabecula myocardium morphogenesis	biological_process	developmental process	12	5417	19	20562	0.631579	0.000807419	0.0269509
GO:0010801	negative regulation of peptidyl-threonine phosphorylation	biological_process	biological regulation	12	5417	19	20562	0.631579	0.000807419	0.0269509
GO:0010867	positive regulation of triglyceride biosynthetic process	biological_process	biological regulation	12	5417	19	20562	0.631579	0.000807419	0.0269509
GO:0050714	positive regulation of protein secretion	biological_process	biological regulation	24	5417	50	20562	0.48	0.000821644	0.0273271
GO:0042981	regulation of apoptotic process	biological_process	biological regulation	75	5417	206	20562	0.364078	0.00089984	0.0298205
GO:0001892	embryonic placenta development	biological_process	developmental process	16	5417	29	20562	0.551724	0.000922013	0.0304462
GO:0070301	cellular response to hydrogen peroxide	biological_process	cellular process	33	5417	76	20562	0.434211	0.000928608	0.0305548
GO:0007409	axonogenesis	biological_process	cellular component organization or biogenesis	41	5417	100	20562	0.41	0.000985414	0.0320815
GO:0045787	positive regulation of cell cycle	biological_process	biological regulation	22	5417	45	20562	0.488889	0.000983427	0.0320815
GO:0071549	cellular response to dexamethasone stimulus	biological_process	response to stimulus	22	5417	45	20562	0.488889	0.000983427	0.0320815
GO:0006730	one-carbon metabolic process	biological_process	cellular process	19	5417	37	20562	0.513514	0.00101382	0.0326613
GO:0045740	positive regulation of DNA replication	biological_process	biological regulation	19	5417	37	20562	0.513514	0.00101382	0.0326613
GO:0051225	spindle assembly	biological_process	cellular component organization or biogenesis	19	5417	37	20562	0.513514	0.00101382	0.0326613
GO:0051781	positive regulation of cell division	biological_process	cellular process	23	5417	48	20562	0.479167	0.0010799	0.0346692
GO:0043086	negative regulation of catalytic activity	biological_process	biological regulation	29	5417	65	20562	0.446154	0.00110257	0.0352747
GO:0046697	decidualization	biological_process	developmental process	17	5417	32	20562	0.53125	0.00113389	0.0360274
GO:0051497	negative regulation of stress fiber assembly	biological_process	cellular component organization or biogenesis	17	5417	32	20562	0.53125	0.00113389	0.0360274
GO:0001657	ureteric bud development	biological_process	multicellular organismal process	24	5417	51	20562	0.470588	0.00116796	0.0368564
GO:0048286	lung alveolus development	biological_process	developmental process	24	5417	51	20562	0.470588	0.00116796	0.0368564
GO:0002028	regulation of sodium ion transport	biological_process	biological regulation	13	5417	22	20562	0.590909	0.00119042	0.0374375
GO:0010575	positive regulation of vascular endothelial growth factor production	biological_process	biological regulation	15	5417	27	20562	0.555556	0.00120935	0.0377757
GO:0035987	endodermal cell differentiation	biological_process	cellular process	15	5417	27	20562	0.555556	0.00120935	0.0377757
GO:0007264	small GTPase mediated signal transduction	biological_process	biological regulation	42	5417	104	20562	0.403846	0.00123137	0.0378337
GO:0009303	rRNA transcription	biological_process	metabolic process	10	5417	15	20562	0.666667	0.00123575	0.0378337
GO:0014912	negative regulation of smooth muscle cell migration	biological_process	biological regulation	10	5417	15	20562	0.666667	0.00123575	0.0378337
GO:0060444	branching involved in mammary gland duct morphogenesis	biological_process	developmental process	10	5417	15	20562	0.666667	0.00123575	0.0378337
GO:0070374	positive regulation of ERK1 and ERK2 cascade	biological_process	biological regulation	83	5417	234	20562	0.354701	0.00122732	0.0378337
GO:0071333	cellular response to glucose stimulus	biological_process	biological regulation	33	5417	77	20562	0.428571	0.00121889	0.0378337
GO:0007057	spindle assembly involved in female meiosis I	biological_process	cellular process	5	5417	5	20562	1	0.00126729	0.0382921
GO:0019346	transsulfuration	biological_process	cellular process	5	5417	5	20562	1	0.00126729	0.0382921
GO:0120183	positive regulation of focal adhesion disassembly	biological_process	cellular component organization or biogenesis	5	5417	5	20562	1	0.00126729	0.0382921
GO:1903670	regulation of sprouting angiogenesis	biological_process	biological regulation	5	5417	5	20562	1	0.00126729	0.0382921
GO:0043967	histone H4 acetylation	biological_process	cellular component organization or biogenesis	21	5417	43	20562	0.488372	0.00129562	0.0390206
GO:0008630	intrinsic apoptotic signaling pathway in response to DNA damage	biological_process	biological regulation	27	5417	60	20562	0.45	0.00137924	0.0414041
GO:1903507	negative regulation of nucleic acid-templated transcription	biological_process	biological regulation	22	5417	46	20562	0.478261	0.00142027	0.0424978
GO:0042542	response to hydrogen peroxide	biological_process	response to stimulus	28	5417	63	20562	0.444444	0.00143235	0.0427211
GO:0008202	steroid metabolic process	biological_process	metabolic process	46	5417	117	20562	0.393162	0.00144394	0.0429283
GO:0003148	outflow tract septum morphogenesis	biological_process	developmental process	16	5417	30	20562	0.533333	0.00149551	0.0430764
GO:0007064	mitotic sister chromatid cohesion	biological_process	cellular process	9	5417	13	20562	0.692308	0.00148429	0.0430764
GO:0008340	determination of adult lifespan	biological_process	developmental process	16	5417	30	20562	0.533333	0.00149551	0.0430764
GO:0045943	positive regulation of transcription by RNA polymerase I	biological_process	biological regulation	9	5417	13	20562	0.692308	0.00148429	0.0430764
GO:0048711	positive regulation of astrocyte differentiation	biological_process	biological regulation	9	5417	13	20562	0.692308	0.00148429	0.0430764
GO:0055114	oxidation-reduction process	biological_process	metabolic process	243	5417	782	20562	0.310742	0.00146337	0.0430764
GO:0060394	negative regulation of pathway-restricted SMAD protein phosphorylation	biological_process	biological regulation	9	5417	13	20562	0.692308	0.00148429	0.0430764
GO:0060674	placenta blood vessel development	biological_process	developmental process	9	5417	13	20562	0.692308	0.00148429	0.0430764
GO:0061337	cardiac conduction	biological_process	biological regulation	9	5417	13	20562	0.692308	0.00148429	0.0430764
GO:0070542	response to fatty acid	biological_process	response to stimulus	16	5417	30	20562	0.533333	0.00149551	0.0430764
GO:0006376	mRNA splice site selection	biological_process	cellular component organization or biogenesis	12	5417	20	20562	0.6	0.00153568	0.0435549
GO:0007004	telomere maintenance via telomerase	biological_process	cellular component organization or biogenesis	12	5417	20	20562	0.6	0.00153568	0.0435549
GO:0010039	response to iron ion	biological_process	response to stimulus	12	5417	20	20562	0.6	0.00153568	0.0435549
GO:0050918	positive chemotaxis	biological_process	locomotion	23	5417	49	20562	0.469388	0.00153279	0.0435549
GO:2000134	negative regulation of G1/S transition of mitotic cell cycle	biological_process	biological regulation	19	5417	38	20562	0.5	0.00153093	0.0435549
GO:0035335	peptidyl-tyrosine dephosphorylation	biological_process	cellular process	40	5417	99	20562	0.40404	0.0015709	0.0444177
GO:0006469	negative regulation of protein kinase activity	biological_process	biological regulation	33	5417	78	20562	0.423077	0.00158505	0.0445451
GO:0090090	negative regulation of canonical Wnt signaling pathway	biological_process	biological regulation	51	5417	133	20562	0.383459	0.00158024	0.0445451
GO:0021987	cerebral cortex development	biological_process	developmental process	35	5417	84	20562	0.416667	0.00160261	0.0449021
GO:0000054	ribosomal subunit export from nucleus	biological_process	cellular component organization or biogenesis	6	5417	7	20562	0.857143	0.00180852	0.0475044
GO:0000076	DNA replication checkpoint	biological_process	biological regulation	6	5417	7	20562	0.857143	0.00180852	0.0475044
GO:0000183	chromatin silencing at rDNA	biological_process	biological regulation	6	5417	7	20562	0.857143	0.00180852	0.0475044
GO:0000395	mRNA 5'-splice site recognition	biological_process	cellular component organization or biogenesis	6	5417	7	20562	0.857143	0.00180852	0.0475044
GO:0002693	positive regulation of cellular extravasation	biological_process	biological regulation	6	5417	7	20562	0.857143	0.00180852	0.0475044
GO:0003151	outflow tract morphogenesis	biological_process	developmental process	26	5417	58	20562	0.448276	0.00179636	0.0475044
GO:0006189	'de novo' IMP biosynthetic process	biological_process	cellular process	6	5417	7	20562	0.857143	0.00180852	0.0475044
GO:0006267	pre-replicative complex assembly involved in nuclear cell cycle DNA replication	biological_process	cellular component organization or biogenesis	6	5417	7	20562	0.857143	0.00180852	0.0475044
GO:0009113	purine nucleobase biosynthetic process	biological_process	cellular process	6	5417	7	20562	0.857143	0.00180852	0.0475044
GO:0009299	mRNA transcription	biological_process	cellular process	6	5417	7	20562	0.857143	0.00180852	0.0475044
GO:0010042	response to manganese ion	biological_process	response to stimulus	8	5417	11	20562	0.727273	0.00172077	0.0475044
GO:0010825	positive regulation of centrosome duplication	biological_process	biological regulation	6	5417	7	20562	0.857143	0.00180852	0.0475044
GO:0010826	negative regulation of centrosome duplication	biological_process	regulation of biological process	6	5417	7	20562	0.857143	0.00180852	0.0475044
GO:0031204	posttranslational protein targeting to membrane, translocation	biological_process	localization	6	5417	7	20562	0.857143	0.00180852	0.0475044
GO:0032024	positive regulation of insulin secretion	biological_process	cellular process	25	5417	55	20562	0.454545	0.00172063	0.0475044
GO:0042985	negative regulation of amyloid precursor protein biosynthetic process	biological_process	biological regulation	6	5417	7	20562	0.857143	0.00180852	0.0475044
GO:0045842	positive regulation of mitotic metaphase/anaphase transition	biological_process	cellular component organization or biogenesis	8	5417	11	20562	0.727273	0.00172077	0.0475044
GO:0051272	positive regulation of cellular component movement	biological_process	biological regulation	8	5417	11	20562	0.727273	0.00172077	0.0475044
GO:0071276	cellular response to cadmium ion	biological_process	cellular process	17	5417	33	20562	0.515152	0.00176891	0.0475044
GO:1902083	negative regulation of peptidyl-cysteine S-nitrosylation	biological_process	biological regulation	6	5417	7	20562	0.857143	0.00180852	0.0475044
GO:1902751	positive regulation of cell cycle G2/M phase transition	biological_process	biological regulation	6	5417	7	20562	0.857143	0.00180852	0.0475044
GO:1904751	positive regulation of protein localization to nucleolus	biological_process	biological regulation	6	5417	7	20562	0.857143	0.00180852	0.0475044
GO:0007091	metaphase/anaphase transition of mitotic cell cycle	biological_process	biological regulation	7	5417	9	20562	0.777778	0.00187575	0.0477773
GO:0031532	actin cytoskeleton reorganization	biological_process	cellular component organization or biogenesis	27	5417	61	20562	0.442623	0.00186058	0.0477773
GO:0034405	response to fluid shear stress	biological_process	response to stimulus	7	5417	9	20562	0.777778	0.00187575	0.0477773
GO:0034638	phosphatidylcholine catabolic process	biological_process	cellular process	7	5417	9	20562	0.777778	0.00187575	0.0477773
GO:0035633	maintenance of permeability of blood-brain barrier	biological_process	biological regulation	7	5417	9	20562	0.777778	0.00187575	0.0477773
GO:0042178	xenobiotic catabolic process	biological_process	cellular process	7	5417	9	20562	0.777778	0.00187575	0.0477773
GO:0046653	tetrahydrofolate metabolic process	biological_process	cellular process	7	5417	9	20562	0.777778	0.00187575	0.0477773
GO:0048846	axon extension involved in axon guidance	biological_process	cellular component organization or biogenesis	7	5417	9	20562	0.777778	0.00187575	0.0477773
GO:0050728	negative regulation of inflammatory response	biological_process	biological regulation	43	5417	109	20562	0.394495	0.00187404	0.0477773
GO:0060426	lung vasculature development	biological_process	developmental process	7	5417	9	20562	0.777778	0.00187575	0.0477773
GO:1903146	regulation of autophagy of mitochondrion	biological_process	cellular component organization or biogenesis	7	5417	9	20562	0.777778	0.00187575	0.0477773
GO:0006302	double-strand break repair	biological_process	cellular process	28	5417	64	20562	0.4375	0.00191393	0.0484827
GO:0071230	cellular response to amino acid stimulus	biological_process	cellular process	28	5417	64	20562	0.4375	0.00191393	0.0484827
GO:0045648	positive regulation of erythrocyte differentiation	biological_process	developmental process	15	5417	28	20562	0.535714	0.00197437	0.0494715
GO:0048844	artery morphogenesis	biological_process	developmental process	15	5417	28	20562	0.535714	0.00197437	0.0494715
GO:0060236	regulation of mitotic spindle organization	biological_process	biological regulation	11	5417	18	20562	0.611111	0.00197265	0.0494715
GO:0061158	3'-UTR-mediated mRNA destabilization	biological_process	biological regulation	11	5417	18	20562	0.611111	0.00197265	0.0494715
GO:0030855	epithelial cell differentiation	biological_process	cellular process	30	5417	70	20562	0.428571	0.00199083	0.0497491
GO:0060348	bone development	biological_process	developmental process	31	5417	73	20562	0.424658	0.00201585	0.0502388
GO:0001568	blood vessel development	biological_process	developmental process	33	5417	79	20562	0.417722	0.00204273	0.0505146
GO:0007050	cell cycle arrest	biological_process	cellular process	35	5417	85	20562	0.411765	0.00204331	0.0505146
GO:0070373	negative regulation of ERK1 and ERK2 cascade	biological_process	biological regulation	35	5417	85	20562	0.411765	0.00204331	0.0505146
GO:0031668	cellular response to extracellular stimulus	biological_process	cellular process	13	5417	23	20562	0.565217	0.00208068	0.0510291
GO:0034968	histone lysine methylation	biological_process	cellular component organization or biogenesis	13	5417	23	20562	0.565217	0.00208068	0.0510291
GO:0060384	innervation	biological_process	developmental process	13	5417	23	20562	0.565217	0.00208068	0.0510291
GO:0021915	neural tube development	biological_process	developmental process	24	5417	53	20562	0.45283	0.00224735	0.0549708
GO:0050873	brown fat cell differentiation	biological_process	cellular process	19	5417	39	20562	0.487179	0.00225502	0.0550129
GO:1902042	negative regulation of extrinsic apoptotic signaling pathway via death domain receptors	biological_process	cellular process	16	5417	31	20562	0.516129	0.00234079	0.0569551
GO:0018105	peptidyl-serine phosphorylation	biological_process	cellular process	61	5417	167	20562	0.365269	0.00234787	0.0569775
GO:0001843	neural tube closure	biological_process	developmental process	40	5417	101	20562	0.39604	0.00243296	0.0588878
GO:0071392	cellular response to estradiol stimulus	biological_process	cellular process	20	5417	42	20562	0.47619	0.00246223	0.0594406
GO:0040037	negative regulation of fibroblast growth factor receptor signaling pathway	biological_process	biological regulation	10	5417	16	20562	0.625	0.00251825	0.0598554
GO:0043116	negative regulation of vascular permeability	biological_process	biological regulation	10	5417	16	20562	0.625	0.00251825	0.0598554
GO:0043968	histone H2A acetylation	biological_process	cellular component organization or biogenesis	10	5417	16	20562	0.625	0.00251825	0.0598554
GO:0051897	positive regulation of protein kinase B signaling	biological_process	biological regulation	48	5417	126	20562	0.380952	0.00248914	0.0598554
GO:0071318	cellular response to ATP	biological_process	cellular process	10	5417	16	20562	0.625	0.00251825	0.0598554
GO:0071625	vocalization behavior	biological_process	behavior	10	5417	16	20562	0.625	0.00251825	0.0598554
GO:0042632	cholesterol homeostasis	biological_process	biological regulation	37	5417	92	20562	0.402174	0.00253671	0.0601396
GO:0001836	release of cytochrome c from mitochondria	biological_process	biological regulation	14	5417	26	20562	0.538462	0.00260929	0.0612907
GO:0031297	replication fork processing	biological_process	cellular process	14	5417	26	20562	0.538462	0.00260929	0.0612907
GO:0031398	positive regulation of protein ubiquitination	biological_process	cellular process	32	5417	77	20562	0.415584	0.00261178	0.0612907
GO:0071260	cellular response to mechanical stimulus	biological_process	cellular process	32	5417	77	20562	0.415584	0.00261178	0.0612907
GO:0001958	endochondral ossification	biological_process	multicellular organismal process	17	5417	34	20562	0.5	0.00267734	0.0626702
GO:0007088	regulation of mitotic nuclear division	biological_process	biological regulation	12	5417	21	20562	0.571429	0.00272822	0.0632208
GO:0010165	response to X-ray	biological_process	response to stimulus	12	5417	21	20562	0.571429	0.00272822	0.0632208
GO:0051056	regulation of small GTPase mediated signal transduction	biological_process	biological regulation	12	5417	21	20562	0.571429	0.00272822	0.0632208
GO:0051770	positive regulation of nitric-oxide synthase biosynthetic process	biological_process	biological regulation	12	5417	21	20562	0.571429	0.00272822	0.0632208
GO:0001755	neural crest cell migration	biological_process	cellular process	22	5417	48	20562	0.458333	0.00280198	0.0647679
GO:0030032	lamellipodium assembly	biological_process	cellular component organization or biogenesis	18	5417	37	20562	0.486486	0.00297966	0.067857
GO:0033993	response to lipid	biological_process	response to stimulus	18	5417	37	20562	0.486486	0.00297966	0.067857
GO:0043388	positive regulation of DNA binding	biological_process	biological regulation	18	5417	37	20562	0.486486	0.00297966	0.067857
GO:0048026	positive regulation of mRNA splicing, via spliceosome	biological_process	biological regulation	18	5417	37	20562	0.486486	0.00297966	0.067857
GO:0048545	response to steroid hormone	biological_process	response to stimulus	18	5417	37	20562	0.486486	0.00297966	0.067857
GO:0048565	digestive tract development	biological_process	developmental process	18	5417	37	20562	0.486486	0.00297966	0.067857
GO:0016525	negative regulation of angiogenesis	biological_process	biological regulation	40	5417	102	20562	0.392157	0.00299948	0.0681405
GO:0006955	immune response	biological_process	response to stimulus	93	5417	274	20562	0.339416	0.0030502	0.0689538
GO:0031397	negative regulation of protein ubiquitination	biological_process	biological regulation	24	5417	54	20562	0.444444	0.00304744	0.0689538
GO:0007010	cytoskeleton organization	biological_process	cellular component organization or biogenesis	53	5417	143	20562	0.370629	0.00306672	0.0691583
GO:0045765	regulation of angiogenesis	biological_process	biological regulation	15	5417	29	20562	0.517241	0.00310189	0.0696117
GO:1900745	positive regulation of p38MAPK cascade	biological_process	biological regulation	15	5417	29	20562	0.517241	0.00310189	0.0696117
GO:0051591	response to cAMP	biological_process	response to stimulus	25	5417	57	20562	0.438596	0.00313819	0.070256
GO:0016572	histone phosphorylation	biological_process	cellular component organization or biogenesis	9	5417	14	20562	0.642857	0.00318483	0.0702791
GO:0032233	positive regulation of actin filament bundle assembly	biological_process	biological regulation	9	5417	14	20562	0.642857	0.00318483	0.0702791
GO:0043039	tRNA aminoacylation	biological_process	cellular process	9	5417	14	20562	0.642857	0.00318483	0.0702791
GO:0060340	positive regulation of type I interferon-mediated signaling pathway	biological_process	cellular process	9	5417	14	20562	0.642857	0.00318483	0.0702791
GO:0061014	positive regulation of mRNA catabolic process	biological_process	biological regulation	9	5417	14	20562	0.642857	0.00318483	0.0702791
GO:0070986	left/right axis specification	biological_process	developmental process	9	5417	14	20562	0.642857	0.00318483	0.0702791
GO:0031623	receptor internalization	biological_process	cellular process	19	5417	40	20562	0.475	0.00324606	0.0714598
GO:0050885	neuromuscular process controlling balance	biological_process	multicellular organismal process	27	5417	63	20562	0.428571	0.00326386	0.071681
GO:0045665	negative regulation of neuron differentiation	biological_process	biological regulation	33	5417	81	20562	0.407407	0.00330652	0.0724457
GO:0018107	peptidyl-threonine phosphorylation	biological_process	cellular process	30	5417	72	20562	0.416667	0.00333699	0.0729403
GO:0000302	response to reactive oxygen species	biological_process	response to stimulus	13	5417	24	20562	0.541667	0.00345237	0.0745809
GO:0007413	axonal fasciculation	biological_process	cellular component organization or biogenesis	13	5417	24	20562	0.541667	0.00345237	0.0745809
GO:0033627	cell adhesion mediated by integrin	biological_process	biological adhesion	13	5417	24	20562	0.541667	0.00345237	0.0745809
GO:0050730	regulation of peptidyl-tyrosine phosphorylation	biological_process	biological regulation	13	5417	24	20562	0.541667	0.00345237	0.0745809
GO:0071375	cellular response to peptide hormone stimulus	biological_process	response to stimulus	13	5417	24	20562	0.541667	0.00345237	0.0745809
GO:0006913	nucleocytoplasmic transport	biological_process	localization	20	5417	43	20562	0.465116	0.00347666	0.0747563
GO:0055072	iron ion homeostasis	biological_process	biological regulation	20	5417	43	20562	0.465116	0.00347666	0.0747563
GO:0042771	intrinsic apoptotic signaling pathway in response to DNA damage by p53 class mediator	biological_process	biological regulation	16	5417	32	20562	0.5	0.00354769	0.0759304
GO:2000379	positive regulation of reactive oxygen species metabolic process	biological_process	biological regulation	16	5417	32	20562	0.5	0.00354769	0.0759304
GO:0031954	positive regulation of protein autophosphorylation	biological_process	biological regulation	11	5417	19	20562	0.578947	0.00357484	0.0761589
GO:0046847	filopodium assembly	biological_process	cellular component organization or biogenesis	11	5417	19	20562	0.578947	0.00357484	0.0761589
GO:0009887	animal organ morphogenesis	biological_process	developmental process	52	5417	141	20562	0.368794	0.00375239	0.0797576
GO:0045773	positive regulation of axon extension	biological_process	biological regulation	22	5417	49	20562	0.44898	0.00383614	0.0813509
GO:0071479	cellular response to ionizing radiation	biological_process	cellular process	17	5417	35	20562	0.485714	0.00394189	0.0834021
GO:0032495	response to muramyl dipeptide	biological_process	response to stimulus	8	5417	12	20562	0.666667	0.00396907	0.0834045
GO:0035456	response to interferon-beta	biological_process	response to stimulus	8	5417	12	20562	0.666667	0.00396907	0.0834045
GO:0051926	negative regulation of calcium ion transport	biological_process	biological regulation	8	5417	12	20562	0.666667	0.00396907	0.0834045
GO:0007566	embryo implantation	biological_process	developmental process	24	5417	55	20562	0.436364	0.00407464	0.0854289
GO:0045861	negative regulation of proteolysis	biological_process	biological regulation	14	5417	27	20562	0.518519	0.00411693	0.0859257
GO:0048041	focal adhesion assembly	biological_process	biological adhesion	14	5417	27	20562	0.518519	0.00411693	0.0859257
GO:0008654	phospholipid biosynthetic process	biological_process	cellular process	26	5417	61	20562	0.42623	0.00421205	0.0877131
GO:0043113	receptor clustering	biological_process	localization	18	5417	38	20562	0.473684	0.00428352	0.089001
GO:0000448	cleavage in ITS2 between 5.8S rRNA and LSU-rRNA of tricistronic rRNA transcript (SSU-rRNA, 5.8S rRNA, LSU-rRNA)	biological_process	cellular component organization or biogenesis	4	5417	4	20562	1	0.00481304	0.090702
GO:0000731	DNA synthesis involved in DNA repair	biological_process	cellular process	7	5417	10	20562	0.7	0.00482645	0.090702
GO:0001522	pseudouridine synthesis	biological_process	metabolic process	10	5417	17	20562	0.588235	0.00467823	0.090702
GO:0001935	endothelial cell proliferation	biological_process	cell proliferation	10	5417	17	20562	0.588235	0.00467823	0.090702
GO:0002544	chronic inflammatory response	biological_process	response to stimulus	7	5417	10	20562	0.7	0.00482645	0.090702
GO:0002687	positive regulation of leukocyte migration	biological_process	biological regulation	12	5417	22	20562	0.545455	0.00457358	0.090702
GO:0003273	cell migration involved in endocardial cushion formation	biological_process	cellular process	4	5417	4	20562	1	0.00481304	0.090702
GO:0006139	nucleobase-containing compound metabolic process	biological_process	cellular process	15	5417	30	20562	0.5	0.00470826	0.090702
GO:0006235	dTTP biosynthetic process	biological_process	cellular process	4	5417	4	20562	1	0.00481304	0.090702
GO:0006272	leading strand elongation	biological_process	cellular process	4	5417	4	20562	1	0.00481304	0.090702
GO:0006564	L-serine biosynthetic process	biological_process	cellular process	4	5417	4	20562	1	0.00481304	0.090702
GO:0006616	SRP-dependent cotranslational protein targeting to membrane, translocation	biological_process	localization	7	5417	10	20562	0.7	0.00482645	0.090702
GO:0007346	regulation of mitotic cell cycle	biological_process	biological regulation	37	5417	95	20562	0.389474	0.00480272	0.090702
GO:0008608	attachment of spindle microtubules to kinetochore	biological_process	cellular process	7	5417	10	20562	0.7	0.00482645	0.090702
GO:0016071	mRNA metabolic process	biological_process	cellular process	4	5417	4	20562	1	0.00481304	0.090702
GO:0030501	positive regulation of bone mineralization	biological_process	biological regulation	20	5417	44	20562	0.454545	0.00481614	0.090702
GO:0032728	positive regulation of interferon-beta production	biological_process	biological regulation	15	5417	30	20562	0.5	0.00470826	0.090702
GO:0032925	regulation of activin receptor signaling pathway	biological_process	biological regulation	4	5417	4	20562	1	0.00481304	0.090702
GO:0034975	protein folding in endoplasmic reticulum	biological_process	cellular process	4	5417	4	20562	1	0.00481304	0.090702
GO:0035338	long-chain fatty-acyl-CoA biosynthetic process	biological_process	metabolic process	7	5417	10	20562	0.7	0.00482645	0.090702
GO:0039534	negative regulation of MDA-5 signaling pathway	biological_process	biological regulation	4	5417	4	20562	1	0.00481304	0.090702
GO:0040015	negative regulation of multicellular organism growth	biological_process	developmental process	10	5417	17	20562	0.588235	0.00467823	0.090702
GO:0043534	blood vessel endothelial cell migration	biological_process	cellular process	7	5417	10	20562	0.7	0.00482645	0.090702
GO:0045604	regulation of epidermal cell differentiation	biological_process	biological regulation	4	5417	4	20562	1	0.00481304	0.090702
GO:0045786	negative regulation of cell cycle	biological_process	biological regulation	20	5417	44	20562	0.454545	0.00481614	0.090702
GO:0045839	negative regulation of mitotic nuclear division	biological_process	biological regulation	7	5417	10	20562	0.7	0.00482645	0.090702
GO:0045876	positive regulation of sister chromatid cohesion	biological_process	biological regulation	4	5417	4	20562	1	0.00481304	0.090702
GO:0046654	tetrahydrofolate biosynthetic process	biological_process	cellular process	4	5417	4	20562	1	0.00481304	0.090702
GO:0048870	cell motility	biological_process	cellular process	15	5417	30	20562	0.5	0.00470826	0.090702
GO:0051292	nuclear pore complex assembly	biological_process	cellular component organization or biogenesis	7	5417	10	20562	0.7	0.00482645	0.090702
GO:0051315	attachment of mitotic spindle microtubules to kinetochore	biological_process	cellular component organization or biogenesis	7	5417	10	20562	0.7	0.00482645	0.090702
GO:0051385	response to mineralocorticoid	biological_process	response to stimulus	4	5417	4	20562	1	0.00481304	0.090702
GO:0051987	positive regulation of attachment of spindle microtubules to kinetochore	biological_process	biological regulation	4	5417	4	20562	1	0.00481304	0.090702
GO:0060766	negative regulation of androgen receptor signaling pathway	biological_process	biological regulation	10	5417	17	20562	0.588235	0.00467823	0.090702
GO:0070278	extracellular matrix constituent secretion	biological_process	cellular component organization or biogenesis	4	5417	4	20562	1	0.00481304	0.090702
GO:0071498	cellular response to fluid shear stress	biological_process	cellular process	10	5417	17	20562	0.588235	0.00467823	0.090702
GO:0090240	positive regulation of histone H4 acetylation	biological_process	biological regulation	4	5417	4	20562	1	0.00481304	0.090702
GO:1900365	positive regulation of mRNA polyadenylation	biological_process	cellular process	4	5417	4	20562	1	0.00481304	0.090702
GO:1900425	negative regulation of defense response to bacterium	biological_process	negative regulation of biological process	4	5417	4	20562	1	0.00481304	0.090702
GO:1901991	negative regulation of mitotic cell cycle phase transition	biological_process	biological regulation	4	5417	4	20562	1	0.00481304	0.090702
GO:1902176	negative regulation of oxidative stress-induced intrinsic apoptotic signaling pathway	biological_process	regulation of biological process	7	5417	10	20562	0.7	0.00482645	0.090702
GO:1902966	positive regulation of protein localization to early endosome	biological_process	biological regulation	7	5417	10	20562	0.7	0.00482645	0.090702
GO:1902975	mitotic DNA replication initiation	biological_process	cellular process	4	5417	4	20562	1	0.00481304	0.090702
GO:1903025	regulation of RNA polymerase II regulatory region sequence-specific DNA binding	biological_process	biological regulation	4	5417	4	20562	1	0.00481304	0.090702
GO:1990410	adrenomedullin receptor signaling pathway	biological_process	biological regulation	4	5417	4	20562	1	0.00481304	0.090702
GO:2000279	negative regulation of DNA biosynthetic process	biological_process	biological regulation	10	5417	17	20562	0.588235	0.00467823	0.090702
GO:2001243	negative regulation of intrinsic apoptotic signaling pathway	biological_process	biological regulation	15	5417	30	20562	0.5	0.00470826	0.090702
GO:0006470	protein dephosphorylation	biological_process	cellular process	62	5417	175	20562	0.354286	0.00485481	0.0910498
GO:0017148	negative regulation of translation	biological_process	biological regulation	35	5417	89	20562	0.393258	0.00500314	0.0936417
GO:0018108	peptidyl-tyrosine phosphorylation	biological_process	cellular process	52	5417	143	20562	0.363636	0.00520753	0.0972703
GO:0090314	positive regulation of protein targeting to membrane	biological_process	biological regulation	16	5417	33	20562	0.484848	0.00522183	0.0973408
GO:0030509	BMP signaling pathway	biological_process	biological regulation	31	5417	77	20562	0.402597	0.00532835	0.0991267
GO:0010595	positive regulation of endothelial cell migration	biological_process	biological regulation	24	5417	56	20562	0.428571	0.00537585	0.0998095
GO:0000056	ribosomal small subunit export from nucleus	biological_process	cellular component organization or biogenesis	6	5417	8	20562	0.75	0.00561171	0.0999727
GO:0000467	exonucleolytic trimming to generate mature 3'-end of 5.8S rRNA from tricistronic rRNA transcript (SSU-rRNA, 5.8S rRNA, LSU-rRNA)	biological_process	cellular component organization or biogenesis	6	5417	8	20562	0.75	0.00561171	0.0999727
GO:0002819	regulation of adaptive immune response	biological_process	biological regulation	6	5417	8	20562	0.75	0.00561171	0.0999727
GO:0003007	heart morphogenesis	biological_process	developmental process	29	5417	71	20562	0.408451	0.00543037	0.0999727
GO:0006220	pyrimidine nucleotide metabolic process	biological_process	cellular process	6	5417	8	20562	0.75	0.00561171	0.0999727
GO:0006909	phagocytosis	biological_process	localization	28	5417	68	20562	0.411765	0.00545979	0.0999727
GO:0010596	negative regulation of endothelial cell migration	biological_process	biological regulation	13	5417	25	20562	0.52	0.00547391	0.0999727
GO:0014823	response to activity	biological_process	response to stimulus	25	5417	59	20562	0.423729	0.00543281	0.0999727
GO:0030512	negative regulation of transforming growth factor beta receptor signaling pathway	biological_process	biological regulation	27	5417	65	20562	0.415385	0.00547178	0.0999727
GO:0031053	primary miRNA processing	biological_process	biological regulation	6	5417	8	20562	0.75	0.00561171	0.0999727
GO:0032147	activation of protein kinase activity	biological_process	biological regulation	39	5417	102	20562	0.382353	0.00557189	0.0999727
GO:0034616	response to laminar fluid shear stress	biological_process	response to stimulus	6	5417	8	20562	0.75	0.00561171	0.0999727
GO:0040020	regulation of meiotic nuclear division	biological_process	biological regulation	6	5417	8	20562	0.75	0.00561171	0.0999727
GO:0044829	positive regulation by host of viral genome replication	biological_process	biological regulation	6	5417	8	20562	0.75	0.00561171	0.0999727
GO:0045602	negative regulation of endothelial cell differentiation	biological_process	biological regulation	6	5417	8	20562	0.75	0.00561171	0.0999727
GO:0050920	regulation of chemotaxis	biological_process	biological regulation	6	5417	8	20562	0.75	0.00561171	0.0999727
GO:0060763	mammary duct terminal end bud growth	biological_process	developmental process	6	5417	8	20562	0.75	0.00561171	0.0999727
GO:0061042	vascular wound healing	biological_process	multicellular organismal process	6	5417	8	20562	0.75	0.00561171	0.0999727
GO:0061314	Notch signaling involved in heart development	biological_process	biological regulation	6	5417	8	20562	0.75	0.00561171	0.0999727
GO:0061469	regulation of type B pancreatic cell proliferation	biological_process	cell proliferation	6	5417	8	20562	0.75	0.00561171	0.0999727
GO:2000096	positive regulation of Wnt signaling pathway, planar cell polarity pathway	biological_process	biological regulation	6	5417	8	20562	0.75	0.00561171	0.0999727
GO:0050775	positive regulation of dendrite morphogenesis	biological_process	cellular component organization or biogenesis	17	5417	36	20562	0.472222	0.00565852	0.100613
GO:0001501	skeletal system development	biological_process	developmental process	44	5417	118	20562	0.372881	0.00577862	0.100675
GO:0001945	lymph vessel development	biological_process	developmental process	9	5417	15	20562	0.6	0.00610845	0.100675
GO:0003184	pulmonary valve morphogenesis	biological_process	developmental process	9	5417	15	20562	0.6	0.00610845	0.100675
GO:0006275	regulation of DNA replication	biological_process	biological regulation	11	5417	20	20562	0.55	0.00606715	0.100675
GO:0006590	thyroid hormone generation	biological_process	biological regulation	9	5417	15	20562	0.6	0.00610845	0.100675
GO:0010569	regulation of double-strand break repair via homologous recombination	biological_process	cellular process	11	5417	20	20562	0.55	0.00606715	0.100675
GO:0014074	response to purine-containing compound	biological_process	response to stimulus	5	5417	6	20562	0.833333	0.00593557	0.100675
GO:0016075	rRNA catabolic process	biological_process	cellular process	9	5417	15	20562	0.6	0.00610845	0.100675
GO:0018393	internal peptidyl-lysine acetylation	biological_process	cellular process	5	5417	6	20562	0.833333	0.00593557	0.100675
GO:0021637	trigeminal nerve structural organization	biological_process	multicellular organismal process	5	5417	6	20562	0.833333	0.00593557	0.100675
GO:0030177	positive regulation of Wnt signaling pathway	biological_process	cellular process	18	5417	39	20562	0.461538	0.00602224	0.100675
GO:0030278	regulation of ossification	biological_process	biological regulation	11	5417	20	20562	0.55	0.00606715	0.100675
GO:0031115	negative regulation of microtubule polymerization	biological_process	biological regulation	9	5417	15	20562	0.6	0.00610845	0.100675
GO:0032232	negative regulation of actin filament bundle assembly	biological_process	biological regulation	5	5417	6	20562	0.833333	0.00593557	0.100675
GO:0032481	positive regulation of type I interferon production	biological_process	multicellular organismal process	11	5417	20	20562	0.55	0.00606715	0.100675
GO:0032781	positive regulation of ATPase activity	biological_process	biological regulation	18	5417	39	20562	0.461538	0.00602224	0.100675
GO:0032963	collagen metabolic process	biological_process	metabolic process	9	5417	15	20562	0.6	0.00610845	0.100675
GO:0034080	CENP-A containing nucleosome assembly	biological_process	cellular component organization or biogenesis	5	5417	6	20562	0.833333	0.00593557	0.100675
GO:0036003	positive regulation of transcription from RNA polymerase II promoter in response to stress	biological_process	biological regulation	5	5417	6	20562	0.833333	0.00593557	0.100675
GO:0042177	negative regulation of protein catabolic process	biological_process	biological regulation	18	5417	39	20562	0.461538	0.00602224	0.100675
GO:0051124	synaptic growth at neuromuscular junction	biological_process	cellular component organization or biogenesis	5	5417	6	20562	0.833333	0.00593557	0.100675
GO:0051256	mitotic spindle midzone assembly	biological_process	cellular component organization or biogenesis	5	5417	6	20562	0.833333	0.00593557	0.100675
GO:0051443	positive regulation of ubiquitin-protein transferase activity	biological_process	biological regulation	11	5417	20	20562	0.55	0.00606715	0.100675
GO:0051450	myoblast proliferation	biological_process	cell proliferation	5	5417	6	20562	0.833333	0.00593557	0.100675
GO:0051984	positive regulation of chromosome segregation	biological_process	biological regulation	5	5417	6	20562	0.833333	0.00593557	0.100675
GO:0060218	hematopoietic stem cell differentiation	biological_process	developmental process	9	5417	15	20562	0.6	0.00610845	0.100675
GO:0060996	dendritic spine development	biological_process	cellular component organization or biogenesis	11	5417	20	20562	0.55	0.00606715	0.100675
GO:0061051	positive regulation of cell growth involved in cardiac muscle cell development	biological_process	biological regulation	9	5417	15	20562	0.6	0.00610845	0.100675
GO:0061419	positive regulation of transcription from RNA polymerase II promoter in response to hypoxia	biological_process	biological regulation	5	5417	6	20562	0.833333	0.00593557	0.100675
GO:0062009	secondary palate development	biological_process	developmental process	9	5417	15	20562	0.6	0.00610845	0.100675
GO:0070935	3'-UTR-mediated mRNA stabilization	biological_process	biological regulation	9	5417	15	20562	0.6	0.00610845	0.100675
GO:0071459	protein localization to chromosome, centromeric region	biological_process	localization	5	5417	6	20562	0.833333	0.00593557	0.100675
GO:0071850	mitotic cell cycle arrest	biological_process	cellular process	9	5417	15	20562	0.6	0.00610845	0.100675
GO:0072201	negative regulation of mesenchymal cell proliferation	biological_process	biological regulation	5	5417	6	20562	0.833333	0.00593557	0.100675
GO:1901842	negative regulation of high voltage-gated calcium channel activity	biological_process	biological regulation	5	5417	6	20562	0.833333	0.00593557	0.100675
GO:1902416	positive regulation of mRNA binding	biological_process	biological regulation	5	5417	6	20562	0.833333	0.00593557	0.100675
GO:1902991	regulation of amyloid precursor protein catabolic process	biological_process	biological regulation	5	5417	6	20562	0.833333	0.00593557	0.100675
GO:1903243	negative regulation of cardiac muscle hypertrophy in response to stress	biological_process	biological regulation	5	5417	6	20562	0.833333	0.00593557	0.100675
GO:1904358	positive regulation of telomere maintenance via telomere lengthening	biological_process	biological regulation	5	5417	6	20562	0.833333	0.00593557	0.100675
GO:2000052	positive regulation of non-canonical Wnt signaling pathway	biological_process	regulation of biological process	5	5417	6	20562	0.833333	0.00593557	0.100675
GO:2000323	negative regulation of glucocorticoid receptor signaling pathway	biological_process	biological regulation	5	5417	6	20562	0.833333	0.00593557	0.100675
GO:0046330	positive regulation of JNK cascade	biological_process	biological regulation	35	5417	90	20562	0.388889	0.00614762	0.100961
GO:0071347	cellular response to interleukin-1	biological_process	cellular process	35	5417	90	20562	0.388889	0.00614762	0.100961
GO:0071353	cellular response to interleukin-4	biological_process	cellular process	14	5417	28	20562	0.5	0.00625949	0.102616
GO:0032465	regulation of cytokinesis	biological_process	cellular process	19	5417	42	20562	0.452381	0.00631851	0.103217
GO:0033209	tumor necrosis factor-mediated signaling pathway	biological_process	cellular process	19	5417	42	20562	0.452381	0.00631851	0.103217
GO:0016055	Wnt signaling pathway	biological_process	biological regulation	75	5417	220	20562	0.340909	0.00639318	0.104253
GO:0007018	microtubule-based movement	biological_process	cellular process	33	5417	84	20562	0.392857	0.00641277	0.104388
GO:0006357	regulation of transcription by RNA polymerase II	biological_process	cellular process	214	5417	701	20562	0.305278	0.00650779	0.105749
GO:0032259	methylation	biological_process	metabolic process	65	5417	187	20562	0.347594	0.00654727	0.106204
GO:0000724	double-strand break repair via homologous recombination	biological_process	cellular process	31	5417	78	20562	0.397436	0.00664903	0.107477
GO:0032436	positive regulation of proteasomal ubiquitin-dependent protein catabolic process	biological_process	biological regulation	31	5417	78	20562	0.397436	0.00664903	0.107477
GO:0010862	positive regulation of pathway-restricted SMAD protein phosphorylation	biological_process	biological regulation	21	5417	48	20562	0.4375	0.00673355	0.108653
GO:0031146	SCF-dependent proteasomal ubiquitin-dependent protein catabolic process	biological_process	metabolic process	22	5417	51	20562	0.431373	0.00686475	0.110577
GO:0009790	embryo development	biological_process	developmental process	28	5417	69	20562	0.405797	0.00691706	0.111033
GO:0048146	positive regulation of fibroblast proliferation	biological_process	biological regulation	28	5417	69	20562	0.405797	0.00691706	0.111033
GO:0030968	endoplasmic reticulum unfolded protein response	biological_process	biological regulation	23	5417	54	20562	0.425926	0.00695287	0.111415
GO:0000082	G1/S transition of mitotic cell cycle	biological_process	cellular process	26	5417	63	20562	0.412698	0.00700961	0.111936
GO:0016485	protein processing	biological_process	metabolic process	26	5417	63	20562	0.412698	0.00700961	0.111936
GO:0032722	positive regulation of chemokine production	biological_process	biological regulation	12	5417	23	20562	0.521739	0.0072931	0.116262
GO:0007093	mitotic cell cycle checkpoint	biological_process	biological regulation	16	5417	34	20562	0.470588	0.0074836	0.118685
GO:0030100	regulation of endocytosis	biological_process	cellular component organization or biogenesis	16	5417	34	20562	0.470588	0.0074836	0.118685
GO:0070371	ERK1 and ERK2 cascade	biological_process	biological regulation	16	5417	34	20562	0.470588	0.0074836	0.118685
GO:0001503	ossification	biological_process	multicellular organismal process	41	5417	110	20562	0.372727	0.00758207	0.120041
GO:0034101	erythrocyte homeostasis	biological_process	biological regulation	8	5417	13	20562	0.615385	0.00794471	0.124292
GO:0035999	tetrahydrofolate interconversion	biological_process	cellular process	8	5417	13	20562	0.615385	0.00794471	0.124292
GO:0045741	positive regulation of epidermal growth factor-activated receptor activity	biological_process	biological regulation	8	5417	13	20562	0.615385	0.00794471	0.124292
GO:0051024	positive regulation of immunoglobulin secretion	biological_process	biological regulation	8	5417	13	20562	0.615385	0.00794471	0.124292
GO:0060317	cardiac epithelial to mesenchymal transition	biological_process	cellular process	8	5417	13	20562	0.615385	0.00794471	0.124292
GO:0061052	negative regulation of cell growth involved in cardiac muscle cell development	biological_process	biological regulation	8	5417	13	20562	0.615385	0.00794471	0.124292
GO:2001028	positive regulation of endothelial cell chemotaxis	biological_process	biological regulation	8	5417	13	20562	0.615385	0.00794471	0.124292
GO:0001516	prostaglandin biosynthetic process	biological_process	cellular process	10	5417	18	20562	0.555556	0.00806021	0.124623
GO:0006405	RNA export from nucleus	biological_process	localization	10	5417	18	20562	0.555556	0.00806021	0.124623
GO:0016064	immunoglobulin mediated immune response	biological_process	immune system process	10	5417	18	20562	0.555556	0.00806021	0.124623
GO:0044319	wound healing, spreading of cells	biological_process	cellular process	10	5417	18	20562	0.555556	0.00806021	0.124623
GO:0045019	negative regulation of nitric oxide biosynthetic process	biological_process	biological regulation	10	5417	18	20562	0.555556	0.00806021	0.124623
GO:0050872	white fat cell differentiation	biological_process	cellular process	10	5417	18	20562	0.555556	0.00806021	0.124623
GO:0098761	cellular response to interleukin-7	biological_process	cellular process	10	5417	18	20562	0.555556	0.00806021	0.124623
GO:0050680	negative regulation of epithelial cell proliferation	biological_process	biological regulation	31	5417	79	20562	0.392405	0.00823084	0.127049
GO:0010613	positive regulation of cardiac muscle hypertrophy	biological_process	biological regulation	13	5417	26	20562	0.5	0.00833852	0.127224
GO:0030500	regulation of bone mineralization	biological_process	biological regulation	13	5417	26	20562	0.5	0.00833852	0.127224
GO:0034260	negative regulation of GTPase activity	biological_process	biological regulation	18	5417	40	20562	0.45	0.00829366	0.127224
GO:0045070	positive regulation of viral genome replication	biological_process	biological regulation	13	5417	26	20562	0.5	0.00833852	0.127224
GO:0045595	regulation of cell differentiation	biological_process	biological regulation	18	5417	40	20562	0.45	0.00829366	0.127224
GO:0045736	negative regulation of cyclin-dependent protein serine/threonine kinase activity	biological_process	cellular process	13	5417	26	20562	0.5	0.00833852	0.127224
GO:0097421	liver regeneration	biological_process	developmental process	18	5417	40	20562	0.45	0.00829366	0.127224
GO:0006366	transcription by RNA polymerase II	biological_process	cellular process	51	5417	143	20562	0.356643	0.00860217	0.131031
GO:0007169	transmembrane receptor protein tyrosine kinase signaling pathway	biological_process	biological regulation	42	5417	114	20562	0.368421	0.00871648	0.132554
GO:0032482	Rab protein signal transduction	biological_process	regulation of biological process	27	5417	67	20562	0.402985	0.0088006	0.133394
GO:0060395	SMAD protein signal transduction	biological_process	biological regulation	27	5417	67	20562	0.402985	0.0088006	0.133394
GO:0010467	gene expression	biological_process	metabolic process	21	5417	49	20562	0.428571	0.00890661	0.13456
GO:0051289	protein homotetramerization	biological_process	cellular component organization or biogenesis	26	5417	64	20562	0.40625	0.00889847	0.13456
GO:0010942	positive regulation of cell death	biological_process	biological regulation	25	5417	61	20562	0.409836	0.00897114	0.135313
GO:0030199	collagen fibril organization	biological_process	cellular component organization or biogenesis	22	5417	52	20562	0.423077	0.00898809	0.135348
GO:0010906	regulation of glucose metabolic process	biological_process	biological regulation	14	5417	29	20562	0.482759	0.00920658	0.138188
GO:0097150	neuronal stem cell population maintenance	biological_process	multicellular organismal process	14	5417	29	20562	0.482759	0.00920658	0.138188
GO:0071356	cellular response to tumor necrosis factor	biological_process	response to stimulus	49	5417	137	20562	0.357664	0.00929072	0.139225
GO:0000380	alternative mRNA splicing, via spliceosome	biological_process	cellular process	11	5417	21	20562	0.52381	0.00973997	0.144784
GO:0014902	myotube differentiation	biological_process	cellular process	11	5417	21	20562	0.52381	0.00973997	0.144784
GO:0051000	positive regulation of nitric-oxide synthase activity	biological_process	metabolic process	11	5417	21	20562	0.52381	0.00973997	0.144784
GO:0071354	cellular response to interleukin-6	biological_process	response to stimulus	11	5417	21	20562	0.52381	0.00973997	0.144784
GO:1900006	positive regulation of dendrite development	biological_process	biological regulation	11	5417	21	20562	0.52381	0.00973997	0.144784
GO:0009749	response to glucose	biological_process	response to stimulus	32	5417	83	20562	0.385542	0.00986343	0.146384
GO:0051260	protein homooligomerization	biological_process	cellular component organization or biogenesis	43	5417	118	20562	0.364407	0.00993589	0.147223
GO:0006809	nitric oxide biosynthetic process	biological_process	biological regulation	7	5417	11	20562	0.636364	0.0102614	0.149177
GO:0006977	DNA damage response, signal transduction by p53 class mediator resulting in cell cycle arrest	biological_process	biological regulation	7	5417	11	20562	0.636364	0.0102614	0.149177
GO:0018401	peptidyl-proline hydroxylation to 4-hydroxy-L-proline	biological_process	cellular process	7	5417	11	20562	0.636364	0.0102614	0.149177
GO:0033210	leptin-mediated signaling pathway	biological_process	biological regulation	7	5417	11	20562	0.636364	0.0102614	0.149177
GO:0033598	mammary gland epithelial cell proliferation	biological_process	cell proliferation	7	5417	11	20562	0.636364	0.0102614	0.149177
GO:0034501	protein localization to kinetochore	biological_process	localization	7	5417	11	20562	0.636364	0.0102614	0.149177
GO:0036444	calcium import into the mitochondrion	biological_process	localization	7	5417	11	20562	0.636364	0.0102614	0.149177
GO:0045603	positive regulation of endothelial cell differentiation	biological_process	positive regulation of biological process	7	5417	11	20562	0.636364	0.0102614	0.149177
GO:0070213	protein auto-ADP-ribosylation	biological_process	cellular process	7	5417	11	20562	0.636364	0.0102614	0.149177
GO:0099562	maintenance of postsynaptic density structure	biological_process	cellular component organization or biogenesis	7	5417	11	20562	0.636364	0.0102614	0.149177
GO:1900119	positive regulation of execution phase of apoptosis	biological_process	cellular process	7	5417	11	20562	0.636364	0.0102614	0.149177
GO:1904645	response to amyloid-beta	biological_process	response to stimulus	7	5417	11	20562	0.636364	0.0102614	0.149177
GO:0021510	spinal cord development	biological_process	developmental process	16	5417	35	20562	0.457143	0.0104661	0.151676
GO:0045737	positive regulation of cyclin-dependent protein serine/threonine kinase activity	biological_process	biological regulation	16	5417	35	20562	0.457143	0.0104661	0.151676
GO:0006636	unsaturated fatty acid biosynthetic process	biological_process	cellular process	9	5417	16	20562	0.5625	0.0107244	0.152551
GO:0008156	negative regulation of DNA replication	biological_process	biological regulation	9	5417	16	20562	0.5625	0.0107244	0.152551
GO:0019432	triglyceride biosynthetic process	biological_process	cellular process	9	5417	16	20562	0.5625	0.0107244	0.152551
GO:0030502	negative regulation of bone mineralization	biological_process	biological regulation	9	5417	16	20562	0.5625	0.0107244	0.152551
GO:0030950	establishment or maintenance of actin cytoskeleton polarity	biological_process	cellular component organization or biogenesis	9	5417	16	20562	0.5625	0.0107244	0.152551
GO:0043981	histone H4-K5 acetylation	biological_process	cellular component organization or biogenesis	9	5417	16	20562	0.5625	0.0107244	0.152551
GO:0043982	histone H4-K8 acetylation	biological_process	cellular component organization or biogenesis	9	5417	16	20562	0.5625	0.0107244	0.152551
GO:0046688	response to copper ion	biological_process	response to stimulus	9	5417	16	20562	0.5625	0.0107244	0.152551
GO:0051044	positive regulation of membrane protein ectodomain proteolysis	biological_process	cellular process	9	5417	16	20562	0.5625	0.0107244	0.152551
GO:0060411	cardiac septum morphogenesis	biological_process	developmental process	9	5417	16	20562	0.5625	0.0107244	0.152551
GO:0061053	somite development	biological_process	developmental process	9	5417	16	20562	0.5625	0.0107244	0.152551
GO:1905564	positive regulation of vascular endothelial cell proliferation	biological_process	biological regulation	9	5417	16	20562	0.5625	0.0107244	0.152551
GO:0000132	establishment of mitotic spindle orientation	biological_process	cellular component organization or biogenesis	17	5417	38	20562	0.447368	0.0108919	0.154458
GO:0040014	regulation of multicellular organism growth	biological_process	biological regulation	17	5417	38	20562	0.447368	0.0108919	0.154458
GO:0042246	tissue regeneration	biological_process	developmental process	12	5417	24	20562	0.5	0.0111338	0.157166
GO:0048747	muscle fiber development	biological_process	cellular process	12	5417	24	20562	0.5	0.0111338	0.157166
GO:2000573	positive regulation of DNA biosynthetic process	biological_process	biological regulation	12	5417	24	20562	0.5	0.0111338	0.157166
GO:0033574	response to testosterone	biological_process	response to stimulus	18	5417	41	20562	0.439024	0.0112047	0.157445
GO:0034504	protein localization to nucleus	biological_process	localization	18	5417	41	20562	0.439024	0.0112047	0.157445
GO:2001235	positive regulation of apoptotic signaling pathway	biological_process	biological regulation	18	5417	41	20562	0.439024	0.0112047	0.157445
GO:2001237	negative regulation of extrinsic apoptotic signaling pathway	biological_process	biological regulation	20	5417	47	20562	0.425532	0.0115518	0.162075
GO:0031648	protein destabilization	biological_process	biological regulation	22	5417	53	20562	0.415094	0.0116129	0.16244
GO:0032870	cellular response to hormone stimulus	biological_process	cellular process	21	5417	50	20562	0.42	0.0116125	0.16244
GO:0030261	chromosome condensation	biological_process	cellular component organization or biogenesis	13	5417	27	20562	0.481481	0.0122586	0.170697
GO:0060045	positive regulation of cardiac muscle cell proliferation	biological_process	cell proliferation	13	5417	27	20562	0.481481	0.0122586	0.170697
GO:0070979	protein K11-linked ubiquitination	biological_process	cellular process	13	5417	27	20562	0.481481	0.0122586	0.170697
GO:0043433	negative regulation of DNA-binding transcription factor activity	biological_process	cellular process	31	5417	81	20562	0.382716	0.0123272	0.171136
GO:0098869	cellular oxidant detoxification	biological_process	cellular process	31	5417	81	20562	0.382716	0.0123272	0.171136
GO:0000244	spliceosomal tri-snRNP complex assembly	biological_process	cellular component organization or biogenesis	6	5417	9	20562	0.666667	0.0130836	0.17431
GO:0005980	glycogen catabolic process	biological_process	cellular process	6	5417	9	20562	0.666667	0.0130836	0.17431
GO:0006541	glutamine metabolic process	biological_process	cellular process	10	5417	19	20562	0.526316	0.013044	0.17431
GO:0007405	neuroblast proliferation	biological_process	cell proliferation	10	5417	19	20562	0.526316	0.013044	0.17431
GO:0008064	regulation of actin polymerization or depolymerization	biological_process	biological regulation	6	5417	9	20562	0.666667	0.0130836	0.17431
GO:0016188	synaptic vesicle maturation	biological_process	cellular component organization or biogenesis	6	5417	9	20562	0.666667	0.0130836	0.17431
GO:0031396	regulation of protein ubiquitination	biological_process	biological regulation	10	5417	19	20562	0.526316	0.013044	0.17431
GO:0031571	mitotic G1 DNA damage checkpoint	biological_process	biological regulation	6	5417	9	20562	0.666667	0.0130836	0.17431
GO:0032308	positive regulation of prostaglandin secretion	biological_process	biological regulation	6	5417	9	20562	0.666667	0.0130836	0.17431
GO:0035767	endothelial cell chemotaxis	biological_process	cellular process	6	5417	9	20562	0.666667	0.0130836	0.17431
GO:0035994	response to muscle stretch	biological_process	response to stimulus	10	5417	19	20562	0.526316	0.013044	0.17431
GO:0042058	regulation of epidermal growth factor receptor signaling pathway	biological_process	biological regulation	6	5417	9	20562	0.666667	0.0130836	0.17431
GO:0042176	regulation of protein catabolic process	biological_process	biological regulation	10	5417	19	20562	0.526316	0.013044	0.17431
GO:0042994	cytoplasmic sequestering of transcription factor	biological_process	biological regulation	6	5417	9	20562	0.666667	0.0130836	0.17431
GO:0043149	stress fiber assembly	biological_process	cellular process	10	5417	19	20562	0.526316	0.013044	0.17431
GO:0045190	isotype switching	biological_process	cellular process	10	5417	19	20562	0.526316	0.013044	0.17431
GO:0045445	myoblast differentiation	biological_process	cellular process	10	5417	19	20562	0.526316	0.013044	0.17431
GO:0045995	regulation of embryonic development	biological_process	biological regulation	10	5417	19	20562	0.526316	0.013044	0.17431
GO:0048566	embryonic digestive tract development	biological_process	developmental process	10	5417	19	20562	0.526316	0.013044	0.17431
GO:0050732	negative regulation of peptidyl-tyrosine phosphorylation	biological_process	biological regulation	10	5417	19	20562	0.526316	0.013044	0.17431
GO:0060136	embryonic process involved in female pregnancy	biological_process	developmental process	6	5417	9	20562	0.666667	0.0130836	0.17431
GO:0060998	regulation of dendritic spine development	biological_process	biological regulation	6	5417	9	20562	0.666667	0.0130836	0.17431
GO:0070828	heterochromatin organization	biological_process	cellular component organization or biogenesis	6	5417	9	20562	0.666667	0.0130836	0.17431
GO:0071285	cellular response to lithium ion	biological_process	cellular process	10	5417	19	20562	0.526316	0.013044	0.17431
GO:0086036	regulation of cardiac muscle cell membrane potential	biological_process	biological regulation	6	5417	9	20562	0.666667	0.0130836	0.17431
GO:0099641	anterograde axonal protein transport	biological_process	cellular process	6	5417	9	20562	0.666667	0.0130836	0.17431
GO:1901990	regulation of mitotic cell cycle phase transition	biological_process	biological regulation	6	5417	9	20562	0.666667	0.0130836	0.17431
GO:1902236	negative regulation of endoplasmic reticulum stress-induced intrinsic apoptotic signaling pathway	biological_process	cellular process	10	5417	19	20562	0.526316	0.013044	0.17431
GO:0014003	oligodendrocyte development	biological_process	cellular process	14	5417	30	20562	0.466667	0.0131426	0.174342
GO:0048255	mRNA stabilization	biological_process	biological regulation	14	5417	30	20562	0.466667	0.0131426	0.174342
GO:1900182	positive regulation of protein localization to nucleus	biological_process	biological regulation	14	5417	30	20562	0.466667	0.0131426	0.174342
GO:0033674	positive regulation of kinase activity	biological_process	biological regulation	28	5417	72	20562	0.388889	0.0133164	0.176394
GO:0032715	negative regulation of interleukin-6 production	biological_process	biological regulation	15	5417	33	20562	0.454545	0.0138171	0.182504
GO:0046686	response to cadmium ion	biological_process	response to stimulus	15	5417	33	20562	0.454545	0.0138171	0.182504
GO:0000002	mitochondrial genome maintenance	biological_process	cellular component organization or biogenesis	8	5417	14	20562	0.571429	0.0142912	0.184819
GO:0002281	macrophage activation involved in immune response	biological_process	cellular process	8	5417	14	20562	0.571429	0.0142912	0.184819
GO:0003215	cardiac right ventricle morphogenesis	biological_process	developmental process	8	5417	14	20562	0.571429	0.0142912	0.184819
GO:0007143	female meiotic nuclear division	biological_process	cellular process	8	5417	14	20562	0.571429	0.0142912	0.184819
GO:0009048	dosage compensation by inactivation of X chromosome	biological_process	biological regulation	8	5417	14	20562	0.571429	0.0142912	0.184819
GO:0016446	somatic hypermutation of immunoglobulin genes	biological_process	developmental process	8	5417	14	20562	0.571429	0.0142912	0.184819
GO:0032570	response to progesterone	biological_process	response to stimulus	16	5417	36	20562	0.444444	0.0143121	0.184819
GO:0032727	positive regulation of interferon-alpha production	biological_process	biological regulation	8	5417	14	20562	0.571429	0.0142912	0.184819
GO:0033197	response to vitamin E	biological_process	response to stimulus	8	5417	14	20562	0.571429	0.0142912	0.184819
GO:0042832	defense response to protozoan	biological_process	multi-organism process	16	5417	36	20562	0.444444	0.0143121	0.184819
GO:0045806	negative regulation of endocytosis	biological_process	biological regulation	8	5417	14	20562	0.571429	0.0142912	0.184819
GO:0051974	negative regulation of telomerase activity	biological_process	biological regulation	8	5417	14	20562	0.571429	0.0142912	0.184819
GO:0070555	response to interleukin-1	biological_process	response to stimulus	16	5417	36	20562	0.444444	0.0143121	0.184819
GO:0071168	protein localization to chromatin	biological_process	localization	8	5417	14	20562	0.571429	0.0142912	0.184819
GO:0097202	activation of cysteine-type endopeptidase activity	biological_process	biological regulation	8	5417	14	20562	0.571429	0.0142912	0.184819
GO:2000178	negative regulation of neural precursor cell proliferation	biological_process	cellular process	8	5417	14	20562	0.571429	0.0142912	0.184819
GO:0000079	regulation of cyclin-dependent protein serine/threonine kinase activity	biological_process	biological regulation	19	5417	45	20562	0.422222	0.0149762	0.187383
GO:0000184	nuclear-transcribed mRNA catabolic process, nonsense-mediated decay	biological_process	metabolic process	15	5417	34	20562	0.441176	0.0188173	0.187383
GO:0000188	inactivation of MAPK activity	biological_process	biological regulation	11	5417	22	20562	0.5	0.0149064	0.187383
GO:0000454	snoRNA guided rRNA pseudouridine synthesis	biological_process	cellular component organization or biogenesis	4	5417	5	20562	0.8	0.018996	0.187383
GO:0000460	maturation of 5.8S rRNA	biological_process	cellular component organization or biogenesis	9	5417	17	20562	0.529412	0.0175264	0.187383
GO:0000466	maturation of 5.8S rRNA from tricistronic rRNA transcript (SSU-rRNA, 5.8S rRNA, LSU-rRNA)	biological_process	cellular component organization or biogenesis	4	5417	5	20562	0.8	0.018996	0.187383
GO:0000479	endonucleolytic cleavage of tricistronic rRNA transcript (SSU-rRNA, 5.8S rRNA, LSU-rRNA)	biological_process	metabolic process	3	5417	3	20562	1	0.0182769	0.187383
GO:0000715	nucleotide-excision repair, DNA damage recognition	biological_process	cellular component organization or biogenesis	3	5417	3	20562	1	0.0182769	0.187383
GO:0000902	cell morphogenesis	biological_process	cellular component organization or biogenesis	40	5417	111	20562	0.36036	0.0153181	0.187383
GO:0000915	actomyosin contractile ring assembly	biological_process	cellular process	4	5417	5	20562	0.8	0.018996	0.187383
GO:0001556	oocyte maturation	biological_process	cellular process	11	5417	22	20562	0.5	0.0149064	0.187383
GO:0001569	branching involved in blood vessel morphogenesis	biological_process	developmental process	18	5417	42	20562	0.428571	0.0148693	0.187383
GO:0001570	vasculogenesis	biological_process	cellular process	29	5417	76	20562	0.381579	0.0158333	0.187383
GO:0001885	endothelial cell development	biological_process	cellular process	4	5417	5	20562	0.8	0.018996	0.187383
GO:0001937	negative regulation of endothelial cell proliferation	biological_process	biological regulation	15	5417	34	20562	0.441176	0.0188173	0.187383
GO:0001955	blood vessel maturation	biological_process	multicellular organismal process	5	5417	7	20562	0.714286	0.0162532	0.187383
GO:0002244	hematopoietic progenitor cell differentiation	biological_process	cellular process	38	5417	105	20562	0.361905	0.0165324	0.187383
GO:0002523	leukocyte migration involved in inflammatory response	biological_process	cellular process	9	5417	17	20562	0.529412	0.0175264	0.187383
GO:0002826	negative regulation of T-helper 1 type immune response	biological_process	biological regulation	3	5417	3	20562	1	0.0182769	0.187383
GO:0002829	negative regulation of type 2 immune response	biological_process	biological regulation	5	5417	7	20562	0.714286	0.0162532	0.187383
GO:0002863	positive regulation of inflammatory response to antigenic stimulus	biological_process	biological regulation	3	5417	3	20562	1	0.0182769	0.187383
GO:0003138	primary heart field specification	biological_process	multicellular organismal process	3	5417	3	20562	1	0.0182769	0.187383
GO:0003181	atrioventricular valve morphogenesis	biological_process	developmental process	9	5417	17	20562	0.529412	0.0175264	0.187383
GO:0003209	cardiac atrium morphogenesis	biological_process	developmental process	5	5417	7	20562	0.714286	0.0162532	0.187383
GO:0003417	growth plate cartilage development	biological_process	developmental process	7	5417	12	20562	0.583333	0.0190707	0.187383
GO:0006221	pyrimidine nucleotide biosynthetic process	biological_process	cellular process	5	5417	7	20562	0.714286	0.0162532	0.187383
GO:0006273	lagging strand elongation	biological_process	cellular process	3	5417	3	20562	1	0.0182769	0.187383
GO:0006297	nucleotide-excision repair, DNA gap filling	biological_process	cellular process	4	5417	5	20562	0.8	0.018996	0.187383
GO:0006435	threonyl-tRNA aminoacylation	biological_process	cellular process	3	5417	3	20562	1	0.0182769	0.187383
GO:0006516	glycoprotein catabolic process	biological_process	cellular process	7	5417	12	20562	0.583333	0.0190707	0.187383
GO:0006544	glycine metabolic process	biological_process	biological regulation	5	5417	7	20562	0.714286	0.0162532	0.187383
GO:0006986	response to unfolded protein	biological_process	response to stimulus	25	5417	64	20562	0.390625	0.017583	0.187383
GO:0007000	nucleolus organization	biological_process	cellular process	4	5417	5	20562	0.8	0.018996	0.187383
GO:0007089	traversing start control point of mitotic cell cycle	biological_process	biological regulation	3	5417	3	20562	1	0.0182769	0.187383
GO:0007100	mitotic centrosome separation	biological_process	cellular component organization or biogenesis	4	5417	5	20562	0.8	0.018996	0.187383
GO:0007182	common-partner SMAD protein phosphorylation	biological_process	cellular process	5	5417	7	20562	0.714286	0.0162532	0.187383
GO:0007224	smoothened signaling pathway	biological_process	biological regulation	28	5417	73	20562	0.383562	0.0162853	0.187383
GO:0007266	Rho protein signal transduction	biological_process	biological regulation	28	5417	73	20562	0.383562	0.0162853	0.187383
GO:0007528	neuromuscular junction development	biological_process	cellular component organization or biogenesis	19	5417	45	20562	0.422222	0.0149762	0.187383
GO:0007565	female pregnancy	biological_process	multicellular organismal process	41	5417	114	20562	0.359649	0.014741	0.187383
GO:0008015	blood circulation	biological_process	multicellular organismal process	7	5417	12	20562	0.583333	0.0190707	0.187383
GO:0008584	male gonad development	biological_process	developmental process	42	5417	118	20562	0.355932	0.0165306	0.187383
GO:0009156	ribonucleoside monophosphate biosynthetic process	biological_process	cellular process	5	5417	7	20562	0.714286	0.0162532	0.187383
GO:0009191	ribonucleoside diphosphate catabolic process	biological_process	metabolic process	3	5417	3	20562	1	0.0182769	0.187383
GO:0009267	cellular response to starvation	biological_process	cellular process	31	5417	83	20562	0.373494	0.0179375	0.187383
GO:0009968	negative regulation of signal transduction	biological_process	biological regulation	22	5417	55	20562	0.4	0.0186801	0.187383
GO:0010046	response to mycotoxin	biological_process	response to stimulus	3	5417	3	20562	1	0.0182769	0.187383
GO:0010544	negative regulation of platelet activation	biological_process	biological regulation	5	5417	7	20562	0.714286	0.0162532	0.187383
GO:0010828	positive regulation of glucose transmembrane transport	biological_process	biological regulation	7	5417	12	20562	0.583333	0.0190707	0.187383
GO:0010934	macrophage cytokine production	biological_process	response to stimulus	3	5417	3	20562	1	0.0182769	0.187383
GO:0016185	synaptic vesicle budding from presynaptic endocytic zone membrane	biological_process	cellular component organization or biogenesis	4	5417	5	20562	0.8	0.018996	0.187383
GO:0016192	vesicle-mediated transport	biological_process	localization	82	5417	252	20562	0.325397	0.0162562	0.187383
GO:0016266	O-glycan processing	biological_process	cellular process	5	5417	7	20562	0.714286	0.0162532	0.187383
GO:0016311	dephosphorylation	biological_process	cellular process	58	5417	171	20562	0.339181	0.0166905	0.187383
GO:0017156	calcium ion regulated exocytosis	biological_process	cellular process	14	5417	31	20562	0.451613	0.0182607	0.187383
GO:0018057	peptidyl-lysine oxidation	biological_process	cellular process	4	5417	5	20562	0.8	0.018996	0.187383
GO:0018312	peptidyl-serine ADP-ribosylation	biological_process	cellular process	3	5417	3	20562	1	0.0182769	0.187383
GO:0019287	isopentenyl diphosphate biosynthetic process, mevalonate pathway	biological_process	cellular process	3	5417	3	20562	1	0.0182769	0.187383
GO:0021549	cerebellum development	biological_process	multicellular organismal process	24	5417	61	20562	0.393443	0.01798	0.187383
GO:0021675	nerve development	biological_process	developmental process	9	5417	17	20562	0.529412	0.0175264	0.187383
GO:0021785	branchiomotor neuron axon guidance	biological_process	cellular component organization or biogenesis	5	5417	7	20562	0.714286	0.0162532	0.187383
GO:0022028	tangential migration from the subventricular zone to the olfactory bulb	biological_process	cellular process	4	5417	5	20562	0.8	0.018996	0.187383
GO:0022405	hair cycle process	biological_process	multicellular organismal process	5	5417	7	20562	0.714286	0.0162532	0.187383
GO:0030174	regulation of DNA-dependent DNA replication initiation	biological_process	biological regulation	4	5417	5	20562	0.8	0.018996	0.187383
GO:0030200	heparan sulfate proteoglycan catabolic process	biological_process	cellular process	3	5417	3	20562	1	0.0182769	0.187383
GO:0030201	heparan sulfate proteoglycan metabolic process	biological_process	cellular process	3	5417	3	20562	1	0.0182769	0.187383
GO:0030592	DNA ADP-ribosylation	biological_process	cellular process	3	5417	3	20562	1	0.0182769	0.187383
GO:0030953	astral microtubule organization	biological_process	cellular component organization or biogenesis	7	5417	12	20562	0.583333	0.0190707	0.187383
GO:0031065	positive regulation of histone deacetylation	biological_process	biological regulation	9	5417	17	20562	0.529412	0.0175264	0.187383
GO:0031104	dendrite regeneration	biological_process	cellular component organization or biogenesis	3	5417	3	20562	1	0.0182769	0.187383
GO:0031119	tRNA pseudouridine synthesis	biological_process	metabolic process	4	5417	5	20562	0.8	0.018996	0.187383
GO:0031291	Ran protein signal transduction	biological_process	biological regulation	3	5417	3	20562	1	0.0182769	0.187383
GO:0031953	negative regulation of protein autophosphorylation	biological_process	biological regulation	7	5417	12	20562	0.583333	0.0190707	0.187383
GO:0032060	bleb assembly	biological_process	cellular component organization or biogenesis	7	5417	12	20562	0.583333	0.0190707	0.187383
GO:0032071	regulation of endodeoxyribonuclease activity	biological_process	regulation of biological process	3	5417	3	20562	1	0.0182769	0.187383
GO:0032204	regulation of telomere maintenance	biological_process	biological regulation	7	5417	12	20562	0.583333	0.0190707	0.187383
GO:0032376	positive regulation of cholesterol transport	biological_process	biological regulation	4	5417	5	20562	0.8	0.018996	0.187383
GO:0032386	regulation of intracellular transport	biological_process	biological regulation	4	5417	5	20562	0.8	0.018996	0.187383
GO:0032466	negative regulation of cytokinesis	biological_process	biological regulation	5	5417	7	20562	0.714286	0.0162532	0.187383
GO:0032732	positive regulation of interleukin-1 production	biological_process	multicellular organismal process	4	5417	5	20562	0.8	0.018996	0.187383
GO:0032805	positive regulation of low-density lipoprotein particle receptor catabolic process	biological_process	cellular process	3	5417	3	20562	1	0.0182769	0.187383
GO:0032873	negative regulation of stress-activated MAPK cascade	biological_process	biological regulation	5	5417	7	20562	0.714286	0.0162532	0.187383
GO:0033138	positive regulation of peptidyl-serine phosphorylation	biological_process	biological regulation	38	5417	105	20562	0.361905	0.0165324	0.187383
GO:0033211	adiponectin-activated signaling pathway	biological_process	biological regulation	5	5417	7	20562	0.714286	0.0162532	0.187383
GO:0033273	response to vitamin	biological_process	response to stimulus	4	5417	5	20562	0.8	0.018996	0.187383
GO:0033292	T-tubule organization	biological_process	cellular process	5	5417	7	20562	0.714286	0.0162532	0.187383
GO:0033566	gamma-tubulin complex localization	biological_process	localization	3	5417	3	20562	1	0.0182769	0.187383
GO:0034164	negative regulation of toll-like receptor 9 signaling pathway	biological_process	biological regulation	3	5417	3	20562	1	0.0182769	0.187383
GO:0034340	response to type I interferon	biological_process	immune system process	5	5417	7	20562	0.714286	0.0162532	0.187383
GO:0034613	cellular protein localization	biological_process	localization	31	5417	82	20562	0.378049	0.0149219	0.187383
GO:0034614	cellular response to reactive oxygen species	biological_process	cellular process	17	5417	39	20562	0.435897	0.0146549	0.187383
GO:0034620	cellular response to unfolded protein	biological_process	cellular process	11	5417	22	20562	0.5	0.0149064	0.187383
GO:0035710	CD4-positive, alpha-beta T cell activation	biological_process	cellular process	3	5417	3	20562	1	0.0182769	0.187383
GO:0035754	B cell chemotaxis	biological_process	cellular process	4	5417	5	20562	0.8	0.018996	0.187383
GO:0035988	chondrocyte proliferation	biological_process	cell proliferation	7	5417	12	20562	0.583333	0.0190707	0.187383
GO:0036303	lymph vessel morphogenesis	biological_process	developmental process	3	5417	3	20562	1	0.0182769	0.187383
GO:0038098	sequestering of BMP from receptor via BMP binding	biological_process	biological regulation	3	5417	3	20562	1	0.0182769	0.187383
GO:0038172	interleukin-33-mediated signaling pathway	biological_process	biological regulation	3	5417	3	20562	1	0.0182769	0.187383
GO:0038180	nerve growth factor signaling pathway	biological_process	biological regulation	7	5417	12	20562	0.583333	0.0190707	0.187383
GO:0042159	lipoprotein catabolic process	biological_process	metabolic process	4	5417	5	20562	0.8	0.018996	0.187383
GO:0042267	natural killer cell mediated cytotoxicity	biological_process	cell killing	7	5417	12	20562	0.583333	0.0190707	0.187383
GO:0042482	positive regulation of odontogenesis	biological_process	biological regulation	4	5417	5	20562	0.8	0.018996	0.187383
GO:0043087	regulation of GTPase activity	biological_process	biological regulation	32	5417	86	20562	0.372093	0.0173451	0.187383
GO:0043114	regulation of vascular permeability	biological_process	biological regulation	4	5417	5	20562	0.8	0.018996	0.187383
GO:0043153	entrainment of circadian clock by photoperiod	biological_process	biological regulation	13	5417	28	20562	0.464286	0.0174578	0.187383
GO:0043171	peptide catabolic process	biological_process	cellular process	9	5417	17	20562	0.529412	0.0175264	0.187383
GO:0043393	regulation of protein binding	biological_process	biological regulation	14	5417	31	20562	0.451613	0.0182607	0.187383
GO:0043489	RNA stabilization	biological_process	biological regulation	3	5417	3	20562	1	0.0182769	0.187383
GO:0043504	mitochondrial DNA repair	biological_process	cellular component organization or biogenesis	5	5417	7	20562	0.714286	0.0162532	0.187383
GO:0043525	positive regulation of neuron apoptotic process	biological_process	cellular process	30	5417	80	20562	0.375	0.0185384	0.187383
GO:0044205	'de novo' UMP biosynthetic process	biological_process	cellular process	3	5417	3	20562	1	0.0182769	0.187383
GO:0044208	'de novo' AMP biosynthetic process	biological_process	metabolic process	3	5417	3	20562	1	0.0182769	0.187383
GO:0045089	positive regulation of innate immune response	biological_process	biological regulation	13	5417	28	20562	0.464286	0.0174578	0.187383
GO:0045132	meiotic chromosome segregation	biological_process	cellular component organization or biogenesis	5	5417	7	20562	0.714286	0.0162532	0.187383
GO:0045607	regulation of inner ear auditory receptor cell differentiation	biological_process	biological regulation	4	5417	5	20562	0.8	0.018996	0.187383
GO:0045639	positive regulation of myeloid cell differentiation	biological_process	biological regulation	5	5417	7	20562	0.714286	0.0162532	0.187383
GO:0045717	negative regulation of fatty acid biosynthetic process	biological_process	cellular process	7	5417	12	20562	0.583333	0.0190707	0.187383
GO:0045820	negative regulation of glycolytic process	biological_process	cellular process	9	5417	17	20562	0.529412	0.0175264	0.187383
GO:0045841	negative regulation of mitotic metaphase/anaphase transition	biological_process	biological regulation	3	5417	3	20562	1	0.0182769	0.187383
GO:0046069	cGMP catabolic process	biological_process	cellular process	4	5417	5	20562	0.8	0.018996	0.187383
GO:0046322	negative regulation of fatty acid oxidation	biological_process	biological regulation	5	5417	7	20562	0.714286	0.0162532	0.187383
GO:0046338	phosphatidylethanolamine catabolic process	biological_process	metabolic process	3	5417	3	20562	1	0.0182769	0.187383
GO:0046602	regulation of mitotic centrosome separation	biological_process	cellular component organization or biogenesis	4	5417	5	20562	0.8	0.018996	0.187383
GO:0048008	platelet-derived growth factor receptor signaling pathway	biological_process	biological regulation	17	5417	39	20562	0.435897	0.0146549	0.187383
GO:0048298	positive regulation of isotype switching to IgA isotypes	biological_process	biological regulation	5	5417	7	20562	0.714286	0.0162532	0.187383
GO:0048387	negative regulation of retinoic acid receptor signaling pathway	biological_process	biological regulation	5	5417	7	20562	0.714286	0.0162532	0.187383
GO:0048538	thymus development	biological_process	developmental process	23	5417	58	20562	0.396552	0.0183484	0.187383
GO:0048568	embryonic organ development	biological_process	developmental process	22	5417	54	20562	0.407407	0.0148167	0.187383
GO:0050717	positive regulation of interleukin-1 alpha secretion	biological_process	biological regulation	4	5417	5	20562	0.8	0.018996	0.187383
GO:0050746	regulation of lipoprotein metabolic process	biological_process	biological regulation	3	5417	3	20562	1	0.0182769	0.187383
GO:0050904	diapedesis	biological_process	cellular process	4	5417	5	20562	0.8	0.018996	0.187383
GO:0051045	negative regulation of membrane protein ectodomain proteolysis	biological_process	biological regulation	5	5417	7	20562	0.714286	0.0162532	0.187383
GO:0051054	positive regulation of DNA metabolic process	biological_process	biological regulation	5	5417	7	20562	0.714286	0.0162532	0.187383
GO:0051168	nuclear export	biological_process	localization	7	5417	12	20562	0.583333	0.0190707	0.187383
GO:0051382	kinetochore assembly	biological_process	cellular component organization or biogenesis	7	5417	12	20562	0.583333	0.0190707	0.187383
GO:0051705	multi-organism behavior	biological_process	behavior	3	5417	3	20562	1	0.0182769	0.187383
GO:0051988	regulation of attachment of spindle microtubules to kinetochore	biological_process	biological regulation	5	5417	7	20562	0.714286	0.0162532	0.187383
GO:0052548	regulation of endopeptidase activity	biological_process	biological regulation	5	5417	7	20562	0.714286	0.0162532	0.187383
GO:0055119	relaxation of cardiac muscle	biological_process	multicellular organismal process	5	5417	7	20562	0.714286	0.0162532	0.187383
GO:0060026	convergent extension	biological_process	developmental process	3	5417	3	20562	1	0.0182769	0.187383
GO:0060135	maternal process involved in female pregnancy	biological_process	multi-organism process	14	5417	31	20562	0.451613	0.0182607	0.187383
GO:0060312	regulation of blood vessel remodeling	biological_process	biological regulation	3	5417	3	20562	1	0.0182769	0.187383
GO:0060430	lung saccule development	biological_process	multicellular organismal process	5	5417	7	20562	0.714286	0.0162532	0.187383
GO:0060501	positive regulation of epithelial cell proliferation involved in lung morphogenesis	biological_process	regulation of biological process	5	5417	7	20562	0.714286	0.0162532	0.187383
GO:0060510	type II pneumocyte differentiation	biological_process	cellular process	5	5417	7	20562	0.714286	0.0162532	0.187383
GO:0060536	cartilage morphogenesis	biological_process	developmental process	5	5417	7	20562	0.714286	0.0162532	0.187383
GO:0060594	mammary gland specification	biological_process	developmental process	3	5417	3	20562	1	0.0182769	0.187383
GO:0060638	mesenchymal-epithelial cell signaling	biological_process	cellular process	3	5417	3	20562	1	0.0182769	0.187383
GO:0060717	chorion development	biological_process	developmental process	3	5417	3	20562	1	0.0182769	0.187383
GO:0060744	mammary gland branching involved in thelarche	biological_process	multicellular organismal process	5	5417	7	20562	0.714286	0.0162532	0.187383
GO:0060754	positive regulation of mast cell chemotaxis	biological_process	biological regulation	5	5417	7	20562	0.714286	0.0162532	0.187383
GO:0060948	cardiac vascular smooth muscle cell development	biological_process	cellular process	4	5417	5	20562	0.8	0.018996	0.187383
GO:0061033	secretion by lung epithelial cell involved in lung growth	biological_process	cellular process	3	5417	3	20562	1	0.0182769	0.187383
GO:0061041	regulation of wound healing	biological_process	biological regulation	4	5417	5	20562	0.8	0.018996	0.187383
GO:0061077	chaperone-mediated protein folding	biological_process	cellular process	12	5417	25	20562	0.48	0.0163584	0.187383
GO:0061430	bone trabecula morphogenesis	biological_process	developmental process	3	5417	3	20562	1	0.0182769	0.187383
GO:0070201	regulation of establishment of protein localization	biological_process	biological regulation	7	5417	12	20562	0.583333	0.0190707	0.187383
GO:0070207	protein homotrimerization	biological_process	cellular process	9	5417	17	20562	0.529412	0.0175264	0.187383
GO:0070212	protein poly-ADP-ribosylation	biological_process	cellular process	5	5417	7	20562	0.714286	0.0162532	0.187383
GO:0070431	nucleotide-binding oligomerization domain containing 2 signaling pathway	biological_process	positive regulation of biological process	5	5417	7	20562	0.714286	0.0162532	0.187383
GO:0070433	negative regulation of nucleotide-binding oligomerization domain containing 2 signaling pathway	biological_process	cellular process	3	5417	3	20562	1	0.0182769	0.187383
GO:0070460	thyroid-stimulating hormone secretion	biological_process	localization	3	5417	3	20562	1	0.0182769	0.187383
GO:0070814	hydrogen sulfide biosynthetic process	biological_process	cellular process	3	5417	3	20562	1	0.0182769	0.187383
GO:0071158	positive regulation of cell cycle arrest	biological_process	positive regulation of biological process	14	5417	31	20562	0.451613	0.0182607	0.187383
GO:0071174	mitotic spindle checkpoint	biological_process	biological regulation	3	5417	3	20562	1	0.0182769	0.187383
GO:0071346	cellular response to interferon-gamma	biological_process	cellular process	40	5417	112	20562	0.357143	0.0178975	0.187383
GO:0071386	cellular response to corticosterone stimulus	biological_process	cellular process	3	5417	3	20562	1	0.0182769	0.187383
GO:0071403	cellular response to high density lipoprotein particle stimulus	biological_process	response to stimulus	4	5417	5	20562	0.8	0.018996	0.187383
GO:0071801	regulation of podosome assembly	biological_process	biological regulation	3	5417	3	20562	1	0.0182769	0.187383
GO:0072006	nephron development	biological_process	developmental process	7	5417	12	20562	0.583333	0.0190707	0.187383
GO:0072138	mesenchymal cell proliferation involved in ureteric bud development	biological_process	cell proliferation	3	5417	3	20562	1	0.0182769	0.187383
GO:0072331	signal transduction by p53 class mediator	biological_process	cellular process	3	5417	3	20562	1	0.0182769	0.187383
GO:0072655	establishment of protein localization to mitochondrion	biological_process	localization	5	5417	7	20562	0.714286	0.0162532	0.187383
GO:0072697	protein localization to cell cortex	biological_process	localization	3	5417	3	20562	1	0.0182769	0.187383
GO:0072719	cellular response to cisplatin	biological_process	response to stimulus	4	5417	5	20562	0.8	0.018996	0.187383
GO:0072757	cellular response to camptothecin	biological_process	cellular process	4	5417	5	20562	0.8	0.018996	0.187383
GO:0075525	viral translational termination-reinitiation	biological_process	multi-organism process	4	5417	5	20562	0.8	0.018996	0.187383
GO:0086004	regulation of cardiac muscle cell contraction	biological_process	cellular process	9	5417	17	20562	0.529412	0.0175264	0.187383
GO:0086014	atrial cardiac muscle cell action potential	biological_process	biological regulation	5	5417	7	20562	0.714286	0.0162532	0.187383
GO:0090118	receptor-mediated endocytosis involved in cholesterol transport	biological_process	localization	3	5417	3	20562	1	0.0182769	0.187383
GO:0090500	endocardial cushion to mesenchymal transition	biological_process	cellular process	3	5417	3	20562	1	0.0182769	0.187383
GO:0097284	hepatocyte apoptotic process	biological_process	cellular process	9	5417	17	20562	0.529412	0.0175264	0.187383
GO:0097581	lamellipodium organization	biological_process	cellular component organization or biogenesis	3	5417	3	20562	1	0.0182769	0.187383
GO:0097755	positive regulation of blood vessel diameter	biological_process	multicellular organismal process	15	5417	34	20562	0.441176	0.0188173	0.187383
GO:0098789	pre-mRNA cleavage required for polyadenylation	biological_process	cellular process	7	5417	12	20562	0.583333	0.0190707	0.187383
GO:0110032	positive regulation of G2/MI transition of meiotic cell cycle	biological_process	biological regulation	3	5417	3	20562	1	0.0182769	0.187383
GO:0150078	positive regulation of neuroinflammatory response	biological_process	biological regulation	3	5417	3	20562	1	0.0182769	0.187383
GO:1900041	negative regulation of interleukin-2 secretion	biological_process	biological regulation	3	5417	3	20562	1	0.0182769	0.187383
GO:1900272	negative regulation of long-term synaptic potentiation	biological_process	biological regulation	7	5417	12	20562	0.583333	0.0190707	0.187383
GO:1900275	negative regulation of phospholipase C activity	biological_process	biological regulation	3	5417	3	20562	1	0.0182769	0.187383
GO:1900625	positive regulation of monocyte aggregation	biological_process	biological adhesion	3	5417	3	20562	1	0.0182769	0.187383
GO:1901097	negative regulation of autophagosome maturation	biological_process	biological regulation	4	5417	5	20562	0.8	0.018996	0.187383
GO:1901492	positive regulation of lymphangiogenesis	biological_process	biological regulation	3	5417	3	20562	1	0.0182769	0.187383
GO:1901509	regulation of endothelial tube morphogenesis	biological_process	biological regulation	3	5417	3	20562	1	0.0182769	0.187383
GO:1901660	calcium ion export	biological_process	localization	3	5417	3	20562	1	0.0182769	0.187383
GO:1902309	negative regulation of peptidyl-serine dephosphorylation	biological_process	biological regulation	3	5417	3	20562	1	0.0182769	0.187383
GO:1902396	protein localization to bicellular tight junction	biological_process	localization	5	5417	7	20562	0.714286	0.0162532	0.187383
GO:1902661	positive regulation of glucose mediated signaling pathway	biological_process	biological regulation	3	5417	3	20562	1	0.0182769	0.187383
GO:1902951	negative regulation of dendritic spine maintenance	biological_process	biological regulation	4	5417	5	20562	0.8	0.018996	0.187383
GO:1902990	mitotic telomere maintenance via semi-conservative replication	biological_process	biological regulation	3	5417	3	20562	1	0.0182769	0.187383
GO:1903142	positive regulation of establishment of endothelial barrier	biological_process	biological regulation	5	5417	7	20562	0.714286	0.0162532	0.187383
GO:1903241	U2-type prespliceosome assembly	biological_process	cellular component organization or biogenesis	3	5417	3	20562	1	0.0182769	0.187383
GO:1903392	negative regulation of adherens junction organization	biological_process	biological regulation	3	5417	3	20562	1	0.0182769	0.187383
GO:1903753	negative regulation of p38MAPK cascade	biological_process	cellular process	5	5417	7	20562	0.714286	0.0162532	0.187383
GO:1903936	cellular response to sodium arsenite	biological_process	cellular process	4	5417	5	20562	0.8	0.018996	0.187383
GO:1903944	negative regulation of hepatocyte apoptotic process	biological_process	biological regulation	3	5417	3	20562	1	0.0182769	0.187383
GO:1904425	negative regulation of GTP binding	biological_process	biological regulation	3	5417	3	20562	1	0.0182769	0.187383
GO:1905007	positive regulation of epithelial to mesenchymal transition involved in endocardial cushion formation	biological_process	biological regulation	4	5417	5	20562	0.8	0.018996	0.187383
GO:1905322	positive regulation of mesenchymal stem cell migration	biological_process	biological regulation	3	5417	3	20562	1	0.0182769	0.187383
GO:1905832	positive regulation of spindle assembly	biological_process	biological regulation	4	5417	5	20562	0.8	0.018996	0.187383
GO:1905897	regulation of response to endoplasmic reticulum stress	biological_process	biological regulation	3	5417	3	20562	1	0.0182769	0.187383
GO:1905907	negative regulation of amyloid fibril formation	biological_process	biological regulation	4	5417	5	20562	0.8	0.018996	0.187383
GO:1990120	messenger ribonucleoprotein complex assembly	biological_process	cellular component organization or biogenesis	3	5417	3	20562	1	0.0182769	0.187383
GO:1990166	protein localization to site of double-strand break	biological_process	localization	3	5417	3	20562	1	0.0182769	0.187383
GO:1990481	mRNA pseudouridine synthesis	biological_process	cellular process	4	5417	5	20562	0.8	0.018996	0.187383
GO:1990910	response to hypobaric hypoxia	biological_process	response to stimulus	3	5417	3	20562	1	0.0182769	0.187383
GO:1990928	response to amino acid starvation	biological_process	response to stimulus	4	5417	5	20562	0.8	0.018996	0.187383
GO:1990963	establishment of blood-retinal barrier	biological_process	cellular process	3	5417	3	20562	1	0.0182769	0.187383
GO:2000353	positive regulation of endothelial cell apoptotic process	biological_process	biological regulation	11	5417	22	20562	0.5	0.0149064	0.187383
GO:2000781	positive regulation of double-strand break repair	biological_process	response to stimulus	7	5417	12	20562	0.583333	0.0190707	0.187383
GO:2000810	regulation of bicellular tight junction assembly	biological_process	biological regulation	7	5417	12	20562	0.583333	0.0190707	0.187383
GO:2000860	positive regulation of aldosterone secretion	biological_process	biological regulation	3	5417	3	20562	1	0.0182769	0.187383
GO:2001016	positive regulation of skeletal muscle cell differentiation	biological_process	biological regulation	3	5417	3	20562	1	0.0182769	0.187383
GO:2001214	positive regulation of vasculogenesis	biological_process	biological regulation	7	5417	12	20562	0.583333	0.0190707	0.187383
GO:2001269	positive regulation of cysteine-type endopeptidase activity involved in apoptotic signaling pathway	biological_process	biological regulation	5	5417	7	20562	0.714286	0.0162532	0.187383
GO:0008219	cell death	biological_process	cellular process	16	5417	37	20562	0.432432	0.0191705	0.187766
GO:0048701	embryonic cranial skeleton morphogenesis	biological_process	developmental process	16	5417	37	20562	0.432432	0.0191705	0.187766
GO:0051491	positive regulation of filopodium assembly	biological_process	biological regulation	16	5417	37	20562	0.432432	0.0191705	0.187766
GO:0048488	synaptic vesicle endocytosis	biological_process	localization	20	5417	49	20562	0.408163	0.0191911	0.187768
GO:0043124	negative regulation of I-kappaB kinase/NF-kappaB signaling	biological_process	biological regulation	19	5417	46	20562	0.413043	0.0193439	0.189063
GO:0000723	telomere maintenance	biological_process	biological regulation	18	5417	43	20562	0.418605	0.0194061	0.189271
GO:0009888	tissue development	biological_process	developmental process	18	5417	43	20562	0.418605	0.0194061	0.189271
GO:0022008	neurogenesis	biological_process	cellular process	28	5417	74	20562	0.378378	0.0197575	0.192495
GO:0000470	maturation of LSU-rRNA	biological_process	cellular component organization or biogenesis	10	5417	20	20562	0.5	0.0200208	0.192624
GO:0001822	kidney development	biological_process	developmental process	54	5417	159	20562	0.339623	0.019806	0.192624
GO:0006998	nuclear envelope organization	biological_process	cellular component organization or biogenesis	10	5417	20	20562	0.5	0.0200208	0.192624
GO:0008631	intrinsic apoptotic signaling pathway in response to oxidative stress	biological_process	biological regulation	10	5417	20	20562	0.5	0.0200208	0.192624
GO:0031647	regulation of protein stability	biological_process	biological regulation	33	5417	90	20562	0.366667	0.0199235	0.192624
GO:0035729	cellular response to hepatocyte growth factor stimulus	biological_process	response to stimulus	10	5417	20	20562	0.5	0.0200208	0.192624
GO:0051216	cartilage development	biological_process	developmental process	33	5417	90	20562	0.366667	0.0199235	0.192624
GO:0051259	protein complex oligomerization	biological_process	cellular component organization or biogenesis	10	5417	20	20562	0.5	0.0200208	0.192624
GO:0060307	regulation of ventricular cardiac muscle cell membrane repolarization	biological_process	biological regulation	10	5417	20	20562	0.5	0.0200208	0.192624
GO:0060749	mammary gland alveolus development	biological_process	developmental process	10	5417	20	20562	0.5	0.0200208	0.192624
GO:1902004	positive regulation of amyloid-beta formation	biological_process	biological regulation	10	5417	20	20562	0.5	0.0200208	0.192624
GO:1904754	positive regulation of vascular associated smooth muscle cell migration	biological_process	biological regulation	10	5417	20	20562	0.5	0.0200208	0.192624
GO:0006869	lipid transport	biological_process	localization	47	5417	136	20562	0.345588	0.020617	0.198154
GO:0006919	activation of cysteine-type endopeptidase activity involved in apoptotic process	biological_process	cellular process	31	5417	84	20562	0.369048	0.021418	0.205639
GO:0043410	positive regulation of MAPK cascade	biological_process	cellular process	46	5417	133	20562	0.345865	0.0215105	0.206313
GO:0006446	regulation of translational initiation	biological_process	biological regulation	11	5417	23	20562	0.478261	0.0218852	0.208609
GO:0032148	activation of protein kinase B activity	biological_process	biological regulation	11	5417	23	20562	0.478261	0.0218852	0.208609
GO:0045088	regulation of innate immune response	biological_process	immune system process	11	5417	23	20562	0.478261	0.0218852	0.208609
GO:0046849	bone remodeling	biological_process	multicellular organismal process	11	5417	23	20562	0.478261	0.0218852	0.208609
GO:1903672	positive regulation of sprouting angiogenesis	biological_process	biological regulation	11	5417	23	20562	0.478261	0.0218852	0.208609
GO:1904469	positive regulation of tumor necrosis factor secretion	biological_process	biological regulation	11	5417	23	20562	0.478261	0.0218852	0.208609
GO:0007584	response to nutrient	biological_process	response to stimulus	30	5417	81	20562	0.37037	0.0221921	0.211316
GO:0000463	maturation of LSU-rRNA from tricistronic rRNA transcript (SSU-rRNA, 5.8S rRNA, LSU-rRNA)	biological_process	cellular process	8	5417	15	20562	0.533333	0.023643	0.219481
GO:0002755	MyD88-dependent toll-like receptor signaling pathway	biological_process	cellular process	8	5417	15	20562	0.533333	0.023643	0.219481
GO:0003407	neural retina development	biological_process	developmental process	8	5417	15	20562	0.533333	0.023643	0.219481
GO:0006268	DNA unwinding involved in DNA replication	biological_process	cellular component organization or biogenesis	8	5417	15	20562	0.533333	0.023643	0.219481
GO:0006851	mitochondrial calcium ion transmembrane transport	biological_process	localization	8	5417	15	20562	0.533333	0.023643	0.219481
GO:0007263	nitric oxide mediated signal transduction	biological_process	biological regulation	8	5417	15	20562	0.533333	0.023643	0.219481
GO:0010954	positive regulation of protein processing	biological_process	biological regulation	8	5417	15	20562	0.533333	0.023643	0.219481
GO:0021680	cerebellar Purkinje cell layer development	biological_process	developmental process	8	5417	15	20562	0.533333	0.023643	0.219481
GO:0031915	positive regulation of synaptic plasticity	biological_process	biological regulation	8	5417	15	20562	0.533333	0.023643	0.219481
GO:0032733	positive regulation of interleukin-10 production	biological_process	biological regulation	12	5417	26	20562	0.461538	0.0232326	0.219481
GO:0042574	retinal metabolic process	biological_process	cellular process	8	5417	15	20562	0.533333	0.023643	0.219481
GO:0043129	surfactant homeostasis	biological_process	multicellular organismal process	8	5417	15	20562	0.533333	0.023643	0.219481
GO:0045618	positive regulation of keratinocyte differentiation	biological_process	biological regulation	8	5417	15	20562	0.533333	0.023643	0.219481
GO:0048024	regulation of mRNA splicing, via spliceosome	biological_process	biological regulation	8	5417	15	20562	0.533333	0.023643	0.219481
GO:0051493	regulation of cytoskeleton organization	biological_process	biological regulation	12	5417	26	20562	0.461538	0.0232326	0.219481
GO:0051764	actin crosslink formation	biological_process	cellular component organization or biogenesis	8	5417	15	20562	0.533333	0.023643	0.219481
GO:0051894	positive regulation of focal adhesion assembly	biological_process	regulation of biological process	12	5417	26	20562	0.461538	0.0232326	0.219481
GO:0060347	heart trabecula formation	biological_process	multicellular organismal process	8	5417	15	20562	0.533333	0.023643	0.219481
GO:0060979	vasculogenesis involved in coronary vascular morphogenesis	biological_process	developmental process	8	5417	15	20562	0.533333	0.023643	0.219481
GO:0071044	histone mRNA catabolic process	biological_process	biological regulation	8	5417	15	20562	0.533333	0.023643	0.219481
GO:0071372	cellular response to follicle-stimulating hormone stimulus	biological_process	cellular process	8	5417	15	20562	0.533333	0.023643	0.219481
GO:0071380	cellular response to prostaglandin E stimulus	biological_process	cellular process	8	5417	15	20562	0.533333	0.023643	0.219481
GO:1900029	positive regulation of ruffle assembly	biological_process	biological regulation	8	5417	15	20562	0.533333	0.023643	0.219481
GO:1903078	positive regulation of protein localization to plasma membrane	biological_process	biological regulation	22	5417	56	20562	0.392857	0.0232856	0.219481
GO:2001022	positive regulation of response to DNA damage stimulus	biological_process	biological regulation	8	5417	15	20562	0.533333	0.023643	0.219481
GO:0031334	positive regulation of protein complex assembly	biological_process	biological regulation	21	5417	53	20562	0.396226	0.0237898	0.220622
GO:0033365	protein localization to organelle	biological_process	localization	13	5417	29	20562	0.448276	0.0241619	0.223625
GO:0099175	regulation of postsynapse organization	biological_process	biological regulation	13	5417	29	20562	0.448276	0.0241619	0.223625
GO:0007160	cell-matrix adhesion	biological_process	biological adhesion	32	5417	88	20562	0.363636	0.0244585	0.226143
GO:0000077	DNA damage checkpoint	biological_process	biological regulation	14	5417	32	20562	0.4375	0.0247556	0.226651
GO:0006402	mRNA catabolic process	biological_process	biological regulation	14	5417	32	20562	0.4375	0.0247556	0.226651
GO:0006646	phosphatidylethanolamine biosynthetic process	biological_process	cellular process	6	5417	10	20562	0.6	0.0254694	0.226651
GO:0008543	fibroblast growth factor receptor signaling pathway	biological_process	biological regulation	19	5417	47	20562	0.404255	0.0246314	0.226651
GO:0009058	biosynthetic process	biological_process	metabolic process	16	5417	38	20562	0.421053	0.0251913	0.226651
GO:0009410	response to xenobiotic stimulus	biological_process	response to stimulus	6	5417	10	20562	0.6	0.0254694	0.226651
GO:0009635	response to herbicide	biological_process	response to stimulus	6	5417	10	20562	0.6	0.0254694	0.226651
GO:0010518	positive regulation of phospholipase activity	biological_process	biological regulation	6	5417	10	20562	0.6	0.0254694	0.226651
GO:0010811	positive regulation of cell-substrate adhesion	biological_process	biological adhesion	19	5417	47	20562	0.404255	0.0246314	0.226651
GO:0012501	programmed cell death	biological_process	cellular process	14	5417	32	20562	0.4375	0.0247556	0.226651
GO:0014911	positive regulation of smooth muscle cell migration	biological_process	biological regulation	18	5417	44	20562	0.409091	0.0249349	0.226651
GO:0019216	regulation of lipid metabolic process	biological_process	biological regulation	17	5417	41	20562	0.414634	0.025131	0.226651
GO:0022027	interkinetic nuclear migration	biological_process	cell proliferation	6	5417	10	20562	0.6	0.0254694	0.226651
GO:0032467	positive regulation of cytokinesis	biological_process	positive regulation of biological process	15	5417	35	20562	0.428571	0.0250807	0.226651
GO:0032872	regulation of stress-activated MAPK cascade	biological_process	biological regulation	6	5417	10	20562	0.6	0.0254694	0.226651
GO:0035148	tube formation	biological_process	developmental process	6	5417	10	20562	0.6	0.0254694	0.226651
GO:0035646	endosome to melanosome transport	biological_process	cellular process	6	5417	10	20562	0.6	0.0254694	0.226651
GO:0042327	positive regulation of phosphorylation	biological_process	biological regulation	16	5417	38	20562	0.421053	0.0251913	0.226651
GO:0042594	response to starvation	biological_process	response to stimulus	18	5417	44	20562	0.409091	0.0249349	0.226651
GO:0043392	negative regulation of DNA binding	biological_process	biological regulation	14	5417	32	20562	0.4375	0.0247556	0.226651
GO:0043407	negative regulation of MAP kinase activity	biological_process	biological regulation	19	5417	47	20562	0.404255	0.0246314	0.226651
GO:0045906	negative regulation of vasoconstriction	biological_process	biological regulation	6	5417	10	20562	0.6	0.0254694	0.226651
GO:0048012	hepatocyte growth factor receptor signaling pathway	biological_process	cellular process	6	5417	10	20562	0.6	0.0254694	0.226651
GO:0051451	myoblast migration	biological_process	cellular process	6	5417	10	20562	0.6	0.0254694	0.226651
GO:0051602	response to electrical stimulus	biological_process	response to stimulus	15	5417	35	20562	0.428571	0.0250807	0.226651
GO:0060055	angiogenesis involved in wound healing	biological_process	developmental process	6	5417	10	20562	0.6	0.0254694	0.226651
GO:0060349	bone morphogenesis	biological_process	developmental process	16	5417	38	20562	0.421053	0.0251913	0.226651
GO:0060612	adipose tissue development	biological_process	multicellular organismal process	16	5417	38	20562	0.421053	0.0251913	0.226651
GO:0060907	positive regulation of macrophage cytokine production	biological_process	biological regulation	6	5417	10	20562	0.6	0.0254694	0.226651
GO:0061621	canonical glycolysis	biological_process	cellular process	6	5417	10	20562	0.6	0.0254694	0.226651
GO:0061635	regulation of protein complex stability	biological_process	biological regulation	6	5417	10	20562	0.6	0.0254694	0.226651
GO:0070059	intrinsic apoptotic signaling pathway in response to endoplasmic reticulum stress	biological_process	cellular process	17	5417	41	20562	0.414634	0.025131	0.226651
GO:0070723	response to cholesterol	biological_process	response to stimulus	6	5417	10	20562	0.6	0.0254694	0.226651
GO:0086091	regulation of heart rate by cardiac conduction	biological_process	biological regulation	15	5417	35	20562	0.428571	0.0250807	0.226651
GO:0098885	modification of postsynaptic actin cytoskeleton	biological_process	cellular component organization or biogenesis	6	5417	10	20562	0.6	0.0254694	0.226651
GO:1902808	positive regulation of cell cycle G1/S phase transition	biological_process	positive regulation of biological process	6	5417	10	20562	0.6	0.0254694	0.226651
GO:1904851	positive regulation of establishment of protein localization to telomere	biological_process	biological regulation	6	5417	10	20562	0.6	0.0254694	0.226651
GO:2000234	positive regulation of rRNA processing	biological_process	cellular component organization or biogenesis	6	5417	10	20562	0.6	0.0254694	0.226651
GO:2000391	positive regulation of neutrophil extravasation	biological_process	biological regulation	6	5417	10	20562	0.6	0.0254694	0.226651
GO:0050821	protein stabilization	biological_process	biological regulation	61	5417	185	20562	0.32973	0.0262265	0.233164
GO:0010506	regulation of autophagy	biological_process	biological regulation	25	5417	66	20562	0.378788	0.0262563	0.233205
GO:0003203	endocardial cushion morphogenesis	biological_process	developmental process	9	5417	18	20562	0.5	0.0269925	0.238142
GO:0006400	tRNA modification	biological_process	cellular process	9	5417	18	20562	0.5	0.0269925	0.238142
GO:0010839	negative regulation of keratinocyte proliferation	biological_process	biological regulation	9	5417	18	20562	0.5	0.0269925	0.238142
GO:0033630	positive regulation of cell adhesion mediated by integrin	biological_process	biological regulation	9	5417	18	20562	0.5	0.0269925	0.238142
GO:0050710	negative regulation of cytokine secretion	biological_process	biological regulation	9	5417	18	20562	0.5	0.0269925	0.238142
GO:1904263	positive regulation of TORC1 signaling	biological_process	biological regulation	9	5417	18	20562	0.5	0.0269925	0.238142
GO:2000649	regulation of sodium ion transmembrane transporter activity	biological_process	biological regulation	9	5417	18	20562	0.5	0.0269925	0.238142
GO:0009636	response to toxic substance	biological_process	response to stimulus	37	5417	105	20562	0.352381	0.0273193	0.240795
GO:0009611	response to wounding	biological_process	response to stimulus	28	5417	76	20562	0.368421	0.0284259	0.25031
GO:0009408	response to heat	biological_process	response to stimulus	22	5417	57	20562	0.385965	0.0287157	0.252381
GO:0034605	cellular response to heat	biological_process	response to stimulus	22	5417	57	20562	0.385965	0.0287157	0.252381
GO:0000165	MAPK cascade	biological_process	cellular process	32	5417	89	20562	0.359551	0.0287788	0.252696
GO:0001558	regulation of cell growth	biological_process	biological regulation	21	5417	54	20562	0.388889	0.0295	0.257075
GO:0030838	positive regulation of actin filament polymerization	biological_process	biological regulation	21	5417	54	20562	0.388889	0.0295	0.257075
GO:0032331	negative regulation of chondrocyte differentiation	biological_process	biological regulation	10	5417	21	20562	0.47619	0.0293669	0.257075
GO:0032729	positive regulation of interferon-gamma production	biological_process	multicellular organismal process	21	5417	54	20562	0.388889	0.0295	0.257075
GO:0042307	positive regulation of protein import into nucleus	biological_process	biological regulation	21	5417	54	20562	0.388889	0.0295	0.257075
GO:0043984	histone H4-K16 acetylation	biological_process	cellular component organization or biogenesis	10	5417	21	20562	0.47619	0.0293669	0.257075
GO:0048557	embryonic digestive tract morphogenesis	biological_process	multicellular organismal process	10	5417	21	20562	0.47619	0.0293669	0.257075
GO:0050808	synapse organization	biological_process	cellular component organization or biogenesis	27	5417	73	20562	0.369863	0.0294844	0.257075
GO:0006886	intracellular protein transport	biological_process	localization	102	5417	328	20562	0.310976	0.029801	0.259454
GO:0035264	multicellular organism growth	biological_process	growth	41	5417	119	20562	0.344538	0.0305197	0.265461
GO:0045471	response to ethanol	biological_process	response to stimulus	44	5417	129	20562	0.341085	0.0305501	0.265475
GO:0007095	mitotic G2 DNA damage checkpoint	biological_process	biological regulation	11	5417	24	20562	0.458333	0.0309825	0.267723
GO:0043277	apoptotic cell clearance	biological_process	localization	11	5417	24	20562	0.458333	0.0309825	0.267723
GO:0043484	regulation of RNA splicing	biological_process	biological regulation	19	5417	48	20562	0.395833	0.030946	0.267723
GO:0044255	cellular lipid metabolic process	biological_process	cellular process	11	5417	24	20562	0.458333	0.0309825	0.267723
GO:0045862	positive regulation of proteolysis	biological_process	biological regulation	11	5417	24	20562	0.458333	0.0309825	0.267723
GO:0060441	epithelial tube branching involved in lung morphogenesis	biological_process	developmental process	11	5417	24	20562	0.458333	0.0309825	0.267723
GO:0001778	plasma membrane repair	biological_process	cellular process	7	5417	13	20562	0.538462	0.0320509	0.269645
GO:0002377	immunoglobulin production	biological_process	immune system process	7	5417	13	20562	0.538462	0.0320509	0.269645
GO:0003198	epithelial to mesenchymal transition involved in endocardial cushion formation	biological_process	cellular process	7	5417	13	20562	0.538462	0.0320509	0.269645
GO:0003214	cardiac left ventricle morphogenesis	biological_process	developmental process	7	5417	13	20562	0.538462	0.0320509	0.269645
GO:0006471	protein ADP-ribosylation	biological_process	cellular process	12	5417	27	20562	0.444444	0.0320117	0.269645
GO:0007173	epidermal growth factor receptor signaling pathway	biological_process	biological regulation	17	5417	42	20562	0.404762	0.0321089	0.269645
GO:0007616	long-term memory	biological_process	behavior	17	5417	42	20562	0.404762	0.0321089	0.269645
GO:0008347	glial cell migration	biological_process	cellular process	7	5417	13	20562	0.538462	0.0320509	0.269645
GO:0009451	RNA modification	biological_process	metabolic process	7	5417	13	20562	0.538462	0.0320509	0.269645
GO:0010838	positive regulation of keratinocyte proliferation	biological_process	cellular process	7	5417	13	20562	0.538462	0.0320509	0.269645
GO:0016180	snRNA processing	biological_process	cellular process	7	5417	13	20562	0.538462	0.0320509	0.269645
GO:0019985	translesion synthesis	biological_process	cellular process	7	5417	13	20562	0.538462	0.0320509	0.269645
GO:0021670	lateral ventricle development	biological_process	developmental process	7	5417	13	20562	0.538462	0.0320509	0.269645
GO:0030325	adrenal gland development	biological_process	multicellular organismal process	12	5417	27	20562	0.444444	0.0320117	0.269645
GO:0030644	cellular chloride ion homeostasis	biological_process	biological regulation	7	5417	13	20562	0.538462	0.0320509	0.269645
GO:0032757	positive regulation of interleukin-8 production	biological_process	biological regulation	12	5417	27	20562	0.444444	0.0320117	0.269645
GO:0034629	cellular protein-containing complex localization	biological_process	localization	7	5417	13	20562	0.538462	0.0320509	0.269645
GO:0043403	skeletal muscle tissue regeneration	biological_process	developmental process	12	5417	27	20562	0.444444	0.0320117	0.269645
GO:0043589	skin morphogenesis	biological_process	multicellular organismal process	7	5417	13	20562	0.538462	0.0320509	0.269645
GO:0048675	axon extension	biological_process	cellular component organization or biogenesis	12	5417	27	20562	0.444444	0.0320117	0.269645
GO:0050927	positive regulation of positive chemotaxis	biological_process	biological regulation	7	5417	13	20562	0.538462	0.0320509	0.269645
GO:0060389	pathway-restricted SMAD protein phosphorylation	biological_process	biological regulation	7	5417	13	20562	0.538462	0.0320509	0.269645
GO:0060740	prostate gland epithelium morphogenesis	biological_process	developmental process	7	5417	13	20562	0.538462	0.0320509	0.269645
GO:0061098	positive regulation of protein tyrosine kinase activity	biological_process	biological regulation	18	5417	45	20562	0.4	0.031574	0.269645
GO:0071305	cellular response to vitamin D	biological_process	cellular process	7	5417	13	20562	0.538462	0.0320509	0.269645
GO:0071345	cellular response to cytokine stimulus	biological_process	cellular process	18	5417	45	20562	0.4	0.031574	0.269645
GO:0071398	cellular response to fatty acid	biological_process	response to stimulus	12	5417	27	20562	0.444444	0.0320117	0.269645
GO:0072711	cellular response to hydroxyurea	biological_process	cellular process	7	5417	13	20562	0.538462	0.0320509	0.269645
GO:0090179	planar cell polarity pathway involved in neural tube closure	biological_process	biological regulation	7	5417	13	20562	0.538462	0.0320509	0.269645
GO:1990314	cellular response to insulin-like growth factor stimulus	biological_process	cellular process	7	5417	13	20562	0.538462	0.0320509	0.269645
GO:2000177	regulation of neural precursor cell proliferation	biological_process	biological regulation	7	5417	13	20562	0.538462	0.0320509	0.269645
GO:0034341	response to interferon-gamma	biological_process	immune system process	13	5417	30	20562	0.433333	0.0325884	0.273175
GO:0060828	regulation of canonical Wnt signaling pathway	biological_process	biological regulation	13	5417	30	20562	0.433333	0.0325884	0.273175
GO:0030168	platelet activation	biological_process	biological regulation	15	5417	36	20562	0.416667	0.0327725	0.273591
GO:0031032	actomyosin structure organization	biological_process	cellular component organization or biogenesis	14	5417	33	20562	0.424242	0.0328155	0.273591
GO:0031069	hair follicle morphogenesis	biological_process	developmental process	14	5417	33	20562	0.424242	0.0328155	0.273591
GO:0043278	response to morphine	biological_process	response to stimulus	15	5417	36	20562	0.416667	0.0327725	0.273591
GO:0045776	negative regulation of blood pressure	biological_process	biological regulation	15	5417	36	20562	0.416667	0.0327725	0.273591
GO:0070372	regulation of ERK1 and ERK2 cascade	biological_process	biological regulation	15	5417	36	20562	0.416667	0.0327725	0.273591
GO:0000733	DNA strand renaturation	biological_process	cellular component organization or biogenesis	5	5417	8	20562	0.625	0.033989	0.273986
GO:0001961	positive regulation of cytokine-mediated signaling pathway	biological_process	cellular process	5	5417	8	20562	0.625	0.033989	0.273986
GO:0003344	pericardium morphogenesis	biological_process	developmental process	5	5417	8	20562	0.625	0.033989	0.273986
GO:0006595	polyamine metabolic process	biological_process	cellular process	5	5417	8	20562	0.625	0.033989	0.273986
GO:0006650	glycerophospholipid metabolic process	biological_process	cellular process	5	5417	8	20562	0.625	0.033989	0.273986
GO:0010972	negative regulation of G2/M transition of mitotic cell cycle	biological_process	biological regulation	5	5417	8	20562	0.625	0.033989	0.273986
GO:0030214	hyaluronan catabolic process	biological_process	cellular process	5	5417	8	20562	0.625	0.033989	0.273986
GO:0030449	regulation of complement activation	biological_process	biological regulation	5	5417	8	20562	0.625	0.033989	0.273986
GO:0030913	paranodal junction assembly	biological_process	cellular component organization or biogenesis	5	5417	8	20562	0.625	0.033989	0.273986
GO:0031284	positive regulation of guanylate cyclase activity	biological_process	biological regulation	5	5417	8	20562	0.625	0.033989	0.273986
GO:0031346	positive regulation of cell projection organization	biological_process	biological regulation	5	5417	8	20562	0.625	0.033989	0.273986
GO:0032049	cardiolipin biosynthetic process	biological_process	cellular process	5	5417	8	20562	0.625	0.033989	0.273986
GO:0034475	U4 snRNA 3'-end processing	biological_process	cellular process	5	5417	8	20562	0.625	0.033989	0.273986
GO:0035425	autocrine signaling	biological_process	cellular process	5	5417	8	20562	0.625	0.033989	0.273986
GO:0035860	glial cell-derived neurotrophic factor receptor signaling pathway	biological_process	biological regulation	5	5417	8	20562	0.625	0.033989	0.273986
GO:0035900	response to isolation stress	biological_process	response to stimulus	5	5417	8	20562	0.625	0.033989	0.273986
GO:0043434	response to peptide hormone	biological_process	response to stimulus	32	5417	90	20562	0.355556	0.0336645	0.273986
GO:0044154	histone H3-K14 acetylation	biological_process	cellular component organization or biogenesis	5	5417	8	20562	0.625	0.033989	0.273986
GO:0048170	positive regulation of long-term neuronal synaptic plasticity	biological_process	biological regulation	5	5417	8	20562	0.625	0.033989	0.273986
GO:0051388	positive regulation of neurotrophin TRK receptor signaling pathway	biological_process	biological regulation	5	5417	8	20562	0.625	0.033989	0.273986
GO:0051782	negative regulation of cell division	biological_process	biological regulation	5	5417	8	20562	0.625	0.033989	0.273986
GO:0060087	relaxation of vascular smooth muscle	biological_process	biological regulation	5	5417	8	20562	0.625	0.033989	0.273986
GO:0060291	long-term synaptic potentiation	biological_process	biological regulation	23	5417	61	20562	0.377049	0.0339164	0.273986
GO:0060316	positive regulation of ryanodine-sensitive calcium-release channel activity	biological_process	biological regulation	5	5417	8	20562	0.625	0.033989	0.273986
GO:0060463	lung lobe morphogenesis	biological_process	developmental process	5	5417	8	20562	0.625	0.033989	0.273986
GO:0060603	mammary gland duct morphogenesis	biological_process	multicellular organismal process	5	5417	8	20562	0.625	0.033989	0.273986
GO:0061518	microglial cell proliferation	biological_process	cell proliferation	5	5417	8	20562	0.625	0.033989	0.273986
GO:0070831	basement membrane assembly	biological_process	cellular component organization or biogenesis	5	5417	8	20562	0.625	0.033989	0.273986
GO:0070995	NADPH oxidation	biological_process	cellular process	5	5417	8	20562	0.625	0.033989	0.273986
GO:0071816	tail-anchored membrane protein insertion into ER membrane	biological_process	cellular component organization or biogenesis	5	5417	8	20562	0.625	0.033989	0.273986
GO:0097527	necroptotic signaling pathway	biological_process	biological regulation	5	5417	8	20562	0.625	0.033989	0.273986
GO:0140115	export across plasma membrane	biological_process	localization	5	5417	8	20562	0.625	0.033989	0.273986
GO:1900020	positive regulation of protein kinase C activity	biological_process	biological regulation	5	5417	8	20562	0.625	0.033989	0.273986
GO:1902275	regulation of chromatin organization	biological_process	cellular component organization or biogenesis	5	5417	8	20562	0.625	0.033989	0.273986
GO:1902570	protein localization to nucleolus	biological_process	localization	5	5417	8	20562	0.625	0.033989	0.273986
GO:1903980	positive regulation of microglial cell activation	biological_process	biological regulation	5	5417	8	20562	0.625	0.033989	0.273986
GO:1904668	positive regulation of ubiquitin protein ligase activity	biological_process	biological regulation	5	5417	8	20562	0.625	0.033989	0.273986
GO:2000144	positive regulation of DNA-templated transcription, initiation	biological_process	cellular component organization or biogenesis	5	5417	8	20562	0.625	0.033989	0.273986
GO:0090305	nucleic acid phosphodiester bond hydrolysis	biological_process	cellular process	44	5417	130	20562	0.338462	0.0346974	0.279453
GO:0030154	cell differentiation	biological_process	cellular process	295	5417	1023	20562	0.288368	0.0352643	0.283772
GO:0001732	formation of cytoplasmic translation initiation complex	biological_process	cellular component organization or biogenesis	8	5417	16	20562	0.5	0.0365615	0.290419
GO:0001818	negative regulation of cytokine production	biological_process	multicellular organismal process	8	5417	16	20562	0.5	0.0365615	0.290419
GO:0006878	cellular copper ion homeostasis	biological_process	biological regulation	8	5417	16	20562	0.5	0.0365615	0.290419
GO:0010955	negative regulation of protein processing	biological_process	biological regulation	8	5417	16	20562	0.5	0.0365615	0.290419
GO:0022407	regulation of cell-cell adhesion	biological_process	biological adhesion	8	5417	16	20562	0.5	0.0365615	0.290419
GO:0033690	positive regulation of osteoblast proliferation	biological_process	biological regulation	8	5417	16	20562	0.5	0.0365615	0.290419
GO:0043518	negative regulation of DNA damage response, signal transduction by p53 class mediator	biological_process	biological regulation	8	5417	16	20562	0.5	0.0365615	0.290419
GO:0048715	negative regulation of oligodendrocyte differentiation	biological_process	biological regulation	8	5417	16	20562	0.5	0.0365615	0.290419
GO:0051560	mitochondrial calcium ion homeostasis	biological_process	biological regulation	8	5417	16	20562	0.5	0.0365615	0.290419
GO:0055089	fatty acid homeostasis	biological_process	biological regulation	8	5417	16	20562	0.5	0.0365615	0.290419
GO:0060391	positive regulation of SMAD protein signal transduction	biological_process	biological regulation	8	5417	16	20562	0.5	0.0365615	0.290419
GO:0070266	necroptotic process	biological_process	cellular process	8	5417	16	20562	0.5	0.0365615	0.290419
GO:0097067	cellular response to thyroid hormone stimulus	biological_process	cellular process	8	5417	16	20562	0.5	0.0365615	0.290419
GO:1901381	positive regulation of potassium ion transmembrane transport	biological_process	biological regulation	8	5417	16	20562	0.5	0.0365615	0.290419
GO:1902230	negative regulation of intrinsic apoptotic signaling pathway in response to DNA damage	biological_process	biological regulation	8	5417	16	20562	0.5	0.0365615	0.290419
GO:0065003	protein-containing complex assembly	biological_process	cellular component organization or biogenesis	33	5417	94	20562	0.351064	0.0375062	0.297667
GO:0030097	hemopoiesis	biological_process	developmental process	32	5417	91	20562	0.351648	0.0391569	0.310502
GO:0001736	establishment of planar polarity	biological_process	developmental process	9	5417	19	20562	0.473684	0.0395462	0.310922
GO:0001953	negative regulation of cell-matrix adhesion	biological_process	biological adhesion	9	5417	19	20562	0.473684	0.0395462	0.310922
GO:0007097	nuclear migration	biological_process	localization	9	5417	19	20562	0.473684	0.0395462	0.310922
GO:0010508	positive regulation of autophagy	biological_process	biological regulation	24	5417	65	20562	0.369231	0.0393447	0.310922
GO:0030224	monocyte differentiation	biological_process	cellular process	9	5417	19	20562	0.473684	0.0395462	0.310922
GO:0035249	synaptic transmission, glutamatergic	biological_process	cellular process	18	5417	46	20562	0.391304	0.0394363	0.310922
GO:0045907	positive regulation of vasoconstriction	biological_process	biological regulation	18	5417	46	20562	0.391304	0.0394363	0.310922
GO:0060707	trophoblast giant cell differentiation	biological_process	cellular process	9	5417	19	20562	0.473684	0.0395462	0.310922
GO:0071901	negative regulation of protein serine/threonine kinase activity	biological_process	biological regulation	9	5417	19	20562	0.473684	0.0395462	0.310922
GO:1904706	negative regulation of vascular smooth muscle cell proliferation	biological_process	biological regulation	9	5417	19	20562	0.473684	0.0395462	0.310922
GO:0000413	protein peptidyl-prolyl isomerization	biological_process	cellular process	15	5417	37	20562	0.405405	0.0420466	0.312006
GO:0001542	ovulation from ovarian follicle	biological_process	developmental process	6	5417	11	20562	0.545455	0.043719	0.312006
GO:0001821	histamine secretion	biological_process	localization	4	5417	6	20562	0.666667	0.045117	0.312006
GO:0001944	vasculature development	biological_process	developmental process	13	5417	31	20562	0.419355	0.0429362	0.312006
GO:0001957	intramembranous ossification	biological_process	multicellular organismal process	4	5417	6	20562	0.666667	0.045117	0.312006
GO:0002051	osteoblast fate commitment	biological_process	cellular process	4	5417	6	20562	0.666667	0.045117	0.312006
GO:0002474	antigen processing and presentation of peptide antigen via MHC class I	biological_process	immune system process	14	5417	34	20562	0.411765	0.0426143	0.312006
GO:0002521	leukocyte differentiation	biological_process	cellular process	4	5417	6	20562	0.666667	0.045117	0.312006
GO:0002735	positive regulation of myeloid dendritic cell cytokine production	biological_process	immune system process	4	5417	6	20562	0.666667	0.045117	0.312006
GO:0003139	secondary heart field specification	biological_process	multicellular organismal process	6	5417	11	20562	0.545455	0.043719	0.312006
GO:0003150	muscular septum morphogenesis	biological_process	developmental process	4	5417	6	20562	0.666667	0.045117	0.312006
GO:0003158	endothelium development	biological_process	developmental process	4	5417	6	20562	0.666667	0.045117	0.312006
GO:0003401	axis elongation	biological_process	developmental process	4	5417	6	20562	0.666667	0.045117	0.312006
GO:0006007	glucose catabolic process	biological_process	metabolic process	4	5417	6	20562	0.666667	0.045117	0.312006
GO:0006029	proteoglycan metabolic process	biological_process	cellular process	4	5417	6	20562	0.666667	0.045117	0.312006
GO:0006085	acetyl-CoA biosynthetic process	biological_process	cellular process	4	5417	6	20562	0.666667	0.045117	0.312006
GO:0006287	base-excision repair, gap-filling	biological_process	cellular process	4	5417	6	20562	0.666667	0.045117	0.312006
GO:0006414	translational elongation	biological_process	cellular process	12	5417	28	20562	0.428571	0.0429272	0.312006
GO:0006449	regulation of translational termination	biological_process	cellular component organization or biogenesis	4	5417	6	20562	0.666667	0.045117	0.312006
GO:0006457	protein folding	biological_process	cellular process	37	5417	108	20562	0.342593	0.0416243	0.312006
GO:0006525	arginine metabolic process	biological_process	cellular process	4	5417	6	20562	0.666667	0.045117	0.312006
GO:0006527	arginine catabolic process	biological_process	metabolic process	4	5417	6	20562	0.666667	0.045117	0.312006
GO:0006690	icosanoid metabolic process	biological_process	metabolic process	4	5417	6	20562	0.666667	0.045117	0.312006
GO:0006739	NADP metabolic process	biological_process	metabolic process	6	5417	11	20562	0.545455	0.043719	0.312006
GO:0006892	post-Golgi vesicle-mediated transport	biological_process	localization	6	5417	11	20562	0.545455	0.043719	0.312006
GO:0006898	receptor-mediated endocytosis	biological_process	localization	25	5417	69	20562	0.362319	0.0449586	0.312006
GO:0007043	cell-cell junction assembly	biological_process	cellular component organization or biogenesis	15	5417	37	20562	0.405405	0.0420466	0.312006
GO:0007569	cell aging	biological_process	developmental process	14	5417	34	20562	0.411765	0.0426143	0.312006
GO:0008088	axo-dendritic transport	biological_process	localization	6	5417	11	20562	0.545455	0.043719	0.312006
GO:0009235	cobalamin metabolic process	biological_process	metabolic process	4	5417	6	20562	0.666667	0.045117	0.312006
GO:0009404	toxin metabolic process	biological_process	metabolic process	6	5417	11	20562	0.545455	0.043719	0.312006
GO:0009650	UV protection	biological_process	response to stimulus	6	5417	11	20562	0.545455	0.043719	0.312006
GO:0009987	cellular process	biological_process	cellular process	11	5417	25	20562	0.44	0.0424728	0.312006
GO:0010332	response to gamma radiation	biological_process	response to stimulus	14	5417	34	20562	0.411765	0.0426143	0.312006
GO:0010389	regulation of G2/M transition of mitotic cell cycle	biological_process	biological regulation	6	5417	11	20562	0.545455	0.043719	0.312006
GO:0010457	centriole-centriole cohesion	biological_process	cellular component organization or biogenesis	6	5417	11	20562	0.545455	0.043719	0.312006
GO:0010572	positive regulation of platelet activation	biological_process	biological regulation	4	5417	6	20562	0.666667	0.045117	0.312006
GO:0010656	negative regulation of muscle cell apoptotic process	biological_process	cellular process	6	5417	11	20562	0.545455	0.043719	0.312006
GO:0010667	negative regulation of cardiac muscle cell apoptotic process	biological_process	biological regulation	14	5417	34	20562	0.411765	0.0426143	0.312006
GO:0010745	negative regulation of macrophage derived foam cell differentiation	biological_process	biological regulation	6	5417	11	20562	0.545455	0.043719	0.312006
GO:0010757	negative regulation of plasminogen activation	biological_process	biological regulation	4	5417	6	20562	0.666667	0.045117	0.312006
GO:0010835	regulation of protein ADP-ribosylation	biological_process	biological regulation	4	5417	6	20562	0.666667	0.045117	0.312006
GO:0010881	regulation of cardiac muscle contraction by regulation of the release of sequestered calcium ion	biological_process	cellular process	6	5417	11	20562	0.545455	0.043719	0.312006
GO:0010894	negative regulation of steroid biosynthetic process	biological_process	biological regulation	4	5417	6	20562	0.666667	0.045117	0.312006
GO:0016202	regulation of striated muscle tissue development	biological_process	developmental process	4	5417	6	20562	0.666667	0.045117	0.312006
GO:0016241	regulation of macroautophagy	biological_process	biological regulation	4	5417	6	20562	0.666667	0.045117	0.312006
GO:0016447	somatic recombination of immunoglobulin gene segments	biological_process	cellular process	4	5417	6	20562	0.666667	0.045117	0.312006
GO:0019227	neuronal action potential propagation	biological_process	biological regulation	6	5417	11	20562	0.545455	0.043719	0.312006
GO:0019885	antigen processing and presentation of endogenous peptide antigen via MHC class I	biological_process	immune system process	4	5417	6	20562	0.666667	0.045117	0.312006
GO:0021930	cerebellar granule cell precursor proliferation	biological_process	cell proliferation	4	5417	6	20562	0.666667	0.045117	0.312006
GO:0022409	positive regulation of cell-cell adhesion	biological_process	biological adhesion	13	5417	31	20562	0.419355	0.0429362	0.312006
GO:0022417	protein maturation by protein folding	biological_process	cellular process	4	5417	6	20562	0.666667	0.045117	0.312006
GO:0030279	negative regulation of ossification	biological_process	biological regulation	12	5417	28	20562	0.428571	0.0429272	0.312006
GO:0030511	positive regulation of transforming growth factor beta receptor signaling pathway	biological_process	biological regulation	12	5417	28	20562	0.428571	0.0429272	0.312006
GO:0030517	negative regulation of axon extension	biological_process	biological regulation	12	5417	28	20562	0.428571	0.0429272	0.312006
GO:0030728	ovulation	biological_process	multicellular organismal process	6	5417	11	20562	0.545455	0.043719	0.312006
GO:0030833	regulation of actin filament polymerization	biological_process	biological regulation	15	5417	37	20562	0.405405	0.0420466	0.312006
GO:0030835	negative regulation of actin filament depolymerization	biological_process	biological regulation	4	5417	6	20562	0.666667	0.045117	0.312006
GO:0030900	forebrain development	biological_process	developmental process	33	5417	95	20562	0.347368	0.0433349	0.312006
GO:0031333	negative regulation of protein complex assembly	biological_process	biological regulation	16	5417	40	20562	0.4	0.0412972	0.312006
GO:0031507	heterochromatin assembly	biological_process	cellular component organization or biogenesis	4	5417	6	20562	0.666667	0.045117	0.312006
GO:0031536	positive regulation of exit from mitosis	biological_process	biological regulation	4	5417	6	20562	0.666667	0.045117	0.312006
GO:0032091	negative regulation of protein binding	biological_process	biological regulation	29	5417	82	20562	0.353659	0.0445646	0.312006
GO:0032526	response to retinoic acid	biological_process	response to stimulus	23	5417	62	20562	0.370968	0.040842	0.312006
GO:0032649	regulation of interferon-gamma production	biological_process	multicellular organismal process	4	5417	6	20562	0.666667	0.045117	0.312006
GO:0032675	regulation of interleukin-6 production	biological_process	multicellular organismal process	6	5417	11	20562	0.545455	0.043719	0.312006
GO:0032874	positive regulation of stress-activated MAPK cascade	biological_process	biological regulation	11	5417	25	20562	0.44	0.0424728	0.312006
GO:0032880	regulation of protein localization	biological_process	biological regulation	31	5417	88	20562	0.352273	0.0408815	0.312006
GO:0033198	response to ATP	biological_process	response to stimulus	10	5417	22	20562	0.454545	0.0414174	0.312006
GO:0033600	negative regulation of mammary gland epithelial cell proliferation	biological_process	cell proliferation	4	5417	6	20562	0.666667	0.045117	0.312006
GO:0034109	homotypic cell-cell adhesion	biological_process	biological adhesion	6	5417	11	20562	0.545455	0.043719	0.312006
GO:0034375	high-density lipoprotein particle remodeling	biological_process	biological regulation	6	5417	11	20562	0.545455	0.043719	0.312006
GO:0034383	low-density lipoprotein particle clearance	biological_process	biological regulation	6	5417	11	20562	0.545455	0.043719	0.312006
GO:0035914	skeletal muscle cell differentiation	biological_process	cellular process	21	5417	56	20562	0.375	0.0439212	0.312006
GO:0036124	histone H3-K9 trimethylation	biological_process	cellular component organization or biogenesis	4	5417	6	20562	0.666667	0.045117	0.312006
GO:0036498	IRE1-mediated unfolded protein response	biological_process	biological regulation	4	5417	6	20562	0.666667	0.045117	0.312006
GO:0042118	endothelial cell activation	biological_process	cellular process	6	5417	11	20562	0.545455	0.043719	0.312006
GO:0042276	error-prone translesion synthesis	biological_process	cellular process	4	5417	6	20562	0.666667	0.045117	0.312006
GO:0042415	norepinephrine metabolic process	biological_process	metabolic process	6	5417	11	20562	0.545455	0.043719	0.312006
GO:0042789	mRNA transcription by RNA polymerase II	biological_process	cellular process	10	5417	22	20562	0.454545	0.0414174	0.312006
GO:0044242	cellular lipid catabolic process	biological_process	cellular process	4	5417	6	20562	0.666667	0.045117	0.312006
GO:0044320	cellular response to leptin stimulus	biological_process	cellular process	6	5417	11	20562	0.545455	0.043719	0.312006
GO:0044770	cell cycle phase transition	biological_process	cellular process	4	5417	6	20562	0.666667	0.045117	0.312006
GO:0045332	phospholipid translocation	biological_process	biological regulation	12	5417	28	20562	0.428571	0.0429272	0.312006
GO:0045444	fat cell differentiation	biological_process	cellular process	30	5417	85	20562	0.352941	0.042683	0.312006
GO:0045577	regulation of B cell differentiation	biological_process	biological regulation	6	5417	11	20562	0.545455	0.043719	0.312006
GO:0045590	negative regulation of regulatory T cell differentiation	biological_process	biological adhesion	4	5417	6	20562	0.666667	0.045117	0.312006
GO:0045597	positive regulation of cell differentiation	biological_process	biological regulation	21	5417	56	20562	0.375	0.0439212	0.312006
GO:0045746	negative regulation of Notch signaling pathway	biological_process	biological regulation	16	5417	40	20562	0.4	0.0412972	0.312006
GO:0045747	positive regulation of Notch signaling pathway	biological_process	biological regulation	15	5417	37	20562	0.405405	0.0420466	0.312006
GO:0046641	positive regulation of alpha-beta T cell proliferation	biological_process	cell proliferation	6	5417	11	20562	0.545455	0.043719	0.312006
GO:0048147	negative regulation of fibroblast proliferation	biological_process	biological regulation	15	5417	37	20562	0.405405	0.0420466	0.312006
GO:0048333	mesodermal cell differentiation	biological_process	cellular process	6	5417	11	20562	0.545455	0.043719	0.312006
GO:0048549	positive regulation of pinocytosis	biological_process	biological regulation	4	5417	6	20562	0.666667	0.045117	0.312006
GO:0048598	embryonic morphogenesis	biological_process	developmental process	11	5417	25	20562	0.44	0.0424728	0.312006
GO:0048708	astrocyte differentiation	biological_process	cellular process	6	5417	11	20562	0.545455	0.043719	0.312006
GO:0048762	mesenchymal cell differentiation	biological_process	cellular process	6	5417	11	20562	0.545455	0.043719	0.312006
GO:0048771	tissue remodeling	biological_process	multicellular organismal process	6	5417	11	20562	0.545455	0.043719	0.312006
GO:0048858	cell projection morphogenesis	biological_process	cellular component organization or biogenesis	4	5417	6	20562	0.666667	0.045117	0.312006
GO:0050803	regulation of synapse structure or activity	biological_process	biological regulation	6	5417	11	20562	0.545455	0.043719	0.312006
GO:0051304	chromosome separation	biological_process	cellular process	4	5417	6	20562	0.666667	0.045117	0.312006
GO:0051415	microtubule nucleation by interphase microtubule organizing center	biological_process	cellular component organization or biogenesis	4	5417	6	20562	0.666667	0.045117	0.312006
GO:0051561	positive regulation of mitochondrial calcium ion concentration	biological_process	biological regulation	6	5417	11	20562	0.545455	0.043719	0.312006
GO:0051661	maintenance of centrosome location	biological_process	localization	4	5417	6	20562	0.666667	0.045117	0.312006
GO:0051702	interaction with symbiont	biological_process	multi-organism process	4	5417	6	20562	0.666667	0.045117	0.312006
GO:0051865	protein autoubiquitination	biological_process	cellular process	26	5417	72	20562	0.361111	0.0431575	0.312006
GO:0051901	positive regulation of mitochondrial depolarization	biological_process	biological regulation	6	5417	11	20562	0.545455	0.043719	0.312006
GO:0051968	positive regulation of synaptic transmission, glutamatergic	biological_process	biological regulation	12	5417	28	20562	0.428571	0.0429272	0.312006
GO:0055129	L-proline biosynthetic process	biological_process	cellular process	4	5417	6	20562	0.666667	0.045117	0.312006
GO:0060022	hard palate development	biological_process	developmental process	4	5417	6	20562	0.666667	0.045117	0.312006
GO:0060174	limb bud formation	biological_process	multicellular organismal process	6	5417	11	20562	0.545455	0.043719	0.312006
GO:0060219	camera-type eye photoreceptor cell differentiation	biological_process	multicellular organismal process	4	5417	6	20562	0.666667	0.045117	0.312006
GO:0060306	regulation of membrane repolarization	biological_process	biological regulation	6	5417	11	20562	0.545455	0.043719	0.312006
GO:0060333	interferon-gamma-mediated signaling pathway	biological_process	cellular process	4	5417	6	20562	0.666667	0.045117	0.312006
GO:0060665	regulation of branching involved in salivary gland morphogenesis by mesenchymal-epithelial signaling	biological_process	biological regulation	4	5417	6	20562	0.666667	0.045117	0.312006
GO:0060716	labyrinthine layer blood vessel development	biological_process	developmental process	12	5417	28	20562	0.428571	0.0429272	0.312006
GO:0060976	coronary vasculature development	biological_process	developmental process	16	5417	40	20562	0.4	0.0412972	0.312006
GO:0060978	angiogenesis involved in coronary vascular morphogenesis	biological_process	developmental process	4	5417	6	20562	0.666667	0.045117	0.312006
GO:0060999	positive regulation of dendritic spine development	biological_process	cellular component organization or biogenesis	15	5417	37	20562	0.405405	0.0420466	0.312006
GO:0061154	endothelial tube morphogenesis	biological_process	multicellular organismal process	4	5417	6	20562	0.666667	0.045117	0.312006
GO:0061817	endoplasmic reticulum-plasma membrane tethering	biological_process	cellular process	4	5417	6	20562	0.666667	0.045117	0.312006
GO:0070291	N-acylethanolamine metabolic process	biological_process	cellular process	4	5417	6	20562	0.666667	0.045117	0.312006
GO:0070318	positive regulation of G0 to G1 transition	biological_process	biological regulation	4	5417	6	20562	0.666667	0.045117	0.312006
GO:0070829	heterochromatin maintenance	biological_process	cellular component organization or biogenesis	4	5417	6	20562	0.666667	0.045117	0.312006
GO:0070837	dehydroascorbic acid transport	biological_process	localization	4	5417	6	20562	0.666667	0.045117	0.312006
GO:0070914	UV-damage excision repair	biological_process	cellular process	6	5417	11	20562	0.545455	0.043719	0.312006
GO:0071035	nuclear polyadenylation-dependent rRNA catabolic process	biological_process	cellular process	4	5417	6	20562	0.666667	0.045117	0.312006
GO:0071038	nuclear polyadenylation-dependent tRNA catabolic process	biological_process	cellular process	4	5417	6	20562	0.666667	0.045117	0.312006
GO:0071236	cellular response to antibiotic	biological_process	response to stimulus	6	5417	11	20562	0.545455	0.043719	0.312006
GO:0071280	cellular response to copper ion	biological_process	cellular process	10	5417	22	20562	0.454545	0.0414174	0.312006
GO:0071499	cellular response to laminar fluid shear stress	biological_process	cellular process	4	5417	6	20562	0.666667	0.045117	0.312006
GO:0071773	cellular response to BMP stimulus	biological_process	cellular process	16	5417	40	20562	0.4	0.0412972	0.312006
GO:0071902	positive regulation of protein serine/threonine kinase activity	biological_process	biological regulation	21	5417	56	20562	0.375	0.0439212	0.312006
GO:0072091	regulation of stem cell proliferation	biological_process	biological regulation	6	5417	11	20562	0.545455	0.043719	0.312006
GO:0075044	autophagy of host cells involved in interaction with symbiont	biological_process	cellular process	4	5417	6	20562	0.666667	0.045117	0.312006
GO:0090031	positive regulation of steroid hormone biosynthetic process	biological_process	biological regulation	4	5417	6	20562	0.666667	0.045117	0.312006
GO:0090156	cellular sphingolipid homeostasis	biological_process	biological regulation	4	5417	6	20562	0.666667	0.045117	0.312006
GO:0090394	negative regulation of excitatory postsynaptic potential	biological_process	multicellular organismal process	6	5417	11	20562	0.545455	0.043719	0.312006
GO:0090399	replicative senescence	biological_process	cellular process	6	5417	11	20562	0.545455	0.043719	0.312006
GO:0090557	establishment of endothelial intestinal barrier	biological_process	cellular process	6	5417	11	20562	0.545455	0.043719	0.312006
GO:0110095	cellular detoxification of aldehyde	biological_process	cellular process	4	5417	6	20562	0.666667	0.045117	0.312006
GO:0150079	negative regulation of neuroinflammatory response	biological_process	negative regulation of biological process	4	5417	6	20562	0.666667	0.045117	0.312006
GO:1900273	positive regulation of long-term synaptic potentiation	biological_process	biological regulation	12	5417	28	20562	0.428571	0.0429272	0.312006
GO:1901164	negative regulation of trophoblast cell migration	biological_process	biological regulation	4	5417	6	20562	0.666667	0.045117	0.312006
GO:1901215	negative regulation of neuron death	biological_process	cellular process	27	5417	75	20562	0.36	0.0414204	0.312006
GO:1901985	positive regulation of protein acetylation	biological_process	biological regulation	6	5417	11	20562	0.545455	0.043719	0.312006
GO:1902747	negative regulation of lens fiber cell differentiation	biological_process	biological regulation	4	5417	6	20562	0.666667	0.045117	0.312006
GO:1902806	regulation of cell cycle G1/S phase transition	biological_process	cellular process	4	5417	6	20562	0.666667	0.045117	0.312006
GO:1904141	positive regulation of microglial cell migration	biological_process	biological regulation	4	5417	6	20562	0.666667	0.045117	0.312006
GO:1904395	positive regulation of skeletal muscle acetylcholine-gated channel clustering	biological_process	biological regulation	4	5417	6	20562	0.666667	0.045117	0.312006
GO:1904894	positive regulation of STAT cascade	biological_process	biological regulation	4	5417	6	20562	0.666667	0.045117	0.312006
GO:1904951	positive regulation of establishment of protein localization	biological_process	biological regulation	4	5417	6	20562	0.666667	0.045117	0.312006
GO:1905475	regulation of protein localization to membrane	biological_process	biological regulation	4	5417	6	20562	0.666667	0.045117	0.312006
GO:1990090	cellular response to nerve growth factor stimulus	biological_process	cellular process	17	5417	43	20562	0.395349	0.0404146	0.312006
GO:1990414	replication-born double-strand break repair via sister chromatid exchange	biological_process	cellular process	4	5417	6	20562	0.666667	0.045117	0.312006
GO:1990440	positive regulation of transcription from RNA polymerase II promoter in response to endoplasmic reticulum stress	biological_process	biological regulation	6	5417	11	20562	0.545455	0.043719	0.312006
GO:2000171	negative regulation of dendrite development	biological_process	cellular component organization or biogenesis	6	5417	11	20562	0.545455	0.043719	0.312006
GO:2000352	negative regulation of endothelial cell apoptotic process	biological_process	biological regulation	13	5417	31	20562	0.419355	0.0429362	0.312006
GO:2000481	positive regulation of cAMP-dependent protein kinase activity	biological_process	biological regulation	4	5417	6	20562	0.666667	0.045117	0.312006
GO:2000672	negative regulation of motor neuron apoptotic process	biological_process	biological regulation	4	5417	6	20562	0.666667	0.045117	0.312006
GO:2001268	negative regulation of cysteine-type endopeptidase activity involved in apoptotic signaling pathway	biological_process	biological regulation	4	5417	6	20562	0.666667	0.045117	0.312006
GO:0035023	regulation of Rho protein signal transduction	biological_process	biological regulation	28	5417	79	20562	0.35443	0.0465294	0.321533
GO:0006351	transcription, DNA-templated	biological_process	cellular process	40	5417	119	20562	0.336134	0.0470076	0.324595
GO:0045732	positive regulation of protein catabolic process	biological_process	biological regulation	27	5417	76	20562	0.355263	0.0485807	0.335207
GO:0097191	extrinsic apoptotic signaling pathway	biological_process	biological regulation	18	5417	47	20562	0.382979	0.0486255	0.335266
GO:0030216	keratinocyte differentiation	biological_process	cellular process	23	5417	63	20562	0.365079	0.0487521	0.335638
GO:1901224	positive regulation of NIK/NF-kappaB signaling	biological_process	biological regulation	23	5417	63	20562	0.365079	0.0487521	0.335638
GO:0000018	regulation of DNA recombination	biological_process	biological regulation	2	5417	2	20562	1	0.069395	0.336635
GO:0000089	mitotic metaphase	biological_process	biological phase	2	5417	2	20562	1	0.069395	0.336635
GO:0000185	activation of MAPKKK activity	biological_process	biological regulation	7	5417	14	20562	0.5	0.0498106	0.336635
GO:0000187	activation of MAPK activity	biological_process	biological regulation	32	5417	93	20562	0.344086	0.0521187	0.336635
GO:0000288	nuclear-transcribed mRNA catabolic process, deadenylation-dependent decay	biological_process	biological regulation	6	5417	12	20562	0.5	0.0683673	0.336635
GO:0000720	pyrimidine dimer repair by nucleotide-excision repair	biological_process	cellular process	3	5417	4	20562	0.75	0.0586686	0.336635
GO:0000965	mitochondrial RNA 3'-end processing	biological_process	cellular process	2	5417	2	20562	1	0.069395	0.336635
GO:0000972	transcription-dependent tethering of RNA polymerase II gene DNA at nuclear periphery	biological_process	cellular component organization or biogenesis	3	5417	4	20562	0.75	0.0586686	0.336635
GO:0001300	chronological cell aging	biological_process	cellular process	2	5417	2	20562	1	0.069395	0.336635
GO:0001550	ovarian cumulus expansion	biological_process	cellular process	3	5417	4	20562	0.75	0.0586686	0.336635
GO:0001667	ameboidal-type cell migration	biological_process	cellular process	5	5417	9	20562	0.555556	0.0601207	0.336635
GO:0001672	regulation of chromatin assembly or disassembly	biological_process	biological regulation	2	5417	2	20562	1	0.069395	0.336635
GO:0001756	somitogenesis	biological_process	multicellular organismal process	21	5417	57	20562	0.368421	0.052791	0.336635
GO:0001776	leukocyte homeostasis	biological_process	biological regulation	5	5417	9	20562	0.555556	0.0601207	0.336635
GO:0001841	neural tube formation	biological_process	developmental process	9	5417	20	20562	0.45	0.0555216	0.336635
GO:0001845	phagolysosome assembly	biological_process	cellular component organization or biogenesis	3	5417	4	20562	0.75	0.0586686	0.336635
GO:0001880	Mullerian duct regression	biological_process	multicellular organismal process	3	5417	4	20562	0.75	0.0586686	0.336635
GO:0001928	regulation of exocyst assembly	biological_process	biological regulation	2	5417	2	20562	1	0.069395	0.336635
GO:0001954	positive regulation of cell-matrix adhesion	biological_process	biological adhesion	13	5417	32	20562	0.40625	0.0553755	0.336635
GO:0002029	desensitization of G protein-coupled receptor signaling pathway	biological_process	biological regulation	5	5417	9	20562	0.555556	0.0601207	0.336635
GO:0002031	G protein-coupled receptor internalization	biological_process	biological regulation	7	5417	14	20562	0.5	0.0498106	0.336635
GO:0002091	negative regulation of receptor internalization	biological_process	biological regulation	6	5417	12	20562	0.5	0.0683673	0.336635
GO:0002183	cytoplasmic translational initiation	biological_process	cellular process	8	5417	17	20562	0.470588	0.0534817	0.336635
GO:0002276	basophil activation involved in immune response	biological_process	response to stimulus	2	5417	2	20562	1	0.069395	0.336635
GO:0002429	immune response-activating cell surface receptor signaling pathway	biological_process	biological regulation	2	5417	2	20562	1	0.069395	0.336635
GO:0002476	antigen processing and presentation of endogenous peptide antigen via MHC class Ib	biological_process	immune system process	14	5417	36	20562	0.388889	0.0680047	0.336635
GO:0002477	antigen processing and presentation of exogenous peptide antigen via MHC class Ib	biological_process	immune system process	2	5417	2	20562	1	0.069395	0.336635
GO:0002479	antigen processing and presentation of exogenous peptide antigen via MHC class I, TAP-dependent	biological_process	immune system process	2	5417	2	20562	1	0.069395	0.336635
GO:0002486	antigen processing and presentation of endogenous peptide antigen via MHC class I via ER pathway, TAP-independent	biological_process	immune system process	14	5417	36	20562	0.388889	0.0680047	0.336635
GO:0002502	peptide antigen assembly with MHC class I protein complex	biological_process	cellular component organization or biogenesis	2	5417	2	20562	1	0.069395	0.336635
GO:0002519	natural killer cell tolerance induction	biological_process	developmental process	2	5417	2	20562	1	0.069395	0.336635
GO:0002931	response to ischemia	biological_process	response to stimulus	20	5417	55	20562	0.363636	0.0655862	0.336635
GO:0003017	lymph circulation	biological_process	multicellular organismal process	2	5417	2	20562	1	0.069395	0.336635
GO:0003094	glomerular filtration	biological_process	multicellular organismal process	7	5417	14	20562	0.5	0.0498106	0.336635
GO:0003127	detection of nodal flow	biological_process	developmental process	2	5417	2	20562	1	0.069395	0.336635
GO:0003169	coronary vein morphogenesis	biological_process	developmental process	2	5417	2	20562	1	0.069395	0.336635
GO:0003197	endocardial cushion development	biological_process	developmental process	7	5417	14	20562	0.5	0.0498106	0.336635
GO:0003219	cardiac right ventricle formation	biological_process	multicellular organismal process	3	5417	4	20562	0.75	0.0586686	0.336635
GO:0003226	right ventricular compact myocardium morphogenesis	biological_process	developmental process	2	5417	2	20562	1	0.069395	0.336635
GO:0003420	regulation of growth plate cartilage chondrocyte proliferation	biological_process	biological regulation	2	5417	2	20562	1	0.069395	0.336635
GO:0005977	glycogen metabolic process	biological_process	cellular process	16	5417	41	20562	0.390244	0.0516435	0.336635
GO:0006084	acetyl-CoA metabolic process	biological_process	cellular process	5	5417	9	20562	0.555556	0.0601207	0.336635
GO:0006097	glyoxylate cycle	biological_process	cellular process	2	5417	2	20562	1	0.069395	0.336635
GO:0006231	dTMP biosynthetic process	biological_process	cellular process	3	5417	4	20562	0.75	0.0586686	0.336635
GO:0006233	dTDP biosynthetic process	biological_process	cellular process	2	5417	2	20562	1	0.069395	0.336635
GO:0006289	nucleotide-excision repair	biological_process	cellular process	16	5417	42	20562	0.380952	0.0636648	0.336635
GO:0006298	mismatch repair	biological_process	metabolic process	9	5417	20	20562	0.45	0.0555216	0.336635
GO:0006360	transcription by RNA polymerase I	biological_process	cellular process	8	5417	17	20562	0.470588	0.0534817	0.336635
GO:0006423	cysteinyl-tRNA aminoacylation	biological_process	cellular process	2	5417	2	20562	1	0.069395	0.336635
GO:0006434	seryl-tRNA aminoacylation	biological_process	cellular process	2	5417	2	20562	1	0.069395	0.336635
GO:0006436	tryptophanyl-tRNA aminoacylation	biological_process	cellular process	2	5417	2	20562	1	0.069395	0.336635
GO:0006437	tyrosyl-tRNA aminoacylation	biological_process	cellular process	2	5417	2	20562	1	0.069395	0.336635
GO:0006511	ubiquitin-dependent protein catabolic process	biological_process	cellular process	87	5417	285	20562	0.305263	0.062638	0.336635
GO:0006534	cysteine metabolic process	biological_process	cellular process	2	5417	2	20562	1	0.069395	0.336635
GO:0006561	proline biosynthetic process	biological_process	cellular process	3	5417	4	20562	0.75	0.0586686	0.336635
GO:0006663	platelet activating factor biosynthetic process	biological_process	cellular process	3	5417	4	20562	0.75	0.0586686	0.336635
GO:0006713	glucocorticoid catabolic process	biological_process	biological regulation	2	5417	2	20562	1	0.069395	0.336635
GO:0006740	NADPH regeneration	biological_process	metabolic process	2	5417	2	20562	1	0.069395	0.336635
GO:0006741	NADP biosynthetic process	biological_process	cellular process	3	5417	4	20562	0.75	0.0586686	0.336635
GO:0006743	ubiquinone metabolic process	biological_process	cellular process	2	5417	2	20562	1	0.069395	0.336635
GO:0006788	heme oxidation	biological_process	cellular process	2	5417	2	20562	1	0.069395	0.336635
GO:0006864	pyrimidine nucleotide transport	biological_process	localization	2	5417	2	20562	1	0.069395	0.336635
GO:0006876	cellular cadmium ion homeostasis	biological_process	biological regulation	2	5417	2	20562	1	0.069395	0.336635
GO:0006907	pinocytosis	biological_process	localization	3	5417	4	20562	0.75	0.0586686	0.336635
GO:0006931	substrate-dependent cell migration, cell attachment to substrate	biological_process	biological adhesion	2	5417	2	20562	1	0.069395	0.336635
GO:0006933	negative regulation of cell adhesion involved in substrate-bound cell migration	biological_process	biological adhesion	3	5417	4	20562	0.75	0.0586686	0.336635
GO:0006978	DNA damage response, signal transduction by p53 class mediator resulting in transcription of p21 class mediator	biological_process	biological regulation	6	5417	12	20562	0.5	0.0683673	0.336635
GO:0007026	negative regulation of microtubule depolymerization	biological_process	biological regulation	15	5417	38	20562	0.394737	0.0530392	0.336635
GO:0007029	endoplasmic reticulum organization	biological_process	cellular component organization or biogenesis	16	5417	41	20562	0.390244	0.0516435	0.336635
GO:0007035	vacuolar acidification	biological_process	biological regulation	6	5417	12	20562	0.5	0.0683673	0.336635
GO:0007041	lysosomal transport	biological_process	localization	9	5417	20	20562	0.45	0.0555216	0.336635
GO:0007159	leukocyte cell-cell adhesion	biological_process	biological adhesion	12	5417	29	20562	0.413793	0.0561733	0.336635
GO:0007178	transmembrane receptor protein serine/threonine kinase signaling pathway	biological_process	biological regulation	10	5417	23	20562	0.434783	0.0564421	0.336635
GO:0007223	Wnt signaling pathway, calcium modulating pathway	biological_process	cellular process	3	5417	4	20562	0.75	0.0586686	0.336635
GO:0007289	spermatid nucleus differentiation	biological_process	cellular component organization or biogenesis	5	5417	9	20562	0.555556	0.0601207	0.336635
GO:0007296	vitellogenesis	biological_process	cellular component organization or biogenesis	3	5417	4	20562	0.75	0.0586686	0.336635
GO:0007352	zygotic specification of dorsal/ventral axis	biological_process	developmental process	2	5417	2	20562	1	0.069395	0.336635
GO:0007406	negative regulation of neuroblast proliferation	biological_process	biological regulation	5	5417	9	20562	0.555556	0.0601207	0.336635
GO:0007494	midgut development	biological_process	developmental process	6	5417	12	20562	0.5	0.0683673	0.336635
GO:0007611	learning or memory	biological_process	behavior	27	5417	77	20562	0.350649	0.0566007	0.336635
GO:0008104	protein localization	biological_process	localization	34	5417	101	20562	0.336634	0.061895	0.336635
GO:0008315	G2/MI transition of meiotic cell cycle	biological_process	cellular process	2	5417	2	20562	1	0.069395	0.336635
GO:0008612	peptidyl-lysine modification to peptidyl-hypusine	biological_process	cellular process	2	5417	2	20562	1	0.069395	0.336635
GO:0009069	serine family amino acid metabolic process	biological_process	cellular process	2	5417	2	20562	1	0.069395	0.336635
GO:0009157	deoxyribonucleoside monophosphate biosynthetic process	biological_process	cellular process	3	5417	4	20562	0.75	0.0586686	0.336635
GO:0009165	nucleotide biosynthetic process	biological_process	cellular process	7	5417	14	20562	0.5	0.0498106	0.336635
GO:0009181	purine ribonucleoside diphosphate catabolic process	biological_process	cellular process	2	5417	2	20562	1	0.069395	0.336635
GO:0009257	10-formyltetrahydrofolate biosynthetic process	biological_process	cellular process	2	5417	2	20562	1	0.069395	0.336635
GO:0009259	ribonucleotide metabolic process	biological_process	cellular process	2	5417	2	20562	1	0.069395	0.336635
GO:0009262	deoxyribonucleotide metabolic process	biological_process	cellular process	2	5417	2	20562	1	0.069395	0.336635
GO:0009298	GDP-mannose biosynthetic process	biological_process	cellular process	3	5417	4	20562	0.75	0.0586686	0.336635
GO:0009448	gamma-aminobutyric acid metabolic process	biological_process	biological regulation	3	5417	4	20562	0.75	0.0586686	0.336635
GO:0009914	hormone transport	biological_process	localization	2	5417	2	20562	1	0.069395	0.336635
GO:0009966	regulation of signal transduction	biological_process	biological regulation	16	5417	42	20562	0.380952	0.0636648	0.336635
GO:0010216	maintenance of DNA methylation	biological_process	cellular process	5	5417	9	20562	0.555556	0.0601207	0.336635
GO:0010243	response to organonitrogen compound	biological_process	response to stimulus	15	5417	38	20562	0.394737	0.0530392	0.336635
GO:0010256	endomembrane system organization	biological_process	cellular component organization or biogenesis	2	5417	2	20562	1	0.069395	0.336635
GO:0010266	response to vitamin B1	biological_process	response to stimulus	2	5417	2	20562	1	0.069395	0.336635
GO:0010269	response to selenium ion	biological_process	response to stimulus	7	5417	14	20562	0.5	0.0498106	0.336635
GO:0010468	regulation of gene expression	biological_process	biological regulation	123	5417	414	20562	0.297101	0.066307	0.336635
GO:0010469	regulation of signaling receptor activity	biological_process	biological regulation	8	5417	17	20562	0.470588	0.0534817	0.336635
GO:0010507	negative regulation of autophagy	biological_process	biological regulation	17	5417	44	20562	0.386364	0.0501611	0.336635
GO:0010664	negative regulation of striated muscle cell apoptotic process	biological_process	cellular process	3	5417	4	20562	0.75	0.0586686	0.336635
GO:0010665	regulation of cardiac muscle cell apoptotic process	biological_process	biological regulation	2	5417	2	20562	1	0.069395	0.336635
GO:0010712	regulation of collagen metabolic process	biological_process	biological regulation	2	5417	2	20562	1	0.069395	0.336635
GO:0010727	negative regulation of hydrogen peroxide metabolic process	biological_process	biological regulation	2	5417	2	20562	1	0.069395	0.336635
GO:0010730	negative regulation of hydrogen peroxide biosynthetic process	biological_process	biological regulation	3	5417	4	20562	0.75	0.0586686	0.336635
GO:0010734	negative regulation of protein glutathionylation	biological_process	cellular process	2	5417	2	20562	1	0.069395	0.336635
GO:0010747	positive regulation of plasma membrane long-chain fatty acid transport	biological_process	biological regulation	2	5417	2	20562	1	0.069395	0.336635
GO:0010758	regulation of macrophage chemotaxis	biological_process	biological regulation	3	5417	4	20562	0.75	0.0586686	0.336635
GO:0010759	positive regulation of macrophage chemotaxis	biological_process	biological regulation	10	5417	23	20562	0.434783	0.0564421	0.336635
GO:0010819	regulation of T cell chemotaxis	biological_process	biological regulation	2	5417	2	20562	1	0.069395	0.336635
GO:0010847	regulation of chromatin assembly	biological_process	cellular component organization or biogenesis	2	5417	2	20562	1	0.069395	0.336635
GO:0010899	regulation of phosphatidylcholine catabolic process	biological_process	metabolic process	2	5417	2	20562	1	0.069395	0.336635
GO:0010952	positive regulation of peptidase activity	biological_process	cellular process	6	5417	12	20562	0.5	0.0683673	0.336635
GO:0010957	negative regulation of vitamin D biosynthetic process	biological_process	biological regulation	2	5417	2	20562	1	0.069395	0.336635
GO:0014841	skeletal muscle satellite cell proliferation	biological_process	cell proliferation	2	5417	2	20562	1	0.069395	0.336635
GO:0014846	esophagus smooth muscle contraction	biological_process	multicellular organismal process	2	5417	2	20562	1	0.069395	0.336635
GO:0015891	siderophore transport	biological_process	localization	2	5417	2	20562	1	0.069395	0.336635
GO:0015920	lipopolysaccharide transport	biological_process	localization	2	5417	2	20562	1	0.069395	0.336635
GO:0016024	CDP-diacylglycerol biosynthetic process	biological_process	cellular process	7	5417	14	20562	0.5	0.0498106	0.336635
GO:0016049	cell growth	biological_process	cellular process	5	5417	9	20562	0.555556	0.0601207	0.336635
GO:0016243	regulation of autophagosome size	biological_process	biological regulation	2	5417	2	20562	1	0.069395	0.336635
GO:0016339	calcium-dependent cell-cell adhesion via plasma membrane cell adhesion molecules	biological_process	biological adhesion	15	5417	39	20562	0.384615	0.065863	0.336635
GO:0016488	farnesol catabolic process	biological_process	cellular process	2	5417	2	20562	1	0.069395	0.336635
GO:0016567	protein ubiquitination	biological_process	cellular process	168	5417	573	20562	0.293194	0.0569229	0.336635
GO:0016575	histone deacetylation	biological_process	cellular component organization or biogenesis	15	5417	38	20562	0.394737	0.0530392	0.336635
GO:0016579	protein deubiquitination	biological_process	cellular process	29	5417	84	20562	0.345238	0.0597587	0.336635
GO:0017145	stem cell division	biological_process	cellular process	6	5417	12	20562	0.5	0.0683673	0.336635
GO:0018216	peptidyl-arginine methylation	biological_process	cellular process	5	5417	9	20562	0.555556	0.0601207	0.336635
GO:0018364	peptidyl-glutamine methylation	biological_process	cellular process	2	5417	2	20562	1	0.069395	0.336635
GO:0018872	arsonoacetate metabolic process	biological_process	cellular process	2	5417	2	20562	1	0.069395	0.336635
GO:0018916	nitrobenzene metabolic process	biological_process	cellular process	3	5417	4	20562	0.75	0.0586686	0.336635
GO:0019058	viral life cycle	biological_process	multi-organism process	2	5417	2	20562	1	0.069395	0.336635
GO:0019264	glycine biosynthetic process from serine	biological_process	biological regulation	2	5417	2	20562	1	0.069395	0.336635
GO:0019343	cysteine biosynthetic process via cystathionine	biological_process	cellular process	2	5417	2	20562	1	0.069395	0.336635
GO:0019391	glucuronoside catabolic process	biological_process	cellular process	2	5417	2	20562	1	0.069395	0.336635
GO:0019430	removal of superoxide radicals	biological_process	cellular process	7	5417	14	20562	0.5	0.0498106	0.336635
GO:0019510	S-adenosylhomocysteine catabolic process	biological_process	metabolic process	2	5417	2	20562	1	0.069395	0.336635
GO:0019852	L-ascorbic acid metabolic process	biological_process	cellular process	3	5417	4	20562	0.75	0.0586686	0.336635
GO:0019882	antigen processing and presentation	biological_process	immune system process	16	5417	41	20562	0.390244	0.0516435	0.336635
GO:0019884	antigen processing and presentation of exogenous antigen	biological_process	immune system process	3	5417	4	20562	0.75	0.0586686	0.336635
GO:0021514	ventral spinal cord interneuron differentiation	biological_process	cellular process	2	5417	2	20562	1	0.069395	0.336635
GO:0021587	cerebellum morphogenesis	biological_process	developmental process	5	5417	9	20562	0.555556	0.0601207	0.336635
GO:0021592	fourth ventricle development	biological_process	developmental process	2	5417	2	20562	1	0.069395	0.336635
GO:0021602	cranial nerve morphogenesis	biological_process	developmental process	2	5417	2	20562	1	0.069395	0.336635
GO:0021636	trigeminal nerve morphogenesis	biological_process	multicellular organismal process	2	5417	2	20562	1	0.069395	0.336635
GO:0021649	vestibulocochlear nerve structural organization	biological_process	developmental process	2	5417	2	20562	1	0.069395	0.336635
GO:0021762	substantia nigra development	biological_process	developmental process	2	5417	2	20562	1	0.069395	0.336635
GO:0021773	striatal medium spiny neuron differentiation	biological_process	cellular process	3	5417	4	20562	0.75	0.0586686	0.336635
GO:0021796	cerebral cortex regionalization	biological_process	developmental process	5	5417	9	20562	0.555556	0.0601207	0.336635
GO:0021836	chemorepulsion involved in postnatal olfactory bulb interneuron migration	biological_process	cellular process	2	5417	2	20562	1	0.069395	0.336635
GO:0030029	actin filament-based process	biological_process	cellular process	3	5417	4	20562	0.75	0.0586686	0.336635
GO:0030538	embryonic genitalia morphogenesis	biological_process	multicellular organismal process	3	5417	4	20562	0.75	0.0586686	0.336635
GO:0030836	positive regulation of actin filament depolymerization	biological_process	biological regulation	5	5417	9	20562	0.555556	0.0601207	0.336635
GO:0030862	positive regulation of polarized epithelial cell differentiation	biological_process	biological regulation	2	5417	2	20562	1	0.069395	0.336635
GO:0030890	positive regulation of B cell proliferation	biological_process	biological regulation	17	5417	44	20562	0.386364	0.0501611	0.336635
GO:0030951	establishment or maintenance of microtubule cytoskeleton polarity	biological_process	cellular component organization or biogenesis	3	5417	4	20562	0.75	0.0586686	0.336635
GO:0031052	chromosome breakage	biological_process	cellular component organization or biogenesis	2	5417	2	20562	1	0.069395	0.336635
GO:0031081	nuclear pore distribution	biological_process	cellular component organization or biogenesis	2	5417	2	20562	1	0.069395	0.336635
GO:0031086	nuclear-transcribed mRNA catabolic process, deadenylation-independent decay	biological_process	biological regulation	2	5417	2	20562	1	0.069395	0.336635
GO:0031109	microtubule polymerization or depolymerization	biological_process	cellular component organization or biogenesis	2	5417	2	20562	1	0.069395	0.336635
GO:0031110	regulation of microtubule polymerization or depolymerization	biological_process	cellular component organization or biogenesis	8	5417	17	20562	0.470588	0.0534817	0.336635
GO:0031122	cytoplasmic microtubule organization	biological_process	cellular component organization or biogenesis	19	5417	52	20562	0.365385	0.0684125	0.336635
GO:0031247	actin rod assembly	biological_process	cellular process	2	5417	2	20562	1	0.069395	0.336635
GO:0031328	positive regulation of cellular biosynthetic process	biological_process	biological regulation	3	5417	4	20562	0.75	0.0586686	0.336635
GO:0031503	protein-containing complex localization	biological_process	localization	3	5417	4	20562	0.75	0.0586686	0.336635
GO:0031573	intra-S DNA damage checkpoint	biological_process	biological regulation	7	5417	14	20562	0.5	0.0498106	0.336635
GO:0031652	positive regulation of heat generation	biological_process	biological regulation	3	5417	4	20562	0.75	0.0586686	0.336635
GO:0031930	mitochondria-nucleus signaling pathway	biological_process	biological regulation	2	5417	2	20562	1	0.069395	0.336635
GO:0032006	regulation of TOR signaling	biological_process	regulation of biological process	10	5417	23	20562	0.434783	0.0564421	0.336635
GO:0032008	positive regulation of TOR signaling	biological_process	biological regulation	14	5417	35	20562	0.4	0.0543033	0.336635
GO:0032012	regulation of ARF protein signal transduction	biological_process	biological regulation	9	5417	20	20562	0.45	0.0555216	0.336635
GO:0032014	positive regulation of ARF protein signal transduction	biological_process	biological regulation	2	5417	2	20562	1	0.069395	0.336635
GO:0032212	positive regulation of telomere maintenance via telomerase	biological_process	biological regulation	13	5417	32	20562	0.40625	0.0553755	0.336635
GO:0032231	regulation of actin filament bundle assembly	biological_process	biological regulation	2	5417	2	20562	1	0.069395	0.336635
GO:0032270	positive regulation of cellular protein metabolic process	biological_process	biological regulation	8	5417	17	20562	0.470588	0.0534817	0.336635
GO:0032332	positive regulation of chondrocyte differentiation	biological_process	biological regulation	10	5417	23	20562	0.434783	0.0564421	0.336635
GO:0032494	response to peptidoglycan	biological_process	multi-organism process	5	5417	9	20562	0.555556	0.0601207	0.336635
GO:0032497	detection of lipopolysaccharide	biological_process	multi-organism process	3	5417	4	20562	0.75	0.0586686	0.336635
GO:0032680	regulation of tumor necrosis factor production	biological_process	biological regulation	6	5417	12	20562	0.5	0.0683673	0.336635
GO:0032736	positive regulation of interleukin-13 production	biological_process	biological regulation	5	5417	9	20562	0.555556	0.0601207	0.336635
GO:0032764	negative regulation of mast cell cytokine production	biological_process	multicellular organismal process	2	5417	2	20562	1	0.069395	0.336635
GO:0032868	response to insulin	biological_process	response to stimulus	29	5417	85	20562	0.341176	0.0686015	0.336635
GO:0032877	positive regulation of DNA endoreduplication	biological_process	biological regulation	2	5417	2	20562	1	0.069395	0.336635
GO:0032912	negative regulation of transforming growth factor beta2 production	biological_process	biological regulation	2	5417	2	20562	1	0.069395	0.336635
GO:0032924	activin receptor signaling pathway	biological_process	biological regulation	8	5417	17	20562	0.470588	0.0534817	0.336635
GO:0032933	SREBP signaling pathway	biological_process	metabolic process	6	5417	12	20562	0.5	0.0683673	0.336635
GO:0033129	positive regulation of histone phosphorylation	biological_process	biological regulation	5	5417	9	20562	0.555556	0.0601207	0.336635
GO:0033139	regulation of peptidyl-serine phosphorylation of STAT protein	biological_process	cellular process	2	5417	2	20562	1	0.069395	0.336635
GO:0033147	negative regulation of intracellular estrogen receptor signaling pathway	biological_process	cellular process	7	5417	14	20562	0.5	0.0498106	0.336635
GO:0033552	response to vitamin B3	biological_process	response to stimulus	2	5417	2	20562	1	0.069395	0.336635
GO:0033625	positive regulation of integrin activation	biological_process	biological regulation	5	5417	9	20562	0.555556	0.0601207	0.336635
GO:0033632	regulation of cell-cell adhesion mediated by integrin	biological_process	biological adhesion	3	5417	4	20562	0.75	0.0586686	0.336635
GO:0033762	response to glucagon	biological_process	response to stimulus	6	5417	12	20562	0.5	0.0683673	0.336635
GO:0033979	box H/ACA snoRNA metabolic process	biological_process	metabolic process	2	5417	2	20562	1	0.069395	0.336635
GO:0034113	heterotypic cell-cell adhesion	biological_process	biological adhesion	11	5417	26	20562	0.423077	0.0565824	0.336635
GO:0034124	regulation of MyD88-dependent toll-like receptor signaling pathway	biological_process	cellular process	2	5417	2	20562	1	0.069395	0.336635
GO:0034157	positive regulation of toll-like receptor 7 signaling pathway	biological_process	biological regulation	3	5417	4	20562	0.75	0.0586686	0.336635
GO:0034238	macrophage fusion	biological_process	cellular process	2	5417	2	20562	1	0.069395	0.336635
GO:0034332	adherens junction organization	biological_process	cellular component organization or biogenesis	14	5417	35	20562	0.4	0.0543033	0.336635
GO:0034342	response to type III interferon	biological_process	immune system process	2	5417	2	20562	1	0.069395	0.336635
GO:0034374	low-density lipoprotein particle remodeling	biological_process	cellular component organization or biogenesis	5	5417	9	20562	0.555556	0.0601207	0.336635
GO:0034391	regulation of smooth muscle cell apoptotic process	biological_process	biological regulation	3	5417	4	20562	0.75	0.0586686	0.336635
GO:0034392	negative regulation of smooth muscle cell apoptotic process	biological_process	biological regulation	5	5417	9	20562	0.555556	0.0601207	0.336635
GO:0034427	nuclear-transcribed mRNA catabolic process, exonucleolytic, 3'-5'	biological_process	biological regulation	5	5417	9	20562	0.555556	0.0601207	0.336635
GO:0034470	ncRNA processing	biological_process	cellular process	2	5417	2	20562	1	0.069395	0.336635
GO:0035026	leading edge cell differentiation	biological_process	cellular process	2	5417	2	20562	1	0.069395	0.336635
GO:0035246	peptidyl-arginine N-methylation	biological_process	cellular process	5	5417	9	20562	0.555556	0.0601207	0.336635
GO:0035247	peptidyl-arginine omega-N-methylation	biological_process	cellular process	2	5417	2	20562	1	0.069395	0.336635
GO:0035507	regulation of myosin-light-chain-phosphatase activity	biological_process	biological regulation	2	5417	2	20562	1	0.069395	0.336635
GO:0035564	regulation of kidney size	biological_process	biological regulation	2	5417	2	20562	1	0.069395	0.336635
GO:0035590	purinergic nucleotide receptor signaling pathway	biological_process	biological regulation	5	5417	9	20562	0.555556	0.0601207	0.336635
GO:0035701	hematopoietic stem cell migration	biological_process	cellular process	3	5417	4	20562	0.75	0.0586686	0.336635
GO:0035709	memory T cell activation	biological_process	cellular process	2	5417	2	20562	1	0.069395	0.336635
GO:0035783	CD4-positive, alpha-beta T cell costimulation	biological_process	biological adhesion	2	5417	2	20562	1	0.069395	0.336635
GO:0035794	positive regulation of mitochondrial membrane permeability	biological_process	biological regulation	3	5417	4	20562	0.75	0.0586686	0.336635
GO:0035887	aortic smooth muscle cell differentiation	biological_process	cellular process	2	5417	2	20562	1	0.069395	0.336635
GO:0036010	protein localization to endosome	biological_process	localization	5	5417	9	20562	0.555556	0.0601207	0.336635
GO:0036022	limb joint morphogenesis	biological_process	developmental process	2	5417	2	20562	1	0.069395	0.336635
GO:0036265	RNA (guanine-N7)-methylation	biological_process	cellular process	2	5417	2	20562	1	0.069395	0.336635
GO:0036316	SREBP-SCAP complex retention in endoplasmic reticulum	biological_process	regulation of biological process	2	5417	2	20562	1	0.069395	0.336635
GO:0036337	Fas signaling pathway	biological_process	biological regulation	2	5417	2	20562	1	0.069395	0.336635
GO:0036466	synaptic vesicle recycling via endosome	biological_process	localization	3	5417	4	20562	0.75	0.0586686	0.336635
GO:0036486	ventral trunk neural crest cell migration	biological_process	cellular process	3	5417	4	20562	0.75	0.0586686	0.336635
GO:0036499	PERK-mediated unfolded protein response	biological_process	cellular process	3	5417	4	20562	0.75	0.0586686	0.336635
GO:0038190	VEGF-activated neuropilin signaling pathway	biological_process	cellular process	2	5417	2	20562	1	0.069395	0.336635
GO:0042092	type 2 immune response	biological_process	immune system process	3	5417	4	20562	0.75	0.0586686	0.336635
GO:0042094	interleukin-2 biosynthetic process	biological_process	metabolic process	2	5417	2	20562	1	0.069395	0.336635
GO:0042129	regulation of T cell proliferation	biological_process	biological regulation	7	5417	14	20562	0.5	0.0498106	0.336635
GO:0042149	cellular response to glucose starvation	biological_process	cellular process	16	5417	41	20562	0.390244	0.0516435	0.336635
GO:0042167	heme catabolic process	biological_process	cellular process	3	5417	4	20562	0.75	0.0586686	0.336635
GO:0042311	vasodilation	biological_process	biological regulation	11	5417	26	20562	0.423077	0.0565824	0.336635
GO:0042323	negative regulation of circadian sleep/wake cycle, non-REM sleep	biological_process	biological regulation	2	5417	2	20562	1	0.069395	0.336635
GO:0042472	inner ear morphogenesis	biological_process	developmental process	26	5417	74	20562	0.351351	0.059198	0.336635
GO:0042537	benzene-containing compound metabolic process	biological_process	cellular process	2	5417	2	20562	1	0.069395	0.336635
GO:0042572	retinol metabolic process	biological_process	biological regulation	15	5417	39	20562	0.384615	0.065863	0.336635
GO:0042753	positive regulation of circadian rhythm	biological_process	biological regulation	6	5417	12	20562	0.5	0.0683673	0.336635
GO:0042754	negative regulation of circadian rhythm	biological_process	biological regulation	5	5417	9	20562	0.555556	0.0601207	0.336635
GO:0042997	negative regulation of Golgi to plasma membrane protein transport	biological_process	biological regulation	3	5417	4	20562	0.75	0.0586686	0.336635
GO:0043010	camera-type eye development	biological_process	developmental process	30	5417	86	20562	0.348837	0.0495028	0.336635
GO:0043043	peptide biosynthetic process	biological_process	cellular process	3	5417	4	20562	0.75	0.0586686	0.336635
GO:0043378	positive regulation of CD8-positive, alpha-beta T cell differentiation	biological_process	biological adhesion	3	5417	4	20562	0.75	0.0586686	0.336635
GO:0043416	regulation of skeletal muscle tissue regeneration	biological_process	biological regulation	2	5417	2	20562	1	0.069395	0.336635
GO:0043488	regulation of mRNA stability	biological_process	biological regulation	13	5417	32	20562	0.40625	0.0553755	0.336635
GO:0043523	regulation of neuron apoptotic process	biological_process	cellular process	14	5417	36	20562	0.388889	0.0680047	0.336635
GO:0044878	mitotic cytokinesis checkpoint	biological_process	biological regulation	3	5417	4	20562	0.75	0.0586686	0.336635
GO:0045004	DNA replication proofreading	biological_process	cellular process	2	5417	2	20562	1	0.069395	0.336635
GO:0045080	positive regulation of chemokine biosynthetic process	biological_process	biological regulation	6	5417	12	20562	0.5	0.0683673	0.336635
GO:0045578	negative regulation of B cell differentiation	biological_process	biological regulation	3	5417	4	20562	0.75	0.0586686	0.336635
GO:0045589	regulation of regulatory T cell differentiation	biological_process	biological regulation	5	5417	9	20562	0.555556	0.0601207	0.336635
GO:0045654	positive regulation of megakaryocyte differentiation	biological_process	biological regulation	6	5417	12	20562	0.5	0.0683673	0.336635
GO:0045722	positive regulation of gluconeogenesis	biological_process	regulation of biological process	9	5417	20	20562	0.45	0.0555216	0.336635
GO:0045780	positive regulation of bone resorption	biological_process	regulation of biological process	12	5417	29	20562	0.413793	0.0561733	0.336635
GO:0045819	positive regulation of glycogen catabolic process	biological_process	biological regulation	2	5417	2	20562	1	0.069395	0.336635
GO:0046058	cAMP metabolic process	biological_process	cellular process	2	5417	2	20562	1	0.069395	0.336635
GO:0046068	cGMP metabolic process	biological_process	cellular process	3	5417	4	20562	0.75	0.0586686	0.336635
GO:0046085	adenosine metabolic process	biological_process	metabolic process	5	5417	9	20562	0.555556	0.0601207	0.336635
GO:0046092	deoxycytidine metabolic process	biological_process	cellular process	2	5417	2	20562	1	0.069395	0.336635
GO:0046101	hypoxanthine biosynthetic process	biological_process	metabolic process	2	5417	2	20562	1	0.069395	0.336635
GO:0046104	thymidine metabolic process	biological_process	cellular process	2	5417	2	20562	1	0.069395	0.336635
GO:0046223	aflatoxin catabolic process	biological_process	cellular process	2	5417	2	20562	1	0.069395	0.336635
GO:0046390	ribose phosphate biosynthetic process	biological_process	metabolic process	2	5417	2	20562	1	0.069395	0.336635
GO:0046452	dihydrofolate metabolic process	biological_process	cellular process	2	5417	2	20562	1	0.069395	0.336635
GO:0046469	platelet activating factor metabolic process	biological_process	metabolic process	2	5417	2	20562	1	0.069395	0.336635
GO:0046601	positive regulation of centriole replication	biological_process	biological regulation	2	5417	2	20562	1	0.069395	0.336635
GO:0046725	negative regulation by virus of viral protein levels in host cell	biological_process	biological regulation	2	5417	2	20562	1	0.069395	0.336635
GO:0046827	positive regulation of protein export from nucleus	biological_process	biological regulation	9	5417	20	20562	0.45	0.0555216	0.336635
GO:0046851	negative regulation of bone remodeling	biological_process	biological regulation	2	5417	2	20562	1	0.069395	0.336635
GO:0048002	antigen processing and presentation of peptide antigen	biological_process	immune system process	3	5417	4	20562	0.75	0.0586686	0.336635
GO:0048011	neurotrophin TRK receptor signaling pathway	biological_process	biological regulation	8	5417	17	20562	0.470588	0.0534817	0.336635
GO:0048022	negative regulation of melanin biosynthetic process	biological_process	biological regulation	3	5417	4	20562	0.75	0.0586686	0.336635
GO:0048103	somatic stem cell division	biological_process	cellular process	6	5417	12	20562	0.5	0.0683673	0.336635
GO:0048167	regulation of synaptic plasticity	biological_process	cellular process	20	5417	55	20562	0.363636	0.0655862	0.336635
GO:0048203	vesicle targeting, trans-Golgi to endosome	biological_process	cellular process	2	5417	2	20562	1	0.069395	0.336635
GO:0048320	axial mesoderm formation	biological_process	developmental process	2	5417	2	20562	1	0.069395	0.336635
GO:0048534	hematopoietic or lymphoid organ development	biological_process	developmental process	2	5417	2	20562	1	0.069395	0.336635
GO:0048536	spleen development	biological_process	developmental process	17	5417	45	20562	0.377778	0.0614462	0.336635
GO:0048589	developmental growth	biological_process	developmental process	14	5417	35	20562	0.4	0.0543033	0.336635
GO:0048643	positive regulation of skeletal muscle tissue development	biological_process	biological regulation	5	5417	9	20562	0.555556	0.0601207	0.336635
GO:0048669	collateral sprouting in absence of injury	biological_process	cellular process	2	5417	2	20562	1	0.069395	0.336635
GO:0048681	negative regulation of axon regeneration	biological_process	biological regulation	7	5417	14	20562	0.5	0.0498106	0.336635
GO:0048813	dendrite morphogenesis	biological_process	cellular component organization or biogenesis	19	5417	51	20562	0.372549	0.0570447	0.336635
GO:0048871	multicellular organismal homeostasis	biological_process	biological regulation	3	5417	4	20562	0.75	0.0586686	0.336635
GO:0050667	homocysteine metabolic process	biological_process	cellular process	5	5417	9	20562	0.555556	0.0601207	0.336635
GO:0050678	regulation of epithelial cell proliferation	biological_process	biological regulation	8	5417	17	20562	0.470588	0.0534817	0.336635
GO:0050684	regulation of mRNA processing	biological_process	biological regulation	7	5417	14	20562	0.5	0.0498106	0.336635
GO:0050727	regulation of inflammatory response	biological_process	biological regulation	29	5417	83	20562	0.349398	0.0517586	0.336635
GO:0050804	modulation of chemical synaptic transmission	biological_process	biological regulation	35	5417	103	20562	0.339806	0.0519833	0.336635
GO:0050810	regulation of steroid biosynthetic process	biological_process	biological regulation	5	5417	9	20562	0.555556	0.0601207	0.336635
GO:0050994	regulation of lipid catabolic process	biological_process	biological regulation	3	5417	4	20562	0.75	0.0586686	0.336635
GO:0051106	positive regulation of DNA ligation	biological_process	biological regulation	3	5417	4	20562	0.75	0.0586686	0.336635
GO:0051126	negative regulation of actin nucleation	biological_process	biological regulation	2	5417	2	20562	1	0.069395	0.336635
GO:0051146	striated muscle cell differentiation	biological_process	cellular process	9	5417	20	20562	0.45	0.0555216	0.336635
GO:0051186	cofactor metabolic process	biological_process	cellular process	2	5417	2	20562	1	0.069395	0.336635
GO:0051204	protein insertion into mitochondrial membrane	biological_process	cellular component organization or biogenesis	3	5417	4	20562	0.75	0.0586686	0.336635
GO:0051299	centrosome separation	biological_process	cellular component organization or biogenesis	2	5417	2	20562	1	0.069395	0.336635
GO:0051307	meiotic chromosome separation	biological_process	cellular component organization or biogenesis	2	5417	2	20562	1	0.069395	0.336635
GO:0051309	female meiosis chromosome separation	biological_process	cellular component organization or biogenesis	3	5417	4	20562	0.75	0.0586686	0.336635
GO:0051353	positive regulation of oxidoreductase activity	biological_process	biological regulation	5	5417	9	20562	0.555556	0.0601207	0.336635
GO:0051389	inactivation of MAPKK activity	biological_process	biological regulation	2	5417	2	20562	1	0.069395	0.336635
GO:0051409	response to nitrosative stress	biological_process	response to stimulus	3	5417	4	20562	0.75	0.0586686	0.336635
GO:0051414	response to cortisol	biological_process	response to stimulus	3	5417	4	20562	0.75	0.0586686	0.336635
GO:0051489	regulation of filopodium assembly	biological_process	biological regulation	8	5417	17	20562	0.470588	0.0534817	0.336635
GO:0051593	response to folic acid	biological_process	response to stimulus	6	5417	12	20562	0.5	0.0683673	0.336635
GO:0051597	response to methylmercury	biological_process	response to stimulus	5	5417	9	20562	0.555556	0.0601207	0.336635
GO:0051895	negative regulation of focal adhesion assembly	biological_process	biological adhesion	8	5417	17	20562	0.470588	0.0534817	0.336635
GO:0051924	regulation of calcium ion transport	biological_process	biological regulation	16	5417	41	20562	0.390244	0.0516435	0.336635
GO:0051983	regulation of chromosome segregation	biological_process	regulation of biological process	5	5417	9	20562	0.555556	0.0601207	0.336635
GO:0060024	rhythmic synaptic transmission	biological_process	biological regulation	3	5417	4	20562	0.75	0.0586686	0.336635
GO:0060123	regulation of growth hormone secretion	biological_process	biological regulation	3	5417	4	20562	0.75	0.0586686	0.336635
GO:0060244	negative regulation of cell proliferation involved in contact inhibition	biological_process	biological regulation	3	5417	4	20562	0.75	0.0586686	0.336635
GO:0060282	positive regulation of oocyte development	biological_process	biological regulation	2	5417	2	20562	1	0.069395	0.336635
GO:0060284	regulation of cell development	biological_process	biological regulation	2	5417	2	20562	1	0.069395	0.336635
GO:0060315	negative regulation of ryanodine-sensitive calcium-release channel activity	biological_process	localization	5	5417	9	20562	0.555556	0.0601207	0.336635
GO:0060318	definitive erythrocyte differentiation	biological_process	biological regulation	3	5417	4	20562	0.75	0.0586686	0.336635
GO:0060346	bone trabecula formation	biological_process	developmental process	5	5417	9	20562	0.555556	0.0601207	0.336635
GO:0060396	growth hormone receptor signaling pathway	biological_process	biological regulation	5	5417	9	20562	0.555556	0.0601207	0.336635
GO:0060428	lung epithelium development	biological_process	developmental process	5	5417	9	20562	0.555556	0.0601207	0.336635
GO:0060433	bronchus development	biological_process	developmental process	2	5417	2	20562	1	0.069395	0.336635
GO:0060435	bronchiole development	biological_process	developmental process	2	5417	2	20562	1	0.069395	0.336635
GO:0060574	intestinal epithelial cell maturation	biological_process	developmental process	3	5417	4	20562	0.75	0.0586686	0.336635
GO:0060586	multicellular organismal iron ion homeostasis	biological_process	multicellular organismal process	5	5417	9	20562	0.555556	0.0601207	0.336635
GO:0060595	fibroblast growth factor receptor signaling pathway involved in mammary gland specification	biological_process	developmental process	2	5417	2	20562	1	0.069395	0.336635
GO:0060613	fat pad development	biological_process	developmental process	5	5417	9	20562	0.555556	0.0601207	0.336635
GO:0060615	mammary gland bud formation	biological_process	developmental process	2	5417	2	20562	1	0.069395	0.336635
GO:0060667	branch elongation involved in salivary gland morphogenesis	biological_process	developmental process	2	5417	2	20562	1	0.069395	0.336635
GO:0060686	negative regulation of prostatic bud formation	biological_process	biological regulation	3	5417	4	20562	0.75	0.0586686	0.336635
GO:0060688	regulation of morphogenesis of a branching structure	biological_process	multicellular organismal process	3	5417	4	20562	0.75	0.0586686	0.336635
GO:0060699	regulation of endoribonuclease activity	biological_process	biological regulation	2	5417	2	20562	1	0.069395	0.336635
GO:0060702	negative regulation of endoribonuclease activity	biological_process	cellular process	2	5417	2	20562	1	0.069395	0.336635
GO:0060735	regulation of eIF2 alpha phosphorylation by dsRNA	biological_process	biological regulation	2	5417	2	20562	1	0.069395	0.336635
GO:0060764	cell-cell signaling involved in mammary gland development	biological_process	cellular process	2	5417	2	20562	1	0.069395	0.336635
GO:0060775	planar cell polarity pathway involved in gastrula mediolateral intercalation	biological_process	biological regulation	2	5417	2	20562	1	0.069395	0.336635
GO:0060915	mesenchymal cell differentiation involved in lung development	biological_process	cellular process	2	5417	2	20562	1	0.069395	0.336635
GO:0061032	visceral serous pericardium development	biological_process	developmental process	5	5417	9	20562	0.555556	0.0601207	0.336635
GO:0061101	neuroendocrine cell differentiation	biological_process	developmental process	2	5417	2	20562	1	0.069395	0.336635
GO:0061193	taste bud development	biological_process	developmental process	2	5417	2	20562	1	0.069395	0.336635
GO:0061384	heart trabecula morphogenesis	biological_process	developmental process	5	5417	9	20562	0.555556	0.0601207	0.336635
GO:0061428	negative regulation of transcription from RNA polymerase II promoter in response to hypoxia	biological_process	cellular process	3	5417	4	20562	0.75	0.0586686	0.336635
GO:0061441	renal artery morphogenesis	biological_process	developmental process	2	5417	2	20562	1	0.069395	0.336635
GO:0061511	centriole elongation	biological_process	cellular component organization or biogenesis	2	5417	2	20562	1	0.069395	0.336635
GO:0061669	spontaneous neurotransmitter secretion	biological_process	biological regulation	5	5417	9	20562	0.555556	0.0601207	0.336635
GO:0061762	CAMKK-AMPK signaling cascade	biological_process	biological regulation	3	5417	4	20562	0.75	0.0586686	0.336635
GO:0061771	response to caloric restriction	biological_process	response to stimulus	2	5417	2	20562	1	0.069395	0.336635
GO:0061790	dense core granule docking	biological_process	cellular process	2	5417	2	20562	1	0.069395	0.336635
GO:0061870	positive regulation of hepatic stellate cell migration	biological_process	biological regulation	2	5417	2	20562	1	0.069395	0.336635
GO:0061889	negative regulation of astrocyte activation	biological_process	biological regulation	2	5417	2	20562	1	0.069395	0.336635
GO:0062043	positive regulation of cardiac epithelial to mesenchymal transition	biological_process	biological regulation	2	5417	2	20562	1	0.069395	0.336635
GO:0065002	intracellular protein transmembrane transport	biological_process	localization	3	5417	4	20562	0.75	0.0586686	0.336635
GO:0070106	interleukin-27-mediated signaling pathway	biological_process	biological regulation	2	5417	2	20562	1	0.069395	0.336635
GO:0070141	response to UV-A	biological_process	response to stimulus	3	5417	4	20562	0.75	0.0586686	0.336635
GO:0070194	synaptonemal complex disassembly	biological_process	cellular component organization or biogenesis	2	5417	2	20562	1	0.069395	0.336635
GO:0070237	positive regulation of activation-induced cell death of T cells	biological_process	biological regulation	2	5417	2	20562	1	0.069395	0.336635
GO:0070256	negative regulation of mucus secretion	biological_process	localization	2	5417	2	20562	1	0.069395	0.336635
GO:0070427	nucleotide-binding oligomerization domain containing 1 signaling pathway	biological_process	immune system process	2	5417	2	20562	1	0.069395	0.336635
GO:0070476	rRNA (guanine-N7)-methylation	biological_process	metabolic process	2	5417	2	20562	1	0.069395	0.336635
GO:0070483	detection of hypoxia	biological_process	response to stimulus	2	5417	2	20562	1	0.069395	0.336635
GO:0070528	protein kinase C signaling	biological_process	biological regulation	8	5417	17	20562	0.470588	0.0534817	0.336635
GO:0070813	hydrogen sulfide metabolic process	biological_process	metabolic process	2	5417	2	20562	1	0.069395	0.336635
GO:0070859	positive regulation of bile acid biosynthetic process	biological_process	biological regulation	3	5417	4	20562	0.75	0.0586686	0.336635
GO:0070932	histone H3 deacetylation	biological_process	cellular component organization or biogenesis	9	5417	20	20562	0.45	0.0555216	0.336635
GO:0071028	nuclear mRNA surveillance	biological_process	biological regulation	5	5417	9	20562	0.555556	0.0601207	0.336635
GO:0071034	CUT catabolic process	biological_process	cellular process	3	5417	4	20562	0.75	0.0586686	0.336635
GO:0071042	nuclear polyadenylation-dependent mRNA catabolic process	biological_process	biological regulation	3	5417	4	20562	0.75	0.0586686	0.336635
GO:0071050	snoRNA polyadenylation	biological_process	cellular process	2	5417	2	20562	1	0.069395	0.336635
GO:0071072	negative regulation of phospholipid biosynthetic process	biological_process	cellular process	2	5417	2	20562	1	0.069395	0.336635
GO:0071163	DNA replication preinitiation complex assembly	biological_process	cellular component organization or biogenesis	2	5417	2	20562	1	0.069395	0.336635
GO:0071225	cellular response to muramyl dipeptide	biological_process	cellular process	5	5417	9	20562	0.555556	0.0601207	0.336635
GO:0071294	cellular response to zinc ion	biological_process	cellular process	8	5417	17	20562	0.470588	0.0534817	0.336635
GO:0071307	cellular response to vitamin K	biological_process	cellular process	2	5417	2	20562	1	0.069395	0.336635
GO:0071312	cellular response to alkaloid	biological_process	cellular process	5	5417	9	20562	0.555556	0.0601207	0.336635
GO:0071460	cellular response to cell-matrix adhesion	biological_process	cellular process	3	5417	4	20562	0.75	0.0586686	0.336635
GO:0071504	cellular response to heparin	biological_process	cellular process	3	5417	4	20562	0.75	0.0586686	0.336635
GO:0071529	cementum mineralization	biological_process	developmental process	2	5417	2	20562	1	0.069395	0.336635
GO:0071709	membrane assembly	biological_process	cellular component organization or biogenesis	3	5417	4	20562	0.75	0.0586686	0.336635
GO:0071803	positive regulation of podosome assembly	biological_process	biological regulation	7	5417	14	20562	0.5	0.0498106	0.336635
GO:0071872	cellular response to epinephrine stimulus	biological_process	cellular process	6	5417	12	20562	0.5	0.0683673	0.336635
GO:0071874	cellular response to norepinephrine stimulus	biological_process	cellular process	2	5417	2	20562	1	0.069395	0.336635
GO:0071922	regulation of cohesin loading	biological_process	cellular component organization or biogenesis	3	5417	4	20562	0.75	0.0586686	0.336635
GO:0071932	replication fork reversal	biological_process	cellular process	2	5417	2	20562	1	0.069395	0.336635
GO:0072139	glomerular parietal epithelial cell differentiation	biological_process	cellular process	2	5417	2	20562	1	0.069395	0.336635
GO:0072144	glomerular mesangial cell development	biological_process	cellular process	3	5417	4	20562	0.75	0.0586686	0.336635
GO:0072156	distal tubule morphogenesis	biological_process	developmental process	2	5417	2	20562	1	0.069395	0.336635
GO:0072272	proximal/distal pattern formation involved in metanephric nephron development	biological_process	developmental process	2	5417	2	20562	1	0.069395	0.336635
GO:0072321	chaperone-mediated protein transport	biological_process	localization	5	5417	9	20562	0.555556	0.0601207	0.336635
GO:0072423	response to DNA damage checkpoint signaling	biological_process	cellular process	2	5417	2	20562	1	0.069395	0.336635
GO:0072554	blood vessel lumenization	biological_process	developmental process	2	5417	2	20562	1	0.069395	0.336635
GO:0072708	response to sorbitol	biological_process	response to stimulus	2	5417	2	20562	1	0.069395	0.336635
GO:0072738	cellular response to diamide	biological_process	response to stimulus	2	5417	2	20562	1	0.069395	0.336635
GO:0072750	cellular response to leptomycin B	biological_process	cellular process	2	5417	2	20562	1	0.069395	0.336635
GO:0075506	entry of viral genome into host nucleus through nuclear pore complex via importin	biological_process	multi-organism process	2	5417	2	20562	1	0.069395	0.336635
GO:0080111	DNA demethylation	biological_process	cellular process	6	5417	12	20562	0.5	0.0683673	0.336635
GO:0086001	cardiac muscle cell action potential	biological_process	biological regulation	3	5417	4	20562	0.75	0.0586686	0.336635
GO:0086005	ventricular cardiac muscle cell action potential	biological_process	biological regulation	8	5417	17	20562	0.470588	0.0534817	0.336635
GO:0086013	membrane repolarization during cardiac muscle cell action potential	biological_process	biological regulation	3	5417	4	20562	0.75	0.0586686	0.336635
GO:0090022	regulation of neutrophil chemotaxis	biological_process	biological regulation	3	5417	4	20562	0.75	0.0586686	0.336635
GO:0090037	positive regulation of protein kinase C signaling	biological_process	positive regulation of biological process	6	5417	12	20562	0.5	0.0683673	0.336635
GO:0090051	negative regulation of cell migration involved in sprouting angiogenesis	biological_process	biological regulation	8	5417	17	20562	0.470588	0.0534817	0.336635
GO:0090155	negative regulation of sphingolipid biosynthetic process	biological_process	biological regulation	3	5417	4	20562	0.75	0.0586686	0.336635
GO:0090169	regulation of spindle assembly	biological_process	biological regulation	2	5417	2	20562	1	0.069395	0.336635
GO:0090222	centrosome-templated microtubule nucleation	biological_process	cellular component organization or biogenesis	2	5417	2	20562	1	0.069395	0.336635
GO:0090239	regulation of histone H4 acetylation	biological_process	biological regulation	2	5417	2	20562	1	0.069395	0.336635
GO:0090288	negative regulation of cellular response to growth factor stimulus	biological_process	biological regulation	2	5417	2	20562	1	0.069395	0.336635
GO:0090298	negative regulation of mitochondrial DNA replication	biological_process	biological regulation	2	5417	2	20562	1	0.069395	0.336635
GO:0090331	negative regulation of platelet aggregation	biological_process	biological adhesion	7	5417	14	20562	0.5	0.0498106	0.336635
GO:0090343	positive regulation of cell aging	biological_process	biological regulation	2	5417	2	20562	1	0.069395	0.336635
GO:0090385	phagosome-lysosome fusion	biological_process	cellular process	5	5417	9	20562	0.555556	0.0601207	0.336635
GO:0090403	oxidative stress-induced premature senescence	biological_process	cellular process	3	5417	4	20562	0.75	0.0586686	0.336635
GO:0090659	walking behavior	biological_process	behavior	2	5417	2	20562	1	0.069395	0.336635
GO:0090673	endothelial cell-matrix adhesion	biological_process	biological adhesion	2	5417	2	20562	1	0.069395	0.336635
GO:0097011	cellular response to granulocyte macrophage colony-stimulating factor stimulus	biological_process	cellular process	6	5417	12	20562	0.5	0.0683673	0.336635
GO:0097049	motor neuron apoptotic process	biological_process	cellular process	3	5417	4	20562	0.75	0.0586686	0.336635
GO:0097056	selenocysteinyl-tRNA(Sec) biosynthetic process	biological_process	cellular process	3	5417	4	20562	0.75	0.0586686	0.336635
GO:0097069	cellular response to thyroxine stimulus	biological_process	cellular process	2	5417	2	20562	1	0.069395	0.336635
GO:0097190	apoptotic signaling pathway	biological_process	biological regulation	21	5417	58	20562	0.362069	0.0628595	0.336635
GO:0097192	extrinsic apoptotic signaling pathway in absence of ligand	biological_process	biological regulation	16	5417	42	20562	0.380952	0.0636648	0.336635
GO:0097214	positive regulation of lysosomal membrane permeability	biological_process	biological regulation	2	5417	2	20562	1	0.069395	0.336635
GO:0097435	supramolecular fiber organization	biological_process	cellular process	6	5417	12	20562	0.5	0.0683673	0.336635
GO:0097475	motor neuron migration	biological_process	cellular process	2	5417	2	20562	1	0.069395	0.336635
GO:0097490	sympathetic neuron projection extension	biological_process	cellular component organization or biogenesis	3	5417	4	20562	0.75	0.0586686	0.336635
GO:0097491	sympathetic neuron projection guidance	biological_process	cellular component organization or biogenesis	3	5417	4	20562	0.75	0.0586686	0.336635
GO:0097533	cellular stress response to acid chemical	biological_process	response to stimulus	2	5417	2	20562	1	0.069395	0.336635
GO:0097694	establishment of RNA localization to telomere	biological_process	localization	2	5417	2	20562	1	0.069395	0.336635
GO:0097756	negative regulation of blood vessel diameter	biological_process	biological regulation	7	5417	14	20562	0.5	0.0498106	0.336635
GO:0098532	histone H3-K27 trimethylation	biological_process	cellular component organization or biogenesis	5	5417	9	20562	0.555556	0.0601207	0.336635
GO:0098657	import into cell	biological_process	localization	2	5417	2	20562	1	0.069395	0.336635
GO:0098706	ferric iron import across cell outer membrane	biological_process	localization	3	5417	4	20562	0.75	0.0586686	0.336635
GO:0098886	modification of dendritic spine	biological_process	cellular component organization or biogenesis	2	5417	2	20562	1	0.069395	0.336635
GO:0098971	anterograde dendritic transport of neurotransmitter receptor complex	biological_process	cellular process	3	5417	4	20562	0.75	0.0586686	0.336635
GO:0098974	postsynaptic actin cytoskeleton organization	biological_process	cellular component organization or biogenesis	10	5417	23	20562	0.434783	0.0564421	0.336635
GO:0099011	neuronal dense core vesicle exocytosis	biological_process	cellular process	2	5417	2	20562	1	0.069395	0.336635
GO:0099578	regulation of translation at postsynapse, modulating synaptic transmission	biological_process	biological regulation	3	5417	4	20562	0.75	0.0586686	0.336635
GO:0099612	protein localization to axon	biological_process	localization	3	5417	4	20562	0.75	0.0586686	0.336635
GO:0106004	tRNA (guanine-N7)-methylation	biological_process	cellular process	2	5417	2	20562	1	0.069395	0.336635
GO:0106071	positive regulation of adenylate cyclase-activating G protein-coupled receptor signaling pathway	biological_process	cellular process	3	5417	4	20562	0.75	0.0586686	0.336635
GO:0106074	aminoacyl-tRNA metabolism involved in translational fidelity	biological_process	biological regulation	6	5417	12	20562	0.5	0.0683673	0.336635
GO:0110025	DNA strand resection involved in replication fork processing	biological_process	cellular process	2	5417	2	20562	1	0.069395	0.336635
GO:0110053	regulation of actin filament organization	biological_process	biological regulation	2	5417	2	20562	1	0.069395	0.336635
GO:0198738	cell-cell signaling by wnt	biological_process	cellular process	2	5417	2	20562	1	0.069395	0.336635
GO:1900017	positive regulation of cytokine production involved in inflammatory response	biological_process	biological regulation	10	5417	23	20562	0.434783	0.0564421	0.336635
GO:1900110	negative regulation of histone H3-K9 dimethylation	biological_process	biological regulation	2	5417	2	20562	1	0.069395	0.336635
GO:1900142	negative regulation of oligodendrocyte apoptotic process	biological_process	biological regulation	2	5417	2	20562	1	0.069395	0.336635
GO:1900186	negative regulation of clathrin-dependent endocytosis	biological_process	cellular component organization or biogenesis	3	5417	4	20562	0.75	0.0586686	0.336635
GO:1900195	positive regulation of oocyte maturation	biological_process	biological regulation	2	5417	2	20562	1	0.069395	0.336635
GO:1900221	regulation of amyloid-beta clearance	biological_process	biological regulation	2	5417	2	20562	1	0.069395	0.336635
GO:1900244	positive regulation of synaptic vesicle endocytosis	biological_process	cellular process	6	5417	12	20562	0.5	0.0683673	0.336635
GO:1900248	negative regulation of cytoplasmic translational elongation	biological_process	biological regulation	2	5417	2	20562	1	0.069395	0.336635
GO:1900408	negative regulation of cellular response to oxidative stress	biological_process	biological regulation	3	5417	4	20562	0.75	0.0586686	0.336635
GO:1900451	positive regulation of glutamate receptor signaling pathway	biological_process	biological regulation	3	5417	4	20562	0.75	0.0586686	0.336635
GO:1900825	regulation of membrane depolarization during cardiac muscle cell action potential	biological_process	biological regulation	3	5417	4	20562	0.75	0.0586686	0.336635
GO:1900924	negative regulation of glycine import across plasma membrane	biological_process	biological regulation	2	5417	2	20562	1	0.069395	0.336635
GO:1901019	regulation of calcium ion transmembrane transporter activity	biological_process	biological regulation	2	5417	2	20562	1	0.069395	0.336635
GO:1901029	negative regulation of mitochondrial outer membrane permeabilization involved in apoptotic signaling pathway	biological_process	biological regulation	5	5417	9	20562	0.555556	0.0601207	0.336635
GO:1901076	positive regulation of engulfment of apoptotic cell	biological_process	biological regulation	2	5417	2	20562	1	0.069395	0.336635
GO:1901189	positive regulation of ephrin receptor signaling pathway	biological_process	biological regulation	2	5417	2	20562	1	0.069395	0.336635
GO:1901329	regulation of odontoblast differentiation	biological_process	biological regulation	2	5417	2	20562	1	0.069395	0.336635
GO:1901385	regulation of voltage-gated calcium channel activity	biological_process	biological regulation	5	5417	9	20562	0.555556	0.0601207	0.336635
GO:1901491	negative regulation of lymphangiogenesis	biological_process	biological regulation	3	5417	4	20562	0.75	0.0586686	0.336635
GO:1901800	positive regulation of proteasomal protein catabolic process	biological_process	biological regulation	8	5417	17	20562	0.470588	0.0534817	0.336635
GO:1902172	regulation of keratinocyte apoptotic process	biological_process	biological regulation	2	5417	2	20562	1	0.069395	0.336635
GO:1902219	negative regulation of intrinsic apoptotic signaling pathway in response to osmotic stress	biological_process	biological regulation	3	5417	4	20562	0.75	0.0586686	0.336635
GO:1902261	positive regulation of delayed rectifier potassium channel activity	biological_process	biological regulation	3	5417	4	20562	0.75	0.0586686	0.336635
GO:1902285	semaphorin-plexin signaling pathway involved in neuron projection guidance	biological_process	biological regulation	3	5417	4	20562	0.75	0.0586686	0.336635
GO:1902410	mitotic cytokinetic process	biological_process	cellular process	2	5417	2	20562	1	0.069395	0.336635
GO:1902415	regulation of mRNA binding	biological_process	biological regulation	2	5417	2	20562	1	0.069395	0.336635
GO:1902455	negative regulation of stem cell population maintenance	biological_process	biological regulation	3	5417	4	20562	0.75	0.0586686	0.336635
GO:1902462	positive regulation of mesenchymal stem cell proliferation	biological_process	cell proliferation	3	5417	4	20562	0.75	0.0586686	0.336635
GO:1902523	positive regulation of protein K63-linked ubiquitination	biological_process	biological regulation	3	5417	4	20562	0.75	0.0586686	0.336635
GO:1902548	negative regulation of cellular response to vascular endothelial growth factor stimulus	biological_process	biological regulation	2	5417	2	20562	1	0.069395	0.336635
GO:1902617	response to fluoride	biological_process	response to stimulus	3	5417	4	20562	0.75	0.0586686	0.336635
GO:1902629	regulation of mRNA stability involved in cellular response to UV	biological_process	biological regulation	2	5417	2	20562	1	0.069395	0.336635
GO:1902723	negative regulation of skeletal muscle satellite cell proliferation	biological_process	biological regulation	3	5417	4	20562	0.75	0.0586686	0.336635
GO:1902803	regulation of synaptic vesicle transport	biological_process	biological regulation	2	5417	2	20562	1	0.069395	0.336635
GO:1902902	negative regulation of autophagosome assembly	biological_process	cellular component organization or biogenesis	7	5417	14	20562	0.5	0.0498106	0.336635
GO:1902998	positive regulation of neurofibrillary tangle assembly	biological_process	biological regulation	2	5417	2	20562	1	0.069395	0.336635
GO:1903010	regulation of bone development	biological_process	developmental process	3	5417	4	20562	0.75	0.0586686	0.336635
GO:1903028	positive regulation of opsonization	biological_process	cellular component organization or biogenesis	2	5417	2	20562	1	0.069395	0.336635
GO:1903055	positive regulation of extracellular matrix organization	biological_process	biological regulation	2	5417	2	20562	1	0.069395	0.336635
GO:1903205	regulation of hydrogen peroxide-induced cell death	biological_process	biological regulation	2	5417	2	20562	1	0.069395	0.336635
GO:1903278	positive regulation of sodium ion export across plasma membrane	biological_process	regulation of biological process	3	5417	4	20562	0.75	0.0586686	0.336635
GO:1903422	negative regulation of synaptic vesicle recycling	biological_process	biological regulation	2	5417	2	20562	1	0.069395	0.336635
GO:1903438	positive regulation of mitotic cytokinetic process	biological_process	cellular process	2	5417	2	20562	1	0.069395	0.336635
GO:1903518	positive regulation of single strand break repair	biological_process	biological regulation	2	5417	2	20562	1	0.069395	0.336635
GO:1903522	regulation of blood circulation	biological_process	biological regulation	2	5417	2	20562	1	0.069395	0.336635
GO:1903553	positive regulation of extracellular exosome assembly	biological_process	cellular process	3	5417	4	20562	0.75	0.0586686	0.336635
GO:1903659	regulation of complement-dependent cytotoxicity	biological_process	biological regulation	3	5417	4	20562	0.75	0.0586686	0.336635
GO:1903671	negative regulation of sprouting angiogenesis	biological_process	biological regulation	6	5417	12	20562	0.5	0.0683673	0.336635
GO:1903707	negative regulation of hemopoiesis	biological_process	biological regulation	2	5417	2	20562	1	0.069395	0.336635
GO:1903827	regulation of cellular protein localization	biological_process	biological regulation	8	5417	17	20562	0.470588	0.0534817	0.336635
GO:1903892	negative regulation of ATF6-mediated unfolded protein response	biological_process	negative regulation of biological process	2	5417	2	20562	1	0.069395	0.336635
GO:1903895	negative regulation of IRE1-mediated unfolded protein response	biological_process	biological regulation	3	5417	4	20562	0.75	0.0586686	0.336635
GO:1903976	negative regulation of glial cell migration	biological_process	biological regulation	2	5417	2	20562	1	0.069395	0.336635
GO:1904016	response to Thyroglobulin triiodothyronine	biological_process	response to stimulus	2	5417	2	20562	1	0.069395	0.336635
GO:1904022	positive regulation of G protein-coupled receptor internalization	biological_process	biological regulation	2	5417	2	20562	1	0.069395	0.336635
GO:1904028	positive regulation of collagen fibril organization	biological_process	biological regulation	2	5417	2	20562	1	0.069395	0.336635
GO:1904037	positive regulation of epithelial cell apoptotic process	biological_process	biological regulation	3	5417	4	20562	0.75	0.0586686	0.336635
GO:1904046	negative regulation of vascular endothelial growth factor production	biological_process	biological regulation	2	5417	2	20562	1	0.069395	0.336635
GO:1904172	positive regulation of bleb assembly	biological_process	biological regulation	2	5417	2	20562	1	0.069395	0.336635
GO:1904211	membrane protein proteolysis involved in retrograde protein transport, ER to cytosol	biological_process	localization	2	5417	2	20562	1	0.069395	0.336635
GO:1904450	positive regulation of aspartate secretion	biological_process	biological regulation	2	5417	2	20562	1	0.069395	0.336635
GO:1904465	negative regulation of matrix metallopeptidase secretion	biological_process	biological regulation	2	5417	2	20562	1	0.069395	0.336635
GO:1904482	cellular response to tetrahydrofolate	biological_process	cellular process	2	5417	2	20562	1	0.069395	0.336635
GO:1904515	positive regulation of TORC2 signaling	biological_process	positive regulation of biological process	2	5417	2	20562	1	0.069395	0.336635
GO:1904684	negative regulation of metalloendopeptidase activity	biological_process	biological regulation	2	5417	2	20562	1	0.069395	0.336635
GO:1904685	positive regulation of metalloendopeptidase activity	biological_process	biological regulation	2	5417	2	20562	1	0.069395	0.336635
GO:1904691	negative regulation of type B pancreatic cell proliferation	biological_process	biological regulation	2	5417	2	20562	1	0.069395	0.336635
GO:1904749	regulation of protein localization to nucleolus	biological_process	biological regulation	2	5417	2	20562	1	0.069395	0.336635
GO:1904835	dorsal root ganglion morphogenesis	biological_process	developmental process	2	5417	2	20562	1	0.069395	0.336635
GO:1904871	positive regulation of protein localization to Cajal body	biological_process	positive regulation of biological process	2	5417	2	20562	1	0.069395	0.336635
GO:1904872	regulation of telomerase RNA localization to Cajal body	biological_process	biological regulation	3	5417	4	20562	0.75	0.0586686	0.336635
GO:1904878	negative regulation of calcium ion transmembrane transport via high voltage-gated calcium channel	biological_process	biological regulation	2	5417	2	20562	1	0.069395	0.336635
GO:1904884	positive regulation of telomerase catalytic core complex assembly	biological_process	biological regulation	2	5417	2	20562	1	0.069395	0.336635
GO:1904976	cellular response to bleomycin	biological_process	response to stimulus	2	5417	2	20562	1	0.069395	0.336635
GO:1905049	negative regulation of metallopeptidase activity	biological_process	biological regulation	2	5417	2	20562	1	0.069395	0.336635
GO:1905145	cellular response to acetylcholine	biological_process	cellular process	2	5417	2	20562	1	0.069395	0.336635
GO:1905162	regulation of phagosome maturation	biological_process	biological regulation	2	5417	2	20562	1	0.069395	0.336635
GO:1905342	positive regulation of protein localization to kinetochore	biological_process	biological regulation	3	5417	4	20562	0.75	0.0586686	0.336635
GO:1905448	positive regulation of mitochondrial ATP synthesis coupled electron transport	biological_process	biological regulation	2	5417	2	20562	1	0.069395	0.336635
GO:1905521	regulation of macrophage migration	biological_process	biological regulation	2	5417	2	20562	1	0.069395	0.336635
GO:1905598	negative regulation of low-density lipoprotein receptor activity	biological_process	biological regulation	2	5417	2	20562	1	0.069395	0.336635
GO:1905601	negative regulation of receptor-mediated endocytosis involved in cholesterol transport	biological_process	biological regulation	2	5417	2	20562	1	0.069395	0.336635
GO:1905663	positive regulation of telomerase RNA reverse transcriptase activity	biological_process	positive regulation of biological process	2	5417	2	20562	1	0.069395	0.336635
GO:1905664	regulation of calcium ion import across plasma membrane	biological_process	biological regulation	2	5417	2	20562	1	0.069395	0.336635
GO:1905709	negative regulation of membrane permeability	biological_process	biological regulation	2	5417	2	20562	1	0.069395	0.336635
GO:1905719	protein localization to perinuclear region of cytoplasm	biological_process	localization	2	5417	2	20562	1	0.069395	0.336635
GO:1990426	mitotic recombination-dependent replication fork processing	biological_process	cellular process	2	5417	2	20562	1	0.069395	0.336635
GO:1990519	pyrimidine nucleotide import into mitochondrion	biological_process	localization	2	5417	2	20562	1	0.069395	0.336635
GO:1990966	ATP generation from poly-ADP-D-ribose	biological_process	cellular process	3	5417	4	20562	0.75	0.0586686	0.336635
GO:2000036	regulation of stem cell population maintenance	biological_process	biological regulation	8	5417	17	20562	0.470588	0.0534817	0.336635
GO:2000048	negative regulation of cell-cell adhesion mediated by cadherin	biological_process	cellular process	5	5417	9	20562	0.555556	0.0601207	0.336635
GO:2000232	regulation of rRNA processing	biological_process	biological regulation	2	5417	2	20562	1	0.069395	0.336635
GO:2000254	regulation of male germ cell proliferation	biological_process	cell proliferation	2	5417	2	20562	1	0.069395	0.336635
GO:2000269	regulation of fibroblast apoptotic process	biological_process	regulation of biological process	3	5417	4	20562	0.75	0.0586686	0.336635
GO:2000278	regulation of DNA biosynthetic process	biological_process	biological regulation	3	5417	4	20562	0.75	0.0586686	0.336635
GO:2000302	positive regulation of synaptic vesicle exocytosis	biological_process	cellular process	3	5417	4	20562	0.75	0.0586686	0.336635
GO:2000317	negative regulation of T-helper 17 type immune response	biological_process	immune system process	2	5417	2	20562	1	0.069395	0.336635
GO:2000331	regulation of terminal button organization	biological_process	biological regulation	3	5417	4	20562	0.75	0.0586686	0.336635
GO:2000345	regulation of hepatocyte proliferation	biological_process	biological regulation	3	5417	4	20562	0.75	0.0586686	0.336635
GO:2000348	regulation of CD40 signaling pathway	biological_process	biological regulation	3	5417	4	20562	0.75	0.0586686	0.336635
GO:2000480	negative regulation of cAMP-dependent protein kinase activity	biological_process	biological regulation	5	5417	9	20562	0.555556	0.0601207	0.336635
GO:2000490	negative regulation of hepatic stellate cell activation	biological_process	biological regulation	2	5417	2	20562	1	0.069395	0.336635
GO:2000521	negative regulation of immunological synapse formation	biological_process	biological regulation	2	5417	2	20562	1	0.069395	0.336635
GO:2000541	positive regulation of protein geranylgeranylation	biological_process	metabolic process	2	5417	2	20562	1	0.069395	0.336635
GO:2000563	positive regulation of CD4-positive, alpha-beta T cell proliferation	biological_process	biological adhesion	3	5417	4	20562	0.75	0.0586686	0.336635
GO:2000568	positive regulation of memory T cell activation	biological_process	biological regulation	2	5417	2	20562	1	0.069395	0.336635
GO:2000617	positive regulation of histone H3-K9 acetylation	biological_process	positive regulation of biological process	5	5417	9	20562	0.555556	0.0601207	0.336635
GO:2000619	negative regulation of histone H4-K16 acetylation	biological_process	cellular process	3	5417	4	20562	0.75	0.0586686	0.336635
GO:2000620	positive regulation of histone H4-K16 acetylation	biological_process	cellular process	2	5417	2	20562	1	0.069395	0.336635
GO:2000646	positive regulation of receptor catabolic process	biological_process	biological regulation	3	5417	4	20562	0.75	0.0586686	0.336635
GO:2000679	positive regulation of transcription regulatory region DNA binding	biological_process	biological regulation	8	5417	17	20562	0.470588	0.0534817	0.336635
GO:2000737	negative regulation of stem cell differentiation	biological_process	biological regulation	8	5417	17	20562	0.470588	0.0534817	0.336635
GO:2000773	negative regulation of cellular senescence	biological_process	developmental process	9	5417	20	20562	0.45	0.0555216	0.336635
GO:2000777	positive regulation of proteasomal ubiquitin-dependent protein catabolic process involved in cellular response to hypoxia	biological_process	biological regulation	2	5417	2	20562	1	0.069395	0.336635
GO:2000778	positive regulation of interleukin-6 secretion	biological_process	biological regulation	15	5417	38	20562	0.394737	0.0530392	0.336635
GO:2000850	negative regulation of glucocorticoid secretion	biological_process	biological regulation	2	5417	2	20562	1	0.069395	0.336635
GO:2001025	positive regulation of response to drug	biological_process	positive regulation of biological process	2	5417	2	20562	1	0.069395	0.336635
GO:2001046	positive regulation of integrin-mediated signaling pathway	biological_process	biological regulation	5	5417	9	20562	0.555556	0.0601207	0.336635
GO:2001106	regulation of Rho guanyl-nucleotide exchange factor activity	biological_process	biological regulation	2	5417	2	20562	1	0.069395	0.336635
GO:2001170	negative regulation of ATP biosynthetic process	biological_process	biological regulation	3	5417	4	20562	0.75	0.0586686	0.336635
GO:2001187	positive regulation of CD8-positive, alpha-beta T cell activation	biological_process	biological adhesion	2	5417	2	20562	1	0.069395	0.336635
GO:2001189	negative regulation of T cell activation via T cell receptor contact with antigen bound to MHC molecule on antigen presenting cell	biological_process	cellular process	2	5417	2	20562	1	0.069395	0.336635
GO:2001295	malonyl-CoA biosynthetic process	biological_process	cellular process	2	5417	2	20562	1	0.069395	0.336635
GO:0051603	proteolysis involved in cellular protein catabolic process	biological_process	cellular process	22	5417	62	20562	0.354839	0.0708991	0.343751
GO:0001658	branching involved in ureteric bud morphogenesis	biological_process	developmental process	18	5417	49	20562	0.367347	0.0713352	0.345448
GO:0019221	cytokine-mediated signaling pathway	biological_process	biological regulation	50	5417	157	20562	0.318471	0.0713986	0.345448
GO:0032355	response to estradiol	biological_process	response to stimulus	41	5417	126	20562	0.325397	0.0713664	0.345448
GO:0060173	limb development	biological_process	developmental process	18	5417	49	20562	0.367347	0.0713352	0.345448
GO:0002092	positive regulation of receptor internalization	biological_process	biological regulation	12	5417	30	20562	0.4	0.0718965	0.346407
GO:0006259	DNA metabolic process	biological_process	cellular process	12	5417	30	20562	0.4	0.0718965	0.346407
GO:0006378	mRNA polyadenylation	biological_process	cellular process	12	5417	30	20562	0.4	0.0718965	0.346407
GO:0030522	intracellular receptor signaling pathway	biological_process	biological regulation	12	5417	30	20562	0.4	0.0718965	0.346407
GO:0031116	positive regulation of microtubule polymerization	biological_process	biological regulation	12	5417	30	20562	0.4	0.0718965	0.346407
GO:0035904	aorta development	biological_process	developmental process	12	5417	30	20562	0.4	0.0718965	0.346407
GO:0045879	negative regulation of smoothened signaling pathway	biological_process	biological regulation	12	5417	30	20562	0.4	0.0718965	0.346407
GO:0061003	positive regulation of dendritic spine morphogenesis	biological_process	biological regulation	12	5417	30	20562	0.4	0.0718965	0.346407
GO:0001886	endothelial cell morphogenesis	biological_process	cellular component organization or biogenesis	7	5417	15	20562	0.466667	0.0727072	0.347237
GO:0006002	fructose 6-phosphate metabolic process	biological_process	cellular process	7	5417	15	20562	0.466667	0.0727072	0.347237
GO:0006656	phosphatidylcholine biosynthetic process	biological_process	cellular process	7	5417	15	20562	0.466667	0.0727072	0.347237
GO:0006825	copper ion transport	biological_process	localization	7	5417	15	20562	0.466667	0.0727072	0.347237
GO:0016331	morphogenesis of embryonic epithelium	biological_process	developmental process	7	5417	15	20562	0.466667	0.0727072	0.347237
GO:0019538	protein metabolic process	biological_process	metabolic process	7	5417	15	20562	0.466667	0.0727072	0.347237
GO:0030949	positive regulation of vascular endothelial growth factor receptor signaling pathway	biological_process	biological regulation	7	5417	15	20562	0.466667	0.0727072	0.347237
GO:0032695	negative regulation of interleukin-12 production	biological_process	biological regulation	7	5417	15	20562	0.466667	0.0727072	0.347237
GO:0035563	positive regulation of chromatin binding	biological_process	biological regulation	7	5417	15	20562	0.466667	0.0727072	0.347237
GO:0043508	negative regulation of JUN kinase activity	biological_process	biological regulation	7	5417	15	20562	0.466667	0.0727072	0.347237
GO:0046475	glycerophospholipid catabolic process	biological_process	metabolic process	7	5417	15	20562	0.466667	0.0727072	0.347237
GO:0046888	negative regulation of hormone secretion	biological_process	biological regulation	7	5417	15	20562	0.466667	0.0727072	0.347237
GO:0060416	response to growth hormone	biological_process	response to stimulus	7	5417	15	20562	0.466667	0.0727072	0.347237
GO:0060445	branching involved in salivary gland morphogenesis	biological_process	developmental process	7	5417	15	20562	0.466667	0.0727072	0.347237
GO:1902430	negative regulation of amyloid-beta formation	biological_process	biological regulation	7	5417	15	20562	0.466667	0.0727072	0.347237
GO:1903364	positive regulation of cellular protein catabolic process	biological_process	biological regulation	7	5417	15	20562	0.466667	0.0727072	0.347237
GO:2000811	negative regulation of anoikis	biological_process	biological regulation	7	5417	15	20562	0.466667	0.0727072	0.347237
GO:0007205	protein kinase C-activating G protein-coupled receptor signaling pathway	biological_process	regulation of biological process	11	5417	27	20562	0.407407	0.0734747	0.349999
GO:0007219	Notch signaling pathway	biological_process	biological regulation	38	5417	116	20562	0.327586	0.0734407	0.349999
GO:0016571	histone methylation	biological_process	cellular component organization or biogenesis	11	5417	27	20562	0.407407	0.0734747	0.349999
GO:0045453	bone resorption	biological_process	biological regulation	11	5417	27	20562	0.407407	0.0734747	0.349999
GO:0060425	lung morphogenesis	biological_process	developmental process	11	5417	27	20562	0.407407	0.0734747	0.349999
GO:0000027	ribosomal large subunit assembly	biological_process	cellular component organization or biogenesis	10	5417	24	20562	0.416667	0.0746276	0.35172
GO:0001523	retinoid metabolic process	biological_process	cellular process	8	5417	18	20562	0.444444	0.074673	0.35172
GO:0001659	temperature homeostasis	biological_process	biological regulation	10	5417	24	20562	0.416667	0.0746276	0.35172
GO:0001676	long-chain fatty acid metabolic process	biological_process	cellular process	10	5417	24	20562	0.416667	0.0746276	0.35172
GO:0001833	inner cell mass cell proliferation	biological_process	cell proliferation	8	5417	18	20562	0.444444	0.074673	0.35172
GO:0002526	acute inflammatory response	biological_process	response to stimulus	8	5417	18	20562	0.444444	0.074673	0.35172
GO:0006165	nucleoside diphosphate phosphorylation	biological_process	metabolic process	8	5417	18	20562	0.444444	0.074673	0.35172
GO:0015908	fatty acid transport	biological_process	localization	8	5417	18	20562	0.444444	0.074673	0.35172
GO:0043280	positive regulation of cysteine-type endopeptidase activity involved in apoptotic process	biological_process	cellular process	21	5417	59	20562	0.355932	0.074183	0.35172
GO:0044782	cilium organization	biological_process	cellular component organization or biogenesis	10	5417	24	20562	0.416667	0.0746276	0.35172
GO:0045779	negative regulation of bone resorption	biological_process	biological regulation	8	5417	18	20562	0.444444	0.074673	0.35172
GO:0045824	negative regulation of innate immune response	biological_process	biological regulation	8	5417	18	20562	0.444444	0.074673	0.35172
GO:0046034	ATP metabolic process	biological_process	cellular process	17	5417	46	20562	0.369565	0.0743485	0.35172
GO:0050765	negative regulation of phagocytosis	biological_process	biological regulation	8	5417	18	20562	0.444444	0.074673	0.35172
GO:0055093	response to hyperoxia	biological_process	response to stimulus	8	5417	18	20562	0.444444	0.074673	0.35172
GO:0060216	definitive hemopoiesis	biological_process	developmental process	8	5417	18	20562	0.444444	0.074673	0.35172
GO:0071539	protein localization to centrosome	biological_process	localization	10	5417	24	20562	0.416667	0.0746276	0.35172
GO:1900242	regulation of synaptic vesicle endocytosis	biological_process	biological regulation	8	5417	18	20562	0.444444	0.074673	0.35172
GO:1902894	negative regulation of pri-miRNA transcription by RNA polymerase II	biological_process	biological regulation	8	5417	18	20562	0.444444	0.074673	0.35172
GO:1903077	negative regulation of protein localization to plasma membrane	biological_process	localization	8	5417	18	20562	0.444444	0.074673	0.35172
GO:2000249	regulation of actin cytoskeleton reorganization	biological_process	biological regulation	8	5417	18	20562	0.444444	0.074673	0.35172
GO:2000311	regulation of AMPA receptor activity	biological_process	biological regulation	10	5417	24	20562	0.416667	0.0746276	0.35172
GO:0010875	positive regulation of cholesterol efflux	biological_process	biological regulation	9	5417	21	20562	0.428571	0.0751377	0.352651
GO:0022408	negative regulation of cell-cell adhesion	biological_process	biological adhesion	9	5417	21	20562	0.428571	0.0751377	0.352651
GO:0033554	cellular response to stress	biological_process	response to stimulus	9	5417	21	20562	0.428571	0.0751377	0.352651
GO:0043254	regulation of protein complex assembly	biological_process	biological regulation	9	5417	21	20562	0.428571	0.0751377	0.352651
GO:0046325	negative regulation of glucose import	biological_process	biological regulation	9	5417	21	20562	0.428571	0.0751377	0.352651
GO:0050709	negative regulation of protein secretion	biological_process	biological regulation	9	5417	21	20562	0.428571	0.0751377	0.352651
GO:2001224	positive regulation of neuron migration	biological_process	biological regulation	9	5417	21	20562	0.428571	0.0751377	0.352651
GO:0042733	embryonic digit morphogenesis	biological_process	developmental process	24	5417	69	20562	0.347826	0.0753422	0.353432
GO:0008033	tRNA processing	biological_process	metabolic process	32	5417	96	20562	0.333333	0.0770236	0.361136
GO:0000186	activation of MAPKK activity	biological_process	cellular process	16	5417	43	20562	0.372093	0.0774427	0.362549
GO:0035774	positive regulation of insulin secretion involved in cellular response to glucose stimulus	biological_process	cellular process	16	5417	43	20562	0.372093	0.0774427	0.362549
GO:0048678	response to axon injury	biological_process	response to stimulus	16	5417	43	20562	0.372093	0.0774427	0.362549
GO:0071320	cellular response to cAMP	biological_process	cellular process	20	5417	56	20562	0.357143	0.0776223	0.363206
GO:0042475	odontogenesis of dentin-containing tooth	biological_process	developmental process	23	5417	66	20562	0.348485	0.0789659	0.369306
GO:0007032	endosome organization	biological_process	cellular process	15	5417	40	20562	0.375	0.0806026	0.3762
GO:0008045	motor neuron axon guidance	biological_process	cellular component organization or biogenesis	15	5417	40	20562	0.375	0.0806026	0.3762
GO:0015914	phospholipid transport	biological_process	localization	15	5417	40	20562	0.375	0.0806026	0.3762
GO:0043200	response to amino acid	biological_process	response to stimulus	15	5417	40	20562	0.375	0.0806026	0.3762
GO:0003015	heart process	biological_process	multicellular organismal process	4	5417	7	20562	0.571429	0.083602	0.376331
GO:0003157	endocardium development	biological_process	developmental process	4	5417	7	20562	0.571429	0.083602	0.376331
GO:0006621	protein retention in ER lumen	biological_process	biological regulation	4	5417	7	20562	0.571429	0.083602	0.376331
GO:0006824	cobalt ion transport	biological_process	localization	4	5417	7	20562	0.571429	0.083602	0.376331
GO:0006868	glutamine transport	biological_process	localization	4	5417	7	20562	0.571429	0.083602	0.376331
GO:0006975	DNA damage induced protein phosphorylation	biological_process	cellular process	4	5417	7	20562	0.571429	0.083602	0.376331
GO:0007183	SMAD protein complex assembly	biological_process	biological regulation	4	5417	7	20562	0.571429	0.083602	0.376331
GO:0009168	purine ribonucleoside monophosphate biosynthetic process	biological_process	cellular process	4	5417	7	20562	0.571429	0.083602	0.376331
GO:0010452	histone H3-K36 methylation	biological_process	cellular component organization or biogenesis	4	5417	7	20562	0.571429	0.083602	0.376331
GO:0010837	regulation of keratinocyte proliferation	biological_process	biological regulation	4	5417	7	20562	0.571429	0.083602	0.376331
GO:0010940	positive regulation of necrotic cell death	biological_process	biological regulation	4	5417	7	20562	0.571429	0.083602	0.376331
GO:0014033	neural crest cell differentiation	biological_process	cellular process	4	5417	7	20562	0.571429	0.083602	0.376331
GO:0015074	DNA integration	biological_process	cellular process	4	5417	7	20562	0.571429	0.083602	0.376331
GO:0015677	copper ion import	biological_process	localization	4	5417	7	20562	0.571429	0.083602	0.376331
GO:0019693	ribose phosphate metabolic process	biological_process	cellular process	4	5417	7	20562	0.571429	0.083602	0.376331
GO:0030011	maintenance of cell polarity	biological_process	cellular process	4	5417	7	20562	0.571429	0.083602	0.376331
GO:0030163	protein catabolic process	biological_process	metabolic process	19	5417	53	20562	0.358491	0.0812227	0.376331
GO:0031999	negative regulation of fatty acid beta-oxidation	biological_process	biological regulation	4	5417	7	20562	0.571429	0.083602	0.376331
[truncated: 7,247 more rows]

## Sheet: GO-C 0mM
GO_C Term ID	GO_C Term Desc	GO_C Term Level1	GO_C Term Level2	Term Candidate Gene Num	Total Candidate Gene Num	Term Gene Num	Total Gene Num	Rich Ratio	P value	Q value
GO:0005634	nucleus	cellular_component	cell	2204	5421	6098	20604	0.36143	8.24659e-93	1.13638e-89
GO:0005737	cytoplasm	cellular_component	cell	2429	5421	6974	20604	0.348294	7.82795e-86	5.39346e-83
GO:0005654	nucleoplasm	cellular_component	cell	1240	5421	3183	20604	0.38957	2.47793e-65	1.13819e-62
GO:0005829	cytosol	cellular_component	cell	1393	5421	3791	20604	0.367449	6.61536e-56	2.27899e-53
GO:0005730	nucleolus	cellular_component	cell	403	5421	865	20604	0.465896	2.97064e-39	8.18708e-37
GO:0000775	chromosome, centromeric region	cellular_component	cell	98	5421	150	20604	0.653333	1.13938e-23	2.61677e-21
GO:0005856	cytoskeleton	cellular_component	organelle	499	5421	1324	20604	0.376888	4.09854e-21	8.06827e-19
GO:0000776	kinetochore	cellular_component	cell	83	5421	129	20604	0.643411	1.24299e-19	2.14105e-17
GO:0005694	chromosome	cellular_component	cell part	216	5421	477	20604	0.45283	1.43695e-19	2.20013e-17
GO:0000777	condensed chromosome kinetochore	cellular_component	cell	67	5421	100	20604	0.67	1.71697e-17	2.36599e-15
GO:0016607	nuclear speck	cellular_component	cell	183	5421	404	20604	0.45297	8.57303e-17	1.07397e-14
GO:0005813	centrosome	cellular_component	cell	221	5421	520	20604	0.425	4.18202e-16	4.80235e-14
GO:0048471	perinuclear region of cytoplasm	cellular_component	cell	312	5421	804	20604	0.38806	1.92787e-15	2.04354e-13
GO:0005874	microtubule	cellular_component	cell part	162	5421	359	20604	0.451253	7.63972e-15	7.51967e-13
GO:0005681	spliceosomal complex	cellular_component	cell	91	5421	168	20604	0.541667	1.4603e-14	1.34153e-12
GO:0005739	mitochondrion	cellular_component	cell	609	5421	1798	20604	0.33871	6.08615e-14	5.2417e-12
GO:0000922	spindle pole	cellular_component	cell	79	5421	144	20604	0.548611	3.18303e-13	2.58013e-11
GO:0005794	Golgi apparatus	cellular_component	cell	469	5421	1354	20604	0.346381	1.46814e-12	1.12394e-10
GO:0005783	endoplasmic reticulum	cellular_component	cell	532	5421	1566	20604	0.339719	1.67654e-12	1.21593e-10
GO:0005819	spindle	cellular_component	cell	101	5421	206	20604	0.490291	2.12184e-12	1.39233e-10
GO:0009986	cell surface	cellular_component	cell	280	5421	741	20604	0.377868	2.09496e-12	1.39233e-10
GO:0032991	protein-containing complex	cellular_component	protein-containing complex	326	5421	897	20604	0.363434	8.95624e-12	5.60986e-10
GO:0043231	intracellular membrane-bounded organelle	cellular_component	cell	359	5421	1006	20604	0.356859	1.15084e-11	6.89501e-10
GO:0071013	catalytic step 2 spliceosome	cellular_component	cell	50	5421	82	20604	0.609756	4.00107e-11	2.29728e-09
GO:0005623	cell	cellular_component	cell	385	5421	1109	20604	0.34716	1.24475e-10	6.86105e-09
GO:0000785	chromatin	cellular_component	cell	81	5421	169	20604	0.47929	1.242e-09	6.58262e-08
GO:0005815	microtubule organizing center	cellular_component	cell	146	5421	359	20604	0.406685	1.69615e-09	8.65666e-08
GO:0005789	endoplasmic reticulum membrane	cellular_component	cell	312	5421	891	20604	0.350168	2.77461e-09	1.36551e-07
GO:0005871	kinesin complex	cellular_component	cell part	35	5421	55	20604	0.636364	6.72388e-09	3.195e-07
GO:0005643	nuclear pore	cellular_component	cell	39	5421	67	20604	0.58209	3.45442e-08	1.54282e-06
GO:0015629	actin cytoskeleton	cellular_component	cell	103	5421	243	20604	0.423868	3.4708e-08	1.54282e-06
GO:0043025	neuronal cell body	cellular_component	cell	230	5421	642	20604	0.358255	4.34537e-08	1.87123e-06
GO:0016363	nuclear matrix	cellular_component	cell	58	5421	118	20604	0.491525	8.77508e-08	3.66426e-06
GO:0031965	nuclear membrane	cellular_component	cell	105	5421	253	20604	0.41502	9.40373e-08	3.70238e-06
GO:0097431	mitotic spindle pole	cellular_component	cell	23	5421	32	20604	0.71875	9.27678e-08	3.70238e-06
GO:0071564	npBAF complex	cellular_component	cell	12	5421	12	20604	1	1.09052e-07	4.17428e-06
GO:0005604	basement membrane	cellular_component	extracellular region	55	5421	111	20604	0.495495	1.32999e-07	4.95332e-06
GO:0016604	nuclear body	cellular_component	cell	128	5421	327	20604	0.391437	2.23399e-07	8.10116e-06
GO:0043005	neuron projection	cellular_component	cell	204	5421	569	20604	0.358524	2.34785e-07	8.29573e-06
GO:0046540	U4/U6 x U5 tri-snRNP complex	cellular_component	cell	22	5421	32	20604	0.6875	6.14152e-07	2.11575e-05
GO:1990904	ribonucleoprotein complex	cellular_component	protein-containing complex	84	5421	199	20604	0.422111	7.51818e-07	2.52684e-05
GO:0030054	cell junction	cellular_component	cell junction	303	5421	908	20604	0.3337	8.27217e-07	2.71406e-05
GO:0072686	mitotic spindle	cellular_component	cell	49	5421	100	20604	0.49	9.61506e-07	3.08129e-05
GO:0005814	centriole	cellular_component	cell part	64	5421	142	20604	0.450704	1.03993e-06	3.25688e-05
GO:0005925	focal adhesion	cellular_component	cell junction	80	5421	189	20604	0.42328	1.19417e-06	3.64557e-05
GO:0030027	lamellipodium	cellular_component	cell	82	5421	195	20604	0.420513	1.21695e-06	3.64557e-05
GO:0071005	U2-type precatalytic spliceosome	cellular_component	cell	30	5421	52	20604	0.576923	1.69158e-06	4.95957e-05
GO:0030426	growth cone	cellular_component	cell	84	5421	203	20604	0.413793	1.99416e-06	5.72489e-05
GO:0051233	spindle midzone	cellular_component	cell	19	5421	27	20604	0.703704	2.11729e-06	5.95434e-05
GO:0005635	nuclear envelope	cellular_component	cell part	83	5421	201	20604	0.412935	2.52401e-06	6.81978e-05
GO:0005697	telomerase holoenzyme complex	cellular_component	cell	15	5421	19	20604	0.789474	2.47911e-06	6.81978e-05
GO:0031410	cytoplasmic vesicle	cellular_component	cell part	274	5421	823	20604	0.332928	3.40812e-06	9.03152e-05
GO:0032040	small-subunit processome	cellular_component	protein-containing complex	24	5421	39	20604	0.615385	3.8573e-06	0.00010029
GO:0031012	extracellular matrix	cellular_component	extracellular region	104	5421	269	20604	0.386617	5.57945e-06	0.000142379
GO:0000779	condensed chromosome, centromeric region	cellular_component	cell	9	5421	9	20604	1	6.01207e-06	0.00015063
GO:0030687	preribosome, large subunit precursor	cellular_component	protein-containing complex	17	5421	24	20604	0.708333	6.46119e-06	0.000158991
GO:0034719	SMN-Sm protein complex	cellular_component	cell	13	5421	16	20604	0.8125	6.94544e-06	0.000165014
GO:1990023	mitotic spindle midzone	cellular_component	cell	13	5421	16	20604	0.8125	6.94544e-06	0.000165014
GO:0005768	endosome	cellular_component	cell	229	5421	678	20604	0.337758	7.15923e-06	0.000167211
GO:0030424	axon	cellular_component	cell	179	5421	512	20604	0.349609	7.46591e-06	0.000171467
GO:0015030	Cajal body	cellular_component	cell	29	5421	53	20604	0.54717	1.05341e-05	0.000237967
GO:0000790	nuclear chromatin	cellular_component	cell	104	5421	274	20604	0.379562	1.41421e-05	0.000314319
GO:0005876	spindle microtubule	cellular_component	cell	23	5421	39	20604	0.589744	1.67341e-05	0.000366025
GO:0000176	nuclear exosome (RNase complex)	cellular_component	organelle	12	5421	15	20604	0.8	2.16089e-05	0.000451168
GO:0043235	receptor complex	cellular_component	protein-containing complex	87	5421	223	20604	0.390135	2.09855e-05	0.000451168
GO:0071011	precatalytic spliceosome	cellular_component	cell	14	5421	19	20604	0.736842	2.1549e-05	0.000451168
GO:0000796	condensin complex	cellular_component	cell	8	5421	8	20604	1	2.28754e-05	0.000456845
GO:0005671	Ada2/Gcn5/Ada3 transcription activator complex	cellular_component	cell	13	5421	17	20604	0.764706	2.23553e-05	0.000456845
GO:0031390	Ctf18 RFC-like complex	cellular_component	cell	8	5421	8	20604	1	2.28754e-05	0.000456845
GO:0030018	Z disc	cellular_component	cell	62	5421	148	20604	0.418919	2.64114e-05	0.000516095
GO:0030496	midbody	cellular_component	cell	68	5421	166	20604	0.409639	2.65912e-05	0.000516095
GO:0000793	condensed chromosome	cellular_component	cell	21	5421	35	20604	0.6	2.70846e-05	0.000518369
GO:0042995	cell projection	cellular_component	cell	349	5421	1103	20604	0.31641	2.82046e-05	0.000532411
GO:0005764	lysosome	cellular_component	cell	147	5421	418	20604	0.351675	3.36319e-05	0.000617929
GO:0071944	cell periphery	cellular_component	cell	41	5421	88	20604	0.465909	3.32105e-05	0.000617929
GO:0043209	myelin sheath	cellular_component	cell part	78	5421	198	20604	0.393939	3.69257e-05	0.000669521
GO:0045121	membrane raft	cellular_component	membrane	117	5421	322	20604	0.363354	4.24864e-05	0.000760342
GO:0031080	nuclear pore outer ring	cellular_component	cell	9	5421	10	20604	0.9	4.59019e-05	0.000800669
GO:0032797	SMN complex	cellular_component	cell	9	5421	10	20604	0.9	4.59019e-05	0.000800669
GO:0005901	caveola	cellular_component	cell	44	5421	98	20604	0.44898	5.3495e-05	0.000921451
GO:0000778	condensed nuclear chromosome kinetochore	cellular_component	cell	10	5421	12	20604	0.833333	6.04565e-05	0.00101251
GO:0005652	nuclear lamina	cellular_component	membrane-enclosed lumen	10	5421	12	20604	0.833333	6.04565e-05	0.00101251
GO:0005686	U2 snRNP	cellular_component	cell	13	5421	18	20604	0.722222	6.09857e-05	0.00101251
GO:0071004	U2-type prespliceosome	cellular_component	cell	12	5421	16	20604	0.75	6.55994e-05	0.00107614
GO:0062023	collagen-containing extracellular matrix	cellular_component	extracellular region	118	5421	329	20604	0.358663	7.50572e-05	0.00121681
GO:0000307	cyclin-dependent protein kinase holoenzyme complex	cellular_component	cell part	18	5421	30	20604	0.6	0.000102232	0.00163809
GO:0016529	sarcoplasmic reticulum	cellular_component	cell	33	5421	70	20604	0.471429	0.000142233	0.00225284
GO:0031298	replication fork protection complex	cellular_component	cell	8	5421	9	20604	0.888889	0.000157782	0.00247073
GO:0005769	early endosome	cellular_component	cell	104	5421	289	20604	0.359862	0.00016753	0.00259347
GO:0070603	SWI/SNF superfamily-type complex	cellular_component	cell	12	5421	17	20604	0.705882	0.000169385	0.00259347
GO:0071565	nBAF complex	cellular_component	cell	11	5421	15	20604	0.733333	0.000189025	0.00286237
GO:0000940	condensed chromosome outer kinetochore	cellular_component	cell	9	5421	11	20604	0.818182	0.000192937	0.00288986
GO:0031616	spindle pole centrosome	cellular_component	cell part	14	5421	22	20604	0.636364	0.000257242	0.00381161
GO:0005911	cell-cell junction	cellular_component	cell junction	85	5421	231	20604	0.367965	0.000276262	0.00404988
GO:0001726	ruffle	cellular_component	cell	47	5421	113	20604	0.415929	0.000288027	0.00417791
GO:0034388	Pwp2p-containing subcomplex of 90S preribosome	cellular_component	cell	6	5421	6	20604	1	0.000331041	0.00470282
GO:0097526	spliceosomal tri-snRNP complex	cellular_component	cell	6	5421	6	20604	1	0.000331041	0.00470282
GO:0034451	centriolar satellite	cellular_component	cell	42	5421	99	20604	0.424242	0.000358622	0.00504267
GO:0000178	exosome (RNase complex)	cellular_component	protein-containing complex	12	5421	18	20604	0.666667	0.000386184	0.00532161
GO:0005685	U1 snRNP	cellular_component	cell	12	5421	18	20604	0.666667	0.000386184	0.00532161
GO:0016010	dystrophin-associated glycoprotein complex	cellular_component	cell	11	5421	16	20604	0.6875	0.00046056	0.00628368
GO:0030670	phagocytic vesicle membrane	cellular_component	cell	26	5421	54	20604	0.481481	0.000466236	0.00629876
GO:0090734	site of DNA damage	cellular_component	cell	14	5421	23	20604	0.608696	0.000498331	0.00666699
GO:0002102	podosome	cellular_component	cell	18	5421	33	20604	0.545455	0.000527139	0.0069846
GO:0005688	U6 snRNP	cellular_component	cell	7	5421	8	20604	0.875	0.000536089	0.00703553
GO:0098978	glutamatergic synapse	cellular_component	synapse	170	5421	519	20604	0.327553	0.000557409	0.00724632
GO:0045202	synapse	cellular_component	synapse	270	5421	865	20604	0.312139	0.000566012	0.00728939
GO:0000177	cytoplasmic exosome (RNase complex)	cellular_component	cell	9	5421	12	20604	0.75	0.000590378	0.00733698
GO:0000812	Swr1 complex	cellular_component	cell	9	5421	12	20604	0.75	0.000590378	0.00733698
GO:0042470	melanosome	cellular_component	cell	41	5421	98	20604	0.418367	0.000591005	0.00733698
GO:0042555	MCM complex	cellular_component	protein-containing complex	9	5421	12	20604	0.75	0.000590378	0.00733698
GO:0014069	postsynaptic density	cellular_component	cell	123	5421	361	20604	0.34072	0.000598313	0.00736138
GO:0005687	U4 snRNP	cellular_component	cell	8	5421	10	20604	0.8	0.000605303	0.00738148
GO:0005881	cytoplasmic microtubule	cellular_component	cell	32	5421	72	20604	0.444444	0.000662234	0.00800489
GO:0005689	U12-type spliceosomal complex	cellular_component	cell	15	5421	26	20604	0.576923	0.000698996	0.0083758
GO:0042383	sarcolemma	cellular_component	cell	54	5421	139	20604	0.388489	0.00079747	0.0094734
GO:0019005	SCF ubiquitin ligase complex	cellular_component	cell part	30	5421	67	20604	0.447761	0.000829303	0.00976735
GO:0005637	nuclear inner membrane	cellular_component	cell part	25	5421	53	20604	0.471698	0.000872313	0.0101868
GO:0090575	RNA polymerase II transcription factor complex	cellular_component	cell	35	5421	82	20604	0.426829	0.000937914	0.0108609
GO:0005719	nuclear euchromatin	cellular_component	cell	19	5421	37	20604	0.513514	0.000996602	0.0113497
GO:0034399	nuclear periphery	cellular_component	cell	11	5421	17	20604	0.647059	0.000994382	0.0113497
GO:0000139	Golgi membrane	cellular_component	cell	165	5421	509	20604	0.324165	0.00111386	0.0125811
GO:0030425	dendrite	cellular_component	cell	196	5421	616	20604	0.318182	0.00113571	0.0127236
GO:0000932	P-body	cellular_component	cell part	35	5421	83	20604	0.421687	0.00121632	0.013158
GO:0031594	neuromuscular junction	cellular_component	synapse	42	5421	104	20604	0.403846	0.00119786	0.013158
GO:0035371	microtubule plus-end	cellular_component	cell	15	5421	27	20604	0.555556	0.0011919	0.013158
GO:0042824	MHC class I peptide loading complex	cellular_component	cell	10	5421	15	20604	0.666667	0.00122222	0.013158
GO:0043240	Fanconi anaemia nuclear complex	cellular_component	cell	10	5421	15	20604	0.666667	0.00122222	0.013158
GO:0061574	ASAP complex	cellular_component	protein-containing complex	5	5421	5	20604	1	0.00125907	0.0132442
GO:0089701	U2AF	cellular_component	cell	5	5421	5	20604	1	0.00125907	0.0132442
GO:0097443	sorting endosome	cellular_component	cell part	5	5421	5	20604	1	0.00125907	0.0132442
GO:0030176	integral component of endoplasmic reticulum membrane	cellular_component	cell	45	5421	114	20604	0.394737	0.00142822	0.0149098
GO:0005905	clathrin-coated pit	cellular_component	cell	29	5421	66	20604	0.439394	0.00144545	0.0149761
GO:0042405	nuclear inclusion body	cellular_component	cell part	9	5421	13	20604	0.692308	0.00146933	0.01511
GO:0035145	exon-exon junction complex	cellular_component	cell	12	5421	20	20604	0.6	0.00151683	0.0154829
GO:0005802	trans-Golgi network	cellular_component	cell	74	5421	207	20604	0.357488	0.00165513	0.0167703
GO:0120115	Lsm2-8 complex	cellular_component	protein-containing complex	6	5421	7	20604	0.857143	0.00179512	0.018056
GO:0032154	cleavage furrow	cellular_component	cell part	27	5421	61	20604	0.442623	0.00182272	0.0182008
GO:0005732	small nucleolar ribonucleoprotein complex	cellular_component	protein-containing complex	7	5421	9	20604	0.777778	0.00186016	0.0184411
GO:0005657	replication fork	cellular_component	organelle part	15	5421	28	20604	0.535714	0.00194666	0.0191607
GO:0000123	histone acetyltransferase complex	cellular_component	cell	18	5421	36	20604	0.5	0.00199144	0.0193712
GO:0000784	nuclear chromosome, telomeric region	cellular_component	cell	33	5421	79	20604	0.417722	0.00199616	0.0193712
GO:0031966	mitochondrial membrane	cellular_component	cell	59	5421	160	20604	0.36875	0.00206408	0.0197521
GO:0043204	perikaryon	cellular_component	cell	76	5421	215	20604	0.353488	0.00205053	0.0197521
GO:0005720	nuclear heterochromatin	cellular_component	cell	16	5421	31	20604	0.516129	0.0023069	0.0217734
GO:0071007	U2-type catalytic step 2 spliceosome	cellular_component	cell	16	5421	31	20604	0.516129	0.0023069	0.0217734
GO:0070062	extracellular exosome	cellular_component	organelle	34	5421	83	20604	0.409639	0.00254125	0.0238221
GO:0012505	endomembrane system	cellular_component	cell	70	5421	197	20604	0.35533	0.00258354	0.0240548
GO:0035267	NuA4 histone acetyltransferase complex	cellular_component	cell	12	5421	21	20604	0.571429	0.00269579	0.0249316
GO:0015630	microtubule cytoskeleton	cellular_component	cell	68	5421	191	20604	0.356021	0.0027889	0.0256207
GO:0043197	dendritic spine	cellular_component	cell part	74	5421	211	20604	0.350711	0.00293524	0.0267865
GO:0032587	ruffle membrane	cellular_component	cell	38	5421	96	20604	0.395833	0.00303492	0.027514
GO:0035861	site of double-strand break	cellular_component	cell part	26	5421	60	20604	0.433333	0.00314837	0.0283559
GO:0005667	transcription factor complex	cellular_component	cell part	99	5421	295	20604	0.335593	0.00324517	0.0288506
GO:0045171	intercellular bridge	cellular_component	extracellular region	33	5421	81	20604	0.407407	0.00323379	0.0288506
GO:0001650	fibrillar center	cellular_component	cell	49	5421	131	20604	0.374046	0.00338229	0.0298769
GO:0005790	smooth endoplasmic reticulum	cellular_component	cell	16	5421	32	20604	0.5	0.00349773	0.0306998
GO:0034709	methylosome	cellular_component	cell	8	5421	12	20604	0.666667	0.00393408	0.0338823
GO:0044754	autolysosome	cellular_component	cell part	8	5421	12	20604	0.666667	0.00393408	0.0338823
GO:0072687	meiotic spindle	cellular_component	cell	8	5421	12	20604	0.666667	0.00393408	0.0338823
GO:0005938	cell cortex	cellular_component	cell	69	5421	197	20604	0.350254	0.00411116	0.0351875
GO:0000235	astral microtubule	cellular_component	cell	4	5421	4	20604	1	0.00478803	0.0374892
GO:0000799	nuclear condensin complex	cellular_component	cell	4	5421	4	20604	1	0.00478803	0.0374892
GO:0000942	condensed nuclear chromosome outer kinetochore	cellular_component	membrane-enclosed lumen	4	5421	4	20604	1	0.00478803	0.0374892
GO:0005658	alpha DNA polymerase:primase complex	cellular_component	cell part	4	5421	4	20604	1	0.00478803	0.0374892
GO:0005677	chromatin silencing complex	cellular_component	cell	7	5421	10	20604	0.7	0.00478817	0.0374892
GO:0008537	proteasome activator complex	cellular_component	cell	4	5421	4	20604	1	0.00478803	0.0374892
GO:0008622	epsilon DNA polymerase complex	cellular_component	cell	4	5421	4	20604	1	0.00478803	0.0374892
GO:0010369	chromocenter	cellular_component	cell	10	5421	17	20604	0.588235	0.00463065	0.0374892
GO:0031262	Ndc80 complex	cellular_component	cell part	4	5421	4	20604	1	0.00478803	0.0374892
GO:0031499	TRAMP complex	cellular_component	cell	4	5421	4	20604	1	0.00478803	0.0374892
GO:0032777	Piccolo NuA4 histone acetyltransferase complex	cellular_component	cell	4	5421	4	20604	1	0.00478803	0.0374892
GO:0035976	transcription factor AP-1 complex	cellular_component	organelle	4	5421	4	20604	1	0.00478803	0.0374892
GO:0043625	delta DNA polymerase complex	cellular_component	membrane-enclosed lumen	4	5421	4	20604	1	0.00478803	0.0374892
GO:0071818	BAT3 complex	cellular_component	protein-containing complex	4	5421	4	20604	1	0.00478803	0.0374892
GO:0097504	Gemini of coiled bodies	cellular_component	cell	7	5421	10	20604	0.7	0.00478817	0.0374892
GO:0005788	endoplasmic reticulum lumen	cellular_component	cell part	43	5421	114	20604	0.377193	0.00485839	0.0378241
GO:0005743	mitochondrial inner membrane	cellular_component	cell	131	5421	409	20604	0.320293	0.00534776	0.0414001
GO:0031428	box C/D snoRNP complex	cellular_component	cell	6	5421	8	20604	0.75	0.00557222	0.0426584
GO:0070652	HAUS complex	cellular_component	cell	6	5421	8	20604	0.75	0.00557222	0.0426584
GO:0005770	late endosome	cellular_component	cell	57	5421	160	20604	0.35625	0.00571658	0.0435218
GO:0032133	chromosome passenger complex	cellular_component	cell	5	5421	6	20604	0.833333	0.0058992	0.0441799
GO:0042382	paraspeckles	cellular_component	cell	5	5421	6	20604	0.833333	0.0058992	0.0441799
GO:0071204	histone pre-mRNA 3'end processing complex	cellular_component	cell	5	5421	6	20604	0.833333	0.0058992	0.0441799
GO:0000780	condensed nuclear chromosome, centromeric region	cellular_component	cell	11	5421	20	20604	0.55	0.00600256	0.0443569
GO:0016514	SWI/SNF complex	cellular_component	cell	11	5421	20	20604	0.55	0.00600256	0.0443569
GO:0042612	MHC class I protein complex	cellular_component	membrane	9	5421	15	20604	0.6	0.00605159	0.0443569
GO:0045120	pronucleus	cellular_component	cell	9	5421	15	20604	0.6	0.00605159	0.0443569
GO:0000794	condensed nuclear chromosome	cellular_component	cell	20	5421	45	20604	0.444444	0.00645244	0.0470448
GO:0071006	U2-type catalytic step 1 spliceosome	cellular_component	cell	8	5421	13	20604	0.615385	0.00787768	0.0571339
GO:0001725	stress fiber	cellular_component	cell	35	5421	92	20604	0.380435	0.00890955	0.0639446
GO:0014704	intercalated disc	cellular_component	cell junction	24	5421	58	20604	0.413793	0.00886325	0.0639446
GO:0008305	integrin complex	cellular_component	cell	14	5421	29	20604	0.482759	0.00909591	0.0649438
GO:0005614	interstitial matrix	cellular_component	extracellular region	11	5421	21	20604	0.52381	0.00964001	0.0684739
GO:0071437	invadopodium	cellular_component	cell	7	5421	11	20604	0.636364	0.0101838	0.0719657
GO:0031252	cell leading edge	cellular_component	cell	29	5421	74	20604	0.391892	0.0103863	0.0730218
GO:0005797	Golgi medial cisterna	cellular_component	cell	12	5421	24	20604	0.5	0.0110144	0.0766558
GO:0031258	lamellipodium membrane	cellular_component	cell part	12	5421	24	20604	0.5	0.0110144	0.0766558
GO:0032993	protein-DNA complex	cellular_component	protein-containing complex	22	5421	53	20604	0.415094	0.0114331	0.0791696
GO:0008021	synaptic vesicle	cellular_component	cell	63	5421	185	20604	0.340541	0.0115963	0.0798984
GO:0098793	presynapse	cellular_component	cell part	61	5421	179	20604	0.340782	0.0126249	0.0865529
GO:0008278	cohesin complex	cellular_component	protein-containing complex	6	5421	9	20604	0.666667	0.0129963	0.0882214
GO:0070971	endoplasmic reticulum exit site	cellular_component	cell	14	5421	30	20604	0.466667	0.0129897	0.0882214
GO:0035097	histone methyltransferase complex	cellular_component	cell	15	5421	33	20604	0.454545	0.0136502	0.0922056
GO:0044297	cell body	cellular_component	cell	45	5421	127	20604	0.354331	0.0143307	0.09633
GO:0043083	synaptic cleft	cellular_component	extracellular region	11	5421	22	20604	0.5	0.014759	0.0987279
GO:0005912	adherens junction	cellular_component	cell junction	57	5421	167	20604	0.341317	0.0149731	0.0996757
GO:0031901	early endosome membrane	cellular_component	cell	47	5421	134	20604	0.350746	0.0152699	0.101163
GO:0001740	Barr body	cellular_component	cell	5	5421	7	20604	0.714286	0.0161594	0.104735
GO:0005683	U7 snRNP	cellular_component	cell	5	5421	7	20604	0.714286	0.0161594	0.104735
GO:0033018	sarcoplasmic reticulum lumen	cellular_component	cell	5	5421	7	20604	0.714286	0.0161594	0.104735
GO:0034704	calcium channel complex	cellular_component	membrane	12	5421	25	20604	0.48	0.0161891	0.104735
GO:0070461	SAGA-type complex	cellular_component	cell	5	5421	7	20604	0.714286	0.0161594	0.104735
GO:0000243	commitment complex	cellular_component	cell	4	5421	5	20604	0.8	0.0189039	0.105629
GO:0005638	lamin filament	cellular_component	membrane-enclosed lumen	4	5421	5	20604	0.8	0.0189039	0.105629
GO:0005663	DNA replication factor C complex	cellular_component	organelle	4	5421	5	20604	0.8	0.0189039	0.105629
GO:0005784	Sec61 translocon complex	cellular_component	cell part	4	5421	5	20604	0.8	0.0189039	0.105629
GO:0005854	nascent polypeptide-associated complex	cellular_component	cell	3	5421	3	20604	1	0.0182057	0.105629
GO:0005945	6-phosphofructokinase complex	cellular_component	cell	3	5421	3	20604	1	0.0182057	0.105629
GO:0008623	CHRAC	cellular_component	cell	3	5421	3	20604	1	0.0182057	0.105629
GO:0020005	symbiont-containing vacuole membrane	cellular_component	extracellular region	7	5421	12	20604	0.583333	0.0189335	0.105629
GO:0030688	preribosome, small subunit precursor	cellular_component	protein-containing complex	7	5421	12	20604	0.583333	0.0189335	0.105629
GO:0030914	STAGA complex	cellular_component	cell	7	5421	12	20604	0.583333	0.0189335	0.105629
GO:0031265	CD95 death-inducing signaling complex	cellular_component	cell	4	5421	5	20604	0.8	0.0189039	0.105629
GO:0031429	box H/ACA snoRNP complex	cellular_component	cell	4	5421	5	20604	0.8	0.0189039	0.105629
GO:0031595	nuclear proteasome complex	cellular_component	cell	3	5421	3	20604	1	0.0182057	0.105629
GO:0032398	MHC class Ib protein complex	cellular_component	cell	3	5421	3	20604	1	0.0182057	0.105629
GO:0032937	SREBP-SCAP-Insig complex	cellular_component	cell	3	5421	3	20604	1	0.0182057	0.105629
GO:0033186	CAF-1 complex	cellular_component	protein-containing complex	3	5421	3	20604	1	0.0182057	0.105629
GO:0036488	CHOP-C/EBP complex	cellular_component	cell	3	5421	3	20604	1	0.0182057	0.105629
GO:0044216	other organism cell	cellular_component	other organism	3	5421	3	20604	1	0.0182057	0.105629
GO:0048188	Set1C/COMPASS complex	cellular_component	cell	7	5421	12	20604	0.583333	0.0189335	0.105629
GO:0061673	mitotic spindle astral microtubule	cellular_component	cell	4	5421	5	20604	0.8	0.0189039	0.105629
GO:0071001	U4/U6 snRNP	cellular_component	cell	3	5421	3	20604	1	0.0182057	0.105629
GO:0071133	alpha9-beta1 integrin-ADAM8 complex	cellular_component	cell	3	5421	3	20604	1	0.0182057	0.105629
GO:0097149	centralspindlin complex	cellular_component	cell	3	5421	3	20604	1	0.0182057	0.105629
GO:0097255	R2TP complex	cellular_component	protein-containing complex	4	5421	5	20604	0.8	0.0189039	0.105629
GO:0097454	Schwann cell microvillus	cellular_component	cell	3	5421	3	20604	1	0.0182057	0.105629
GO:0098591	external side of apical plasma membrane	cellular_component	cell	4	5421	5	20604	0.8	0.0189039	0.105629
GO:0098636	protein complex involved in cell adhesion	cellular_component	protein-containing complex	4	5421	5	20604	0.8	0.0189039	0.105629
GO:1903143	adrenomedullin receptor complex	cellular_component	cell part	3	5421	3	20604	1	0.0182057	0.105629
GO:1903561	extracellular vesicle	cellular_component	extracellular region	4	5421	5	20604	0.8	0.0189039	0.105629
GO:1990037	Lewy body core	cellular_component	cell	3	5421	3	20604	1	0.0182057	0.105629
GO:1990578	perinuclear endoplasmic reticulum membrane	cellular_component	cell	3	5421	3	20604	1	0.0182057	0.105629
GO:1990726	Lsm1-7-Pat1 complex	cellular_component	protein-containing complex	4	5421	5	20604	0.8	0.0189039	0.105629
GO:1990752	microtubule end	cellular_component	cell	4	5421	5	20604	0.8	0.0189039	0.105629
GO:1990761	growth cone lamellipodium	cellular_component	cell	3	5421	3	20604	1	0.0182057	0.105629
GO:0000792	heterochromatin	cellular_component	cell	18	5421	43	20604	0.418605	0.0191535	0.106426
GO:0005758	mitochondrial intermembrane space	cellular_component	cell	33	5421	90	20604	0.366667	0.0195561	0.108226
GO:0030140	trans-Golgi network transport vesicle	cellular_component	cell	10	5421	20	20604	0.5	0.0198398	0.109357
GO:0005680	anaphase-promoting complex	cellular_component	cell	11	5421	23	20604	0.478261	0.0216771	0.119008
GO:0045177	apical part of cell	cellular_component	cell	45	5421	130	20604	0.346154	0.021959	0.120077
GO:0005682	U5 snRNP	cellular_component	cell	8	5421	15	20604	0.533333	0.0234609	0.12728
GO:0097386	glial cell projection	cellular_component	cell	8	5421	15	20604	0.533333	0.0234609	0.12728
GO:0042025	host cell nucleus	cellular_component	other organism	55	5421	164	20604	0.335366	0.0236122	0.127599
GO:0005640	nuclear outer membrane	cellular_component	cell	13	5421	29	20604	0.448276	0.0239099	0.128703
GO:0005777	peroxisome	cellular_component	cell	49	5421	144	20604	0.340278	0.0240219	0.128802
GO:0005622	intracellular	cellular_component	cell part	150	5421	495	20604	0.30303	0.0244588	0.130637
GO:0043203	axon hillock	cellular_component	cell	6	5421	10	20604	0.6	0.0253086	0.134653
GO:0030315	T-tubule	cellular_component	cell	25	5421	66	20604	0.378788	0.0258574	0.137044
GO:0030175	filopodium	cellular_component	cell	32	5421	89	20604	0.359551	0.0282819	0.14932
GO:0005773	vacuole	cellular_component	cell part	11	5421	24	20604	0.458333	0.0306993	0.159636
GO:0032153	cell division site	cellular_component	cell	11	5421	24	20604	0.458333	0.0306993	0.159636
GO:0032279	asymmetric synapse	cellular_component	synapse	11	5421	24	20604	0.458333	0.0306993	0.159636
GO:0060076	excitatory synapse	cellular_component	synapse	19	5421	48	20604	0.395833	0.0305535	0.159636
GO:0000124	SAGA complex	cellular_component	cell	7	5421	13	20604	0.538462	0.0318318	0.16246
GO:0016323	basolateral plasma membrane	cellular_component	cell	77	5421	242	20604	0.318182	0.031562	0.16246
GO:0017101	aminoacyl-tRNA synthetase multienzyme complex	cellular_component	cell	7	5421	13	20604	0.538462	0.0318318	0.16246
GO:0044306	neuron projection terminus	cellular_component	cell part	12	5421	27	20604	0.444444	0.0317044	0.16246
GO:0101031	chaperone complex	cellular_component	protein-containing complex	7	5421	13	20604	0.538462	0.0318318	0.16246
GO:0001651	dense fibrillar component	cellular_component	cell part	5	5421	8	20604	0.625	0.0338047	0.168778
GO:0005664	nuclear origin of replication recognition complex	cellular_component	membrane-enclosed lumen	5	5421	8	20604	0.625	0.0338047	0.168778
GO:0016460	myosin II complex	cellular_component	cell part	5	5421	8	20604	0.625	0.0338047	0.168778
GO:0036449	microtubule minus-end	cellular_component	cell	5	5421	8	20604	0.625	0.0338047	0.168778
GO:0042587	glycogen granule	cellular_component	cell	5	5421	8	20604	0.625	0.0338047	0.168778
GO:0043256	laminin complex	cellular_component	extracellular region	5	5421	8	20604	0.625	0.0338047	0.168778
GO:0010494	cytoplasmic stress granule	cellular_component	cell part	27	5421	74	20604	0.364865	0.0345373	0.171814
GO:0005759	mitochondrial matrix	cellular_component	cell	72	5421	226	20604	0.318584	0.035592	0.176424
GO:0005793	endoplasmic reticulum-Golgi intermediate compartment	cellular_component	cell part	30	5421	84	20604	0.357143	0.0359976	0.177794
GO:0000930	gamma-tubulin complex	cellular_component	cell	8	5421	16	20604	0.5	0.0362932	0.177979
GO:0005741	mitochondrial outer membrane	cellular_component	cell	58	5421	178	20604	0.325843	0.0361863	0.177979
GO:0005765	lysosomal membrane	cellular_component	cell	69	5421	216	20604	0.319444	0.0368502	0.180069
GO:0001741	XY body	cellular_component	cell part	10	5421	22	20604	0.454545	0.0410734	0.199997
GO:0005776	autophagosome	cellular_component	organelle	26	5421	72	20604	0.361111	0.0425332	0.20351
GO:0031430	M band	cellular_component	cell part	11	5421	25	20604	0.44	0.0421002	0.20351
GO:0044291	cell-cell contact zone	cellular_component	cell junction	11	5421	25	20604	0.44	0.0421002	0.20351
GO:0055038	recycling endosome membrane	cellular_component	cell	26	5421	72	20604	0.361111	0.0425332	0.20351
GO:0090543	Flemming body	cellular_component	cell	13	5421	31	20604	0.419355	0.0425202	0.20351
GO:0016605	PML body	cellular_component	cell	36	5421	105	20604	0.342857	0.0427722	0.203945
GO:0000109	nucleotide-excision repair complex	cellular_component	cell	4	5421	6	20604	0.666667	0.0449133	0.20909
GO:0005828	kinetochore microtubule	cellular_component	cell	4	5421	6	20604	0.666667	0.0449133	0.20909
GO:0005851	eukaryotic translation initiation factor 2B complex	cellular_component	cell	4	5421	6	20604	0.666667	0.0449133	0.20909
GO:0044304	main axon	cellular_component	cell	4	5421	6	20604	0.666667	0.0449133	0.20909
GO:0070938	contractile ring	cellular_component	cell	4	5421	6	20604	0.666667	0.0449133	0.20909
GO:0090724	central region of growth cone	cellular_component	cell part	4	5421	6	20604	0.666667	0.0449133	0.20909
GO:1990246	uniplex complex	cellular_component	cell	4	5421	6	20604	0.666667	0.0449133	0.20909
GO:0048786	presynaptic active zone	cellular_component	cell	18	5421	47	20604	0.382979	0.0480659	0.223013
GO:0000974	Prp19 complex	cellular_component	protein-containing complex	7	5421	14	20604	0.5	0.0494877	0.227314
GO:0005641	nuclear envelope lumen	cellular_component	membrane-enclosed lumen	7	5421	14	20604	0.5	0.0494877	0.227314
GO:0031011	Ino80 complex	cellular_component	cell	7	5421	14	20604	0.5	0.0494877	0.227314
GO:0000800	lateral element	cellular_component	cell	8	5421	17	20604	0.470588	0.0531082	0.241529
GO:0033270	paranode region of axon	cellular_component	cell	8	5421	17	20604	0.470588	0.0531082	0.241529
GO:0071556	integral component of lumenal side of endoplasmic reticulum membrane	cellular_component	membrane	8	5421	17	20604	0.470588	0.0531082	0.241529
GO:0000125	PCAF complex	cellular_component	cell	3	5421	4	20604	0.75	0.0584585	0.246453
GO:0000444	MIS12/MIND type complex	cellular_component	cell part	3	5421	4	20604	0.75	0.0584585	0.246453
GO:0000781	chromosome, telomeric region	cellular_component	organelle	23	5421	64	20604	0.359375	0.0569661	0.246453
GO:0000797	condensin core heterodimer	cellular_component	cell	2	5421	2	20604	1	0.0692144	0.246453
GO:0000805	X chromosome	cellular_component	cell	3	5421	4	20604	0.75	0.0584585	0.246453
GO:0000806	Y chromosome	cellular_component	cell part	2	5421	2	20604	1	0.0692144	0.246453
GO:0000939	condensed chromosome inner kinetochore	cellular_component	cell	2	5421	2	20604	1	0.0692144	0.246453
GO:0000941	condensed nuclear chromosome inner kinetochore	cellular_component	cell	2	5421	2	20604	1	0.0692144	0.246453
GO:0001652	granular component	cellular_component	cell part	5	5421	9	20604	0.555556	0.0598151	0.246453
GO:0001939	female pronucleus	cellular_component	cell	5	5421	9	20604	0.555556	0.0598151	0.246453
GO:0002133	polycystin complex	cellular_component	protein-containing complex	2	5421	2	20604	1	0.0692144	0.246453
GO:0005584	collagen type I trimer	cellular_component	extracellular region	2	5421	2	20604	1	0.0692144	0.246453
GO:0005862	muscle thin filament tropomyosin	cellular_component	cell	2	5421	2	20604	1	0.0692144	0.246453
GO:0005883	neurofilament	cellular_component	cell	6	5421	12	20604	0.5	0.0679831	0.246453
GO:0005900	oncostatin-M receptor complex	cellular_component	cell	2	5421	2	20604	1	0.0692144	0.246453
GO:0005918	septate junction	cellular_component	cell junction	2	5421	2	20604	1	0.0692144	0.246453
GO:0005952	cAMP-dependent protein kinase complex	cellular_component	cell	5	5421	9	20604	0.555556	0.0598151	0.246453
GO:0005971	ribonucleoside-diphosphate reductase complex	cellular_component	cell	2	5421	2	20604	1	0.0692144	0.246453
GO:0008275	gamma-tubulin small complex	cellular_component	cell	2	5421	2	20604	1	0.0692144	0.246453
GO:0009328	phenylalanine-tRNA ligase complex	cellular_component	cell	2	5421	2	20604	1	0.0692144	0.246453
GO:0016035	zeta DNA polymerase complex	cellular_component	cell part	3	5421	4	20604	0.75	0.0584585	0.246453
GO:0017109	glutamate-cysteine ligase complex	cellular_component	cell part	2	5421	2	20604	1	0.0692144	0.246453
GO:0019034	viral replication complex	cellular_component	other organism	3	5421	4	20604	0.75	0.0584585	0.246453
GO:0030133	transport vesicle	cellular_component	cell	25	5421	71	20604	0.352113	0.061096	0.246453
GO:0030134	COPII-coated ER to Golgi transport vesicle	cellular_component	cell	15	5421	39	20604	0.384615	0.0652144	0.246453
GO:0030692	Noc4p-Nop14p complex	cellular_component	cell	2	5421	2	20604	1	0.0692144	0.246453
GO:0030892	mitotic cohesin complex	cellular_component	protein-containing complex	2	5421	2	20604	1	0.0692144	0.246453
GO:0031234	extrinsic component of cytoplasmic side of plasma membrane	cellular_component	cell	24	5421	67	20604	0.358209	0.0545488	0.246453
GO:0031436	BRCA1-BARD1 complex	cellular_component	cell part	2	5421	2	20604	1	0.0692144	0.246453
GO:0031515	tRNA (m1A) methyltransferase complex	cellular_component	cell	2	5421	2	20604	1	0.0692144	0.246453
GO:0031528	microvillus membrane	cellular_component	cell part	11	5421	26	20604	0.423077	0.0561064	0.246453
GO:0031618	nuclear pericentric heterochromatin	cellular_component	cell	5	5421	9	20604	0.555556	0.0598151	0.246453
GO:0031905	early endosome lumen	cellular_component	cell	2	5421	2	20604	1	0.0692144	0.246453
GO:0032010	phagolysosome	cellular_component	cell	2	5421	2	20604	1	0.0692144	0.246453
GO:0032545	CURI complex	cellular_component	cell	2	5421	2	20604	1	0.0692144	0.246453
GO:0034456	UTP-C complex	cellular_component	cell part	2	5421	2	20604	1	0.0692144	0.246453
GO:0034663	endoplasmic reticulum chaperone complex	cellular_component	cell part	6	5421	12	20604	0.5	0.0679831	0.246453
GO:0035061	interchromatin granule	cellular_component	membrane-enclosed lumen	3	5421	4	20604	0.75	0.0584585	0.246453
GO:0035101	FACT complex	cellular_component	cell	3	5421	4	20604	0.75	0.0584585	0.246453
GO:0035867	alphav-beta3 integrin-IGF-1-IGF1R complex	cellular_component	cell	3	5421	4	20604	0.75	0.0584585	0.246453
GO:0042585	germinal vesicle	cellular_component	cell	3	5421	4	20604	0.75	0.0584585	0.246453
GO:0042719	mitochondrial intermembrane space protein transporter complex	cellular_component	cell	3	5421	4	20604	0.75	0.0584585	0.246453
GO:0043527	tRNA methyltransferase complex	cellular_component	cell	2	5421	2	20604	1	0.0692144	0.246453
GO:0043596	nuclear replication fork	cellular_component	cell part	6	5421	12	20604	0.5	0.0679831	0.246453
GO:0043657	host cell	cellular_component	other organism	2	5421	2	20604	1	0.0692144	0.246453
GO:0044295	axonal growth cone	cellular_component	cell	18	5421	48	20604	0.375	0.0585733	0.246453
GO:0044322	endoplasmic reticulum quality control compartment	cellular_component	cell	5	5421	9	20604	0.555556	0.0598151	0.246453
GO:0044530	supraspliceosomal complex	cellular_component	cell	3	5421	4	20604	0.75	0.0584585	0.246453
GO:0044611	nuclear pore inner ring	cellular_component	cell	2	5421	2	20604	1	0.0692144	0.246453
GO:0044753	amphisome	cellular_component	cell	2	5421	2	20604	1	0.0692144	0.246453
GO:0045025	mitochondrial degradosome	cellular_component	cell	2	5421	2	20604	1	0.0692144	0.246453
GO:0061828	apical tubulobulbar complex	cellular_component	protein-containing complex	2	5421	2	20604	1	0.0692144	0.246453
GO:0061831	apical ectoplasmic specialization	cellular_component	cell junction	2	5421	2	20604	1	0.0692144	0.246453
GO:0065010	extracellular membrane-bounded organelle	cellular_component	extracellular region	2	5421	2	20604	1	0.0692144	0.246453
GO:0070557	PCNA-p21 complex	cellular_component	cell part	2	5421	2	20604	1	0.0692144	0.246453
GO:0070877	microprocessor complex	cellular_component	protein-containing complex	2	5421	2	20604	1	0.0692144	0.246453
GO:0071144	heteromeric SMAD protein complex	cellular_component	cell	2	5421	2	20604	1	0.0692144	0.246453
GO:0071339	MLL1 complex	cellular_component	cell	12	5421	29	20604	0.413793	0.055675	0.246453
GO:0071682	endocytic vesicle lumen	cellular_component	cell part	2	5421	2	20604	1	0.0692144	0.246453
GO:0071782	endoplasmic reticulum tubular network	cellular_component	cell	9	5421	20	20604	0.45	0.0551069	0.246453
GO:0071819	DUBm complex	cellular_component	organelle	2	5421	2	20604	1	0.0692144	0.246453
GO:0071920	cleavage body	cellular_component	cell	2	5421	2	20604	1	0.0692144	0.246453
GO:0090661	box H/ACA telomerase RNP complex	cellular_component	cell	3	5421	4	20604	0.75	0.0584585	0.246453
GO:0097125	cyclin B1-CDK1 complex	cellular_component	cell	2	5421	2	20604	1	0.0692144	0.246453
GO:0097135	cyclin E2-CDK2 complex	cellular_component	cell	2	5421	2	20604	1	0.0692144	0.246453
GO:0097344	Rix1 complex	cellular_component	protein-containing complex	2	5421	2	20604	1	0.0692144	0.246453
GO:0097575	lateral cell cortex	cellular_component	cell	2	5421	2	20604	1	0.0692144	0.246453
GO:0098685	Schaffer collateral - CA1 synapse	cellular_component	synapse	38	5421	114	20604	0.333333	0.0571973	0.246453
GO:0098845	postsynaptic endosome	cellular_component	cell part	3	5421	4	20604	0.75	0.0584585	0.246453
GO:0098846	podocyte foot	cellular_component	cell part	2	5421	2	20604	1	0.0692144	0.246453
GO:0098894	extrinsic component of presynaptic endocytic zone membrane	cellular_component	cell	2	5421	2	20604	1	0.0692144	0.246453
GO:0099243	extrinsic component of synaptic membrane	cellular_component	cell part	2	5421	2	20604	1	0.0692144	0.246453
GO:0120103	centriolar subdistal appendage	cellular_component	cell	5	5421	9	20604	0.555556	0.0598151	0.246453
GO:1901588	dendritic microtubule	cellular_component	cell	3	5421	4	20604	0.75	0.0584585	0.246453
GO:1902494	catalytic complex	cellular_component	protein-containing complex	6	5421	12	20604	0.5	0.0679831	0.246453
GO:1905103	integral component of lysosomal membrane	cellular_component	cell	3	5421	4	20604	0.75	0.0584585	0.246453
GO:1990077	primosome complex	cellular_component	cell	2	5421	2	20604	1	0.0692144	0.246453
GO:1990184	amino acid transport complex	cellular_component	cell	2	5421	2	20604	1	0.0692144	0.246453
GO:1990590	ATF1-ATF4 transcription factor complex	cellular_component	cell	2	5421	2	20604	1	0.0692144	0.246453
GO:1990617	CHOP-ATF4 complex	cellular_component	cell	2	5421	2	20604	1	0.0692144	0.246453
GO:1990635	proximal dendrite	cellular_component	cell part	5	5421	9	20604	0.555556	0.0598151	0.246453
GO:1990666	PCSK9-LDLR complex	cellular_component	protein-containing complex	2	5421	2	20604	1	0.0692144	0.246453
GO:1990777	lipoprotein particle	cellular_component	protein-containing complex	2	5421	2	20604	1	0.0692144	0.246453
GO:1990812	growth cone filopodium	cellular_component	cell	3	5421	4	20604	0.75	0.0584585	0.246453
GO:0099061	integral component of postsynaptic density membrane	cellular_component	cell	25	5421	72	20604	0.347222	0.0709699	0.252053
GO:0005852	eukaryotic translation initiation factor 3 complex	cellular_component	cell	7	5421	15	20604	0.466667	0.0722611	0.25467
GO:0032421	stereocilium bundle	cellular_component	cell	7	5421	15	20604	0.466667	0.0722611	0.25467
GO:0033290	eukaryotic 48S preinitiation complex	cellular_component	cell	7	5421	15	20604	0.466667	0.0722611	0.25467
GO:0097440	apical dendrite	cellular_component	cell	11	5421	27	20604	0.407407	0.0728828	0.256205
GO:0008328	ionotropic glutamate receptor complex	cellular_component	cell part	8	5421	18	20604	0.444444	0.0741777	0.258777
GO:0016581	NuRD complex	cellular_component	cell	8	5421	18	20604	0.444444	0.0741777	0.258777
GO:0031527	filopodium membrane	cellular_component	cell	8	5421	18	20604	0.444444	0.0741777	0.258777
GO:0030864	cortical actin cytoskeleton	cellular_component	cell	20	5421	56	20604	0.357143	0.0767486	0.26707
GO:0030139	endocytic vesicle	cellular_component	cell	23	5421	66	20604	0.348485	0.0780079	0.270768
GO:0001772	immunological synapse	cellular_component	cell	15	5421	40	20604	0.375	0.0798378	0.276094
GO:0045211	postsynaptic membrane	cellular_component	cell	69	5421	225	20604	0.306667	0.079943	0.276094
GO:0005587	collagen type IV trimer	cellular_component	extracellular region	4	5421	7	20604	0.571429	0.0832519	0.28187
GO:0005642	annulate lamellae	cellular_component	cell	4	5421	7	20604	0.571429	0.0832519	0.28187
GO:0005849	mRNA cleavage factor complex	cellular_component	protein-containing complex	4	5421	7	20604	0.571429	0.0832519	0.28187
GO:0030893	meiotic cohesin complex	cellular_component	cell	4	5421	7	20604	0.571429	0.0832519	0.28187
GO:0031597	cytosolic proteasome complex	cellular_component	cell	4	5421	7	20604	0.571429	0.0832519	0.28187
GO:0031931	TORC1 complex	cellular_component	cell	4	5421	7	20604	0.571429	0.0832519	0.28187
GO:0070761	pre-snoRNP complex	cellular_component	protein-containing complex	4	5421	7	20604	0.571429	0.0832519	0.28187
GO:0070822	Sin3-type complex	cellular_component	cell	4	5421	7	20604	0.571429	0.0832519	0.28187
GO:0005811	lipid droplet	cellular_component	cell	30	5421	90	20604	0.333333	0.0835734	0.282265
GO:0005884	actin filament	cellular_component	cell	32	5421	97	20604	0.329897	0.0856554	0.288204
GO:0031902	late endosome membrane	cellular_component	organelle	39	5421	121	20604	0.322314	0.0857501	0.288204
GO:0043198	dendritic shaft	cellular_component	cell part	24	5421	70	20604	0.342857	0.0859632	0.288217
GO:0042645	mitochondrial nucleoid	cellular_component	cell	17	5421	47	20604	0.361702	0.0880363	0.294452
GO:0005832	chaperonin-containing T-complex	cellular_component	cell	5	5421	10	20604	0.5	0.0943216	0.31244
GO:0030132	clathrin coat of coated pit	cellular_component	cell	5	5421	10	20604	0.5	0.0943216	0.31244
GO:0097197	tetraspanin-enriched microdomain	cellular_component	cell	5	5421	10	20604	0.5	0.0943216	0.31244
GO:0097539	ciliary transition fiber	cellular_component	cell	5	5421	10	20604	0.5	0.0943216	0.31244
GO:0030672	synaptic vesicle membrane	cellular_component	cell	32	5421	98	20604	0.326531	0.096229	0.317994
GO:0000242	pericentriolar material	cellular_component	cell	9	5421	22	20604	0.409091	0.0978156	0.321592
GO:0005639	integral component of nuclear inner membrane	cellular_component	cell part	6	5421	13	20604	0.461538	0.0989698	0.321592
GO:0005736	RNA polymerase I complex	cellular_component	cell	6	5421	13	20604	0.461538	0.0989698	0.321592
GO:0005740	mitochondrial envelope	cellular_component	cell	8	5421	19	20604	0.421053	0.0995893	0.321592
GO:0005847	mRNA cleavage and polyadenylation specificity factor complex	cellular_component	cell	8	5421	19	20604	0.421053	0.0995893	0.321592
GO:0009925	basal plasma membrane	cellular_component	cell part	21	5421	61	20604	0.344262	0.0996515	0.321592
GO:0032039	integrator complex	cellular_component	cell	8	5421	19	20604	0.421053	0.0995893	0.321592
GO:0043034	costamere	cellular_component	cell part	8	5421	19	20604	0.421053	0.0995893	0.321592
GO:0043292	contractile fiber	cellular_component	cell	8	5421	19	20604	0.421053	0.0995893	0.321592
GO:0098993	anchored component of synaptic vesicle membrane	cellular_component	cell	8	5421	19	20604	0.421053	0.0995893	0.321592
GO:0030663	COPI-coated vesicle membrane	cellular_component	cell	7	5421	16	20604	0.4375	0.100236	0.321971
GO:0035098	ESC/E(Z) complex	cellular_component	cell	7	5421	16	20604	0.4375	0.100236	0.321971
GO:0016342	catenin complex	cellular_component	cell	12	5421	32	20604	0.375	0.110207	0.353174
GO:0055037	recycling endosome	cellular_component	cell	44	5421	141	20604	0.312057	0.110825	0.354331
GO:0000923	equatorial microtubule organizing center	cellular_component	organelle	3	5421	5	20604	0.6	0.117791	0.358312
GO:0030289	protein phosphatase 4 complex	cellular_component	cell	3	5421	5	20604	0.6	0.117791	0.358312
GO:0031465	Cul4B-RING E3 ubiquitin ligase complex	cellular_component	cell part	3	5421	5	20604	0.6	0.117791	0.358312
GO:0033093	Weibel-Palade body	cellular_component	cell	3	5421	5	20604	0.6	0.117791	0.358312
GO:0033106	cis-Golgi network membrane	cellular_component	cell	3	5421	5	20604	0.6	0.117791	0.358312
GO:0033553	rDNA heterochromatin	cellular_component	cell	3	5421	5	20604	0.6	0.117791	0.358312
GO:0035985	senescence-associated heterochromatin focus	cellular_component	cell	3	5421	5	20604	0.6	0.117791	0.358312
GO:0044545	NSL complex	cellular_component	cell	3	5421	5	20604	0.6	0.117791	0.358312
GO:0045098	type III intermediate filament	cellular_component	cell	3	5421	5	20604	0.6	0.117791	0.358312
GO:0046696	lipopolysaccharide receptor complex	cellular_component	membrane	3	5421	5	20604	0.6	0.117791	0.358312
GO:0060205	cytoplasmic vesicle lumen	cellular_component	cell	3	5421	5	20604	0.6	0.117791	0.358312
GO:0070382	exocytic vesicle	cellular_component	cell	11	5421	29	20604	0.37931	0.11504	0.358312
GO:0071141	SMAD protein complex	cellular_component	cell part	3	5421	5	20604	0.6	0.117791	0.358312
GO:0097342	ripoptosome	cellular_component	cell	3	5421	5	20604	0.6	0.117791	0.358312
GO:0098536	deuterosome	cellular_component	cell	3	5421	5	20604	0.6	0.117791	0.358312
GO:0098826	endoplasmic reticulum tubular network membrane	cellular_component	cell part	3	5421	5	20604	0.6	0.117791	0.358312
GO:0098833	presynaptic endocytic zone	cellular_component	cell	3	5421	5	20604	0.6	0.117791	0.358312
GO:0150034	distal axon	cellular_component	cell	3	5421	5	20604	0.6	0.117791	0.358312
GO:1904115	axon cytoplasm	cellular_component	cell	21	5421	62	20604	0.33871	0.114817	0.358312
GO:1990111	spermatoproteasome complex	cellular_component	cell part	3	5421	5	20604	0.6	0.117791	0.358312
GO:1990745	EARP complex	cellular_component	cell	3	5421	5	20604	0.6	0.117791	0.358312
GO:1990769	proximal neuron projection	cellular_component	cell	3	5421	5	20604	0.6	0.117791	0.358312
GO:0098794	postsynapse	cellular_component	cell	52	5421	170	20604	0.305882	0.119043	0.361323
GO:0005774	vacuolar membrane	cellular_component	cell	10	5421	26	20604	0.384615	0.119907	0.361557
GO:0030659	cytoplasmic vesicle membrane	cellular_component	cell	50	5421	163	20604	0.306748	0.119699	0.361557
GO:0099059	integral component of presynaptic active zone membrane	cellular_component	cell	10	5421	26	20604	0.384615	0.119907	0.361557
GO:0035869	ciliary transition zone	cellular_component	cell	13	5421	36	20604	0.361111	0.127007	0.382131
GO:0060170	ciliary membrane	cellular_component	cell	19	5421	56	20604	0.339286	0.127354	0.382341
GO:0043229	intracellular organelle	cellular_component	cell	8	5421	20	20604	0.4	0.129244	0.38717
GO:0005791	rough endoplasmic reticulum	cellular_component	cell part	28	5421	87	20604	0.321839	0.131172	0.389062
GO:0030314	junctional membrane complex	cellular_component	protein-containing complex	4	5421	8	20604	0.5	0.132699	0.389062
GO:0030532	small nuclear ribonucleoprotein complex	cellular_component	cell	4	5421	8	20604	0.5	0.132699	0.389062
GO:0031256	leading edge membrane	cellular_component	cell	4	5421	8	20604	0.5	0.132699	0.389062
GO:0033010	paranodal junction	cellular_component	cell junction	4	5421	8	20604	0.5	0.132699	0.389062
GO:0044613	nuclear pore central transport channel	cellular_component	cell	4	5421	8	20604	0.5	0.132699	0.389062
GO:0072357	PTW/PP1 phosphatase complex	cellular_component	cell part	4	5421	8	20604	0.5	0.132699	0.389062
GO:0072557	IPAF inflammasome complex	cellular_component	cell	4	5421	8	20604	0.5	0.132699	0.389062
GO:0072559	NLRP3 inflammasome complex	cellular_component	cell	4	5421	8	20604	0.5	0.132699	0.389062
GO:0072669	tRNA-splicing ligase complex	cellular_component	cell	4	5421	8	20604	0.5	0.132699	0.389062
GO:0009897	external side of plasma membrane	cellular_component	cell	123	5421	428	20604	0.287383	0.136586	0.392465
GO:0030061	mitochondrial crista	cellular_component	cell part	6	5421	14	20604	0.428571	0.136081	0.392465
GO:0030686	90S preribosome	cellular_component	protein-containing complex	5	5421	11	20604	0.454545	0.136708	0.392465
GO:0031985	Golgi cisterna	cellular_component	cell	6	5421	14	20604	0.428571	0.136081	0.392465
GO:0035253	ciliary rootlet	cellular_component	cell	6	5421	14	20604	0.428571	0.136081	0.392465
GO:0036038	MKS complex	cellular_component	cell	6	5421	14	20604	0.428571	0.136081	0.392465
GO:0042641	actomyosin	cellular_component	organelle	6	5421	14	20604	0.428571	0.136081	0.392465
GO:0098871	postsynaptic actin cytoskeleton	cellular_component	cell part	6	5421	14	20604	0.428571	0.136081	0.392465
GO:1990124	messenger ribonucleoprotein complex	cellular_component	protein-containing complex	6	5421	14	20604	0.428571	0.136081	0.392465
GO:1990909	Wnt signalosome	cellular_component	protein-containing complex	5	5421	11	20604	0.454545	0.136708	0.392465
GO:0010008	endosome membrane	cellular_component	membrane	53	5421	176	20604	0.301136	0.143785	0.411071
GO:0030136	clathrin-coated vesicle	cellular_component	cell	24	5421	74	20604	0.324324	0.143644	0.411071
GO:0031982	vesicle	cellular_component	organelle	49	5421	162	20604	0.302469	0.146463	0.417859
GO:0036464	cytoplasmic ribonucleoprotein granule	cellular_component	cell	25	5421	78	20604	0.320513	0.152785	0.434995
GO:0000110	nucleotide-excision repair factor 1 complex	cellular_component	cell	2	5421	3	20604	0.666667	0.171232	0.435346
GO:0000798	nuclear cohesin complex	cellular_component	cell	2	5421	3	20604	0.666667	0.171232	0.435346
GO:0000811	GINS complex	cellular_component	cell	2	5421	3	20604	0.666667	0.171232	0.435346
GO:0000818	nuclear MIS12/MIND complex	cellular_component	cell	2	5421	3	20604	0.666667	0.171232	0.435346
GO:0002193	MAML1-RBP-Jkappa- ICN1 complex	cellular_component	protein-containing complex	2	5421	3	20604	0.666667	0.171232	0.435346
GO:0005606	laminin-1 complex	cellular_component	extracellular region	2	5421	3	20604	0.666667	0.171232	0.435346
GO:0005615	extracellular space	cellular_component	extracellular region	452	5421	1653	20604	0.273442	0.166903	0.435346
GO:0005656	nuclear pre-replicative complex	cellular_component	cell	2	5421	3	20604	0.666667	0.171232	0.435346
GO:0005666	RNA polymerase III complex	cellular_component	cell	7	5421	18	20604	0.388889	0.170802	0.435346
GO:0005690	U4atac snRNP	cellular_component	cell part	2	5421	3	20604	0.666667	0.171232	0.435346
GO:0005745	m-AAA complex	cellular_component	membrane	2	5421	3	20604	0.666667	0.171232	0.435346
GO:0005760	gamma DNA polymerase complex	cellular_component	cell	2	5421	3	20604	0.666667	0.171232	0.435346
GO:0005818	aster	cellular_component	organelle	2	5421	3	20604	0.666667	0.171232	0.435346
GO:0005844	polysome	cellular_component	protein-containing complex	17	5421	51	20604	0.333333	0.162803	0.435346
GO:0005896	interleukin-6 receptor complex	cellular_component	cell	2	5421	3	20604	0.666667	0.171232	0.435346
GO:0014701	junctional sarcoplasmic reticulum membrane	cellular_component	cell	2	5421	3	20604	0.666667	0.171232	0.435346
GO:0016513	core-binding factor complex	cellular_component	organelle	2	5421	3	20604	0.666667	0.171232	0.435346
GO:0019908	nuclear cyclin-dependent protein kinase holoenzyme complex	cellular_component	cell part	2	5421	3	20604	0.666667	0.171232	0.435346
GO:0030673	axolemma	cellular_component	cell part	8	5421	21	20604	0.380952	0.16287	0.435346
GO:0031251	PAN complex	cellular_component	cell	2	5421	3	20604	0.666667	0.171232	0.435346
GO:0031391	Elg1 RFC-like complex	cellular_component	cell	2	5421	3	20604	0.666667	0.171232	0.435346
GO:0031510	SUMO activating enzyme complex	cellular_component	cell	2	5421	3	20604	0.666667	0.171232	0.435346
GO:0032299	ribonuclease H2 complex	cellular_component	cell	2	5421	3	20604	0.666667	0.171232	0.435346
GO:0032301	MutSalpha complex	cellular_component	cell	2	5421	3	20604	0.666667	0.171232	0.435346
GO:0032838	plasma membrane bounded cell projection cytoplasm	cellular_component	cell	2	5421	3	20604	0.666667	0.171232	0.435346
GO:0034455	t-UTP complex	cellular_component	cell part	2	5421	3	20604	0.666667	0.171232	0.435346
GO:0034457	Mpp10 complex	cellular_component	cell	2	5421	3	20604	0.666667	0.171232	0.435346
GO:0034673	inhibin-betaglycan-ActRII complex	cellular_component	cell part	2	5421	3	20604	0.666667	0.171232	0.435346
GO:0034679	integrin alpha9-beta1 complex	cellular_component	cell	2	5421	3	20604	0.666667	0.171232	0.435346
GO:0035060	brahma complex	cellular_component	cell	2	5421	3	20604	0.666667	0.171232	0.435346
GO:0035189	Rb-E2F complex	cellular_component	cell	2	5421	3	20604	0.666667	0.171232	0.435346
GO:0042565	RNA nuclear export complex	cellular_component	cell	2	5421	3	20604	0.666667	0.171232	0.435346
GO:0042583	chromaffin granule	cellular_component	cell	2	5421	3	20604	0.666667	0.171232	0.435346
GO:0042734	presynaptic membrane	cellular_component	cell part	31	5421	100	20604	0.31	0.169599	0.435346
GO:0042825	TAP complex	cellular_component	cell	2	5421	3	20604	0.666667	0.171232	0.435346
GO:0043194	axon initial segment	cellular_component	cell	8	5421	21	20604	0.380952	0.16287	0.435346
GO:0043259	laminin-10 complex	cellular_component	extracellular region	2	5421	3	20604	0.666667	0.171232	0.435346
GO:0043291	RAVE complex	cellular_component	protein-containing complex	2	5421	3	20604	0.666667	0.171232	0.435346
GO:0045259	proton-transporting ATP synthase complex	cellular_component	cell	2	5421	3	20604	0.666667	0.171232	0.435346
GO:0045298	tubulin complex	cellular_component	cell	2	5421	3	20604	0.666667	0.171232	0.435346
GO:0046695	SLIK (SAGA-like) complex	cellular_component	cell	2	5421	3	20604	0.666667	0.171232	0.435346
GO:0061851	leading edge of lamellipodium	cellular_component	cell	2	5421	3	20604	0.666667	0.171232	0.435346
GO:0070110	ciliary neurotrophic factor receptor complex	cellular_component	cell	2	5421	3	20604	0.666667	0.171232	0.435346
GO:0070381	endosome to plasma membrane transport vesicle	cellular_component	cell	2	5421	3	20604	0.666667	0.171232	0.435346
GO:0070821	tertiary granule membrane	cellular_component	cell	2	5421	3	20604	0.666667	0.171232	0.435346
GO:0071821	FANCM-MHF complex	cellular_component	cell	2	5421	3	20604	0.666667	0.171232	0.435346
GO:0071942	XPC complex	cellular_component	cell part	2	5421	3	20604	0.666667	0.171232	0.435346
GO:0097124	cyclin A2-CDK2 complex	cellular_component	cell	2	5421	3	20604	0.666667	0.171232	0.435346
GO:0097134	cyclin E1-CDK2 complex	cellular_component	cell	2	5421	3	20604	0.666667	0.171232	0.435346
GO:0097413	Lewy body	cellular_component	cell part	2	5421	3	20604	0.666667	0.171232	0.435346
GO:0097451	glial limiting end-foot	cellular_component	cell	2	5421	3	20604	0.666667	0.171232	0.435346
GO:0097487	multivesicular body, internal vesicle	cellular_component	cell	2	5421	3	20604	0.666667	0.171232	0.435346
GO:0098844	postsynaptic endocytic zone membrane	cellular_component	cell part	2	5421	3	20604	0.666667	0.171232	0.435346
GO:0098892	extrinsic component of postsynaptic specialization membrane	cellular_component	membrane part	2	5421	3	20604	0.666667	0.171232	0.435346
GO:0099617	matrix side of mitochondrial inner membrane	cellular_component	cell	2	5421	3	20604	0.666667	0.171232	0.435346
GO:0099629	postsynaptic specialization of symmetric synapse	cellular_component	cell	2	5421	3	20604	0.666667	0.171232	0.435346
GO:1990423	RZZ complex	cellular_component	cell	2	5421	3	20604	0.666667	0.171232	0.435346
GO:1990498	mitotic spindle microtubule	cellular_component	cell part	2	5421	3	20604	0.666667	0.171232	0.435346
GO:0031941	filamentous actin	cellular_component	cell	16	5421	48	20604	0.333333	0.172134	0.436835
GO:0032420	stereocilium	cellular_component	cell	18	5421	55	20604	0.327273	0.175486	0.444521
GO:0080008	Cul4-RING E3 ubiquitin ligase complex	cellular_component	cell part	10	5421	28	20604	0.357143	0.178149	0.449615
GO:0099524	postsynaptic cytosol	cellular_component	cell part	10	5421	28	20604	0.357143	0.178149	0.449615
GO:0000127	transcription factor TFIIIC complex	cellular_component	cell	3	5421	6	20604	0.5	0.190668	0.453804
GO:0000172	ribonuclease MRP complex	cellular_component	protein-containing complex	4	5421	9	20604	0.444444	0.191006	0.453804
GO:0000808	origin recognition complex	cellular_component	cell part	3	5421	6	20604	0.5	0.190668	0.453804
GO:0005726	perichromatin fibrils	cellular_component	cell	3	5421	6	20604	0.5	0.190668	0.453804
GO:0005782	peroxisomal matrix	cellular_component	cell	9	5421	25	20604	0.36	0.188676	0.453804
GO:0005850	eukaryotic translation initiation factor 2 complex	cellular_component	cell	3	5421	6	20604	0.5	0.190668	0.453804
GO:0005890	sodium:potassium-exchanging ATPase complex	cellular_component	cell	5	5421	12	20604	0.416667	0.185797	0.453804
GO:0005891	voltage-gated calcium channel complex	cellular_component	cell	9	5421	25	20604	0.36	0.188676	0.453804
GO:0005927	muscle tendon junction	cellular_component	cell junction	3	5421	6	20604	0.5	0.190668	0.453804
GO:0008091	spectrin	cellular_component	cell	3	5421	6	20604	0.5	0.190668	0.453804
GO:0008540	proteasome regulatory particle, base subcomplex	cellular_component	cell	5	5421	12	20604	0.416667	0.185797	0.453804
GO:0016589	NURF complex	cellular_component	cell part	3	5421	6	20604	0.5	0.190668	0.453804
GO:0017146	NMDA selective glutamate receptor complex	cellular_component	cell	5	5421	12	20604	0.416667	0.185797	0.453804
GO:0030015	CCR4-NOT core complex	cellular_component	cell	3	5421	6	20604	0.5	0.190668	0.453804
GO:0030126	COPI vesicle coat	cellular_component	cell	5	5421	12	20604	0.416667	0.185797	0.453804
GO:0031209	SCAR complex	cellular_component	cell	5	5421	12	20604	0.416667	0.185797	0.453804
GO:0031227	intrinsic component of endoplasmic reticulum membrane	cellular_component	cell	4	5421	9	20604	0.444444	0.191006	0.453804
GO:0031264	death-inducing signaling complex	cellular_component	cell	3	5421	6	20604	0.5	0.190668	0.453804
GO:0031415	NatA complex	cellular_component	cell	3	5421	6	20604	0.5	0.190668	0.453804
GO:0032009	early phagosome	cellular_component	organelle	5	5421	12	20604	0.416667	0.185797	0.453804
GO:0032045	guanyl-nucleotide exchange factor complex	cellular_component	cell	5	5421	12	20604	0.416667	0.185797	0.453804
GO:0032059	bleb	cellular_component	cell	3	5421	6	20604	0.5	0.190668	0.453804
GO:0034715	pICln-Sm protein complex	cellular_component	cell	3	5421	6	20604	0.5	0.190668	0.453804
GO:0035748	myelin sheath abaxonal region	cellular_component	cell	4	5421	9	20604	0.444444	0.191006	0.453804
GO:0035770	ribonucleoprotein granule	cellular_component	cell	5	5421	12	20604	0.416667	0.185797	0.453804
GO:0044300	cerebellar mossy fiber	cellular_component	cell	4	5421	9	20604	0.444444	0.191006	0.453804
GO:0044615	nuclear pore nuclear basket	cellular_component	cell part	5	5421	12	20604	0.416667	0.185797	0.453804
GO:0045254	pyruvate dehydrogenase complex	cellular_component	cell	4	5421	9	20604	0.444444	0.191006	0.453804
GO:0048179	activin receptor complex	cellular_component	cell	3	5421	6	20604	0.5	0.190668	0.453804
GO:0061617	MICOS complex	cellular_component	cell part	4	5421	9	20604	0.444444	0.191006	0.453804
GO:0070545	PeBoW complex	cellular_component	cell	3	5421	6	20604	0.5	0.190668	0.453804
GO:0099699	integral component of synaptic membrane	cellular_component	cell part	4	5421	9	20604	0.444444	0.191006	0.453804
GO:1990075	periciliary membrane compartment	cellular_component	cell	3	5421	6	20604	0.5	0.190668	0.453804
GO:1990130	GATOR1 complex	cellular_component	protein-containing complex	3	5421	6	20604	0.5	0.190668	0.453804
GO:0043195	terminal bouton	cellular_component	cell	28	5421	91	20604	0.307692	0.196515	0.46609
GO:0005795	Golgi stack	cellular_component	cell part	13	5421	39	20604	0.333333	0.204775	0.484845
GO:0017053	transcriptional repressor complex	cellular_component	protein-containing complex	19	5421	60	20604	0.316667	0.210348	0.497186
GO:0000145	exocyst	cellular_component	cell	7	5421	19	20604	0.368421	0.212342	0.501041
GO:0000111	nucleotide-excision repair factor 2 complex	cellular_component	cell	1	5421	1	20604	1	0.263104	0.50921
GO:0000306	extrinsic component of vacuolar membrane	cellular_component	cell	1	5421	1	20604	1	0.263104	0.50921
GO:0000346	transcription export complex	cellular_component	cell	5	5421	13	20604	0.384615	0.240064	0.50921
GO:0000417	HIR complex	cellular_component	protein-containing complex	1	5421	1	20604	1	0.263104	0.50921
GO:0000924	gamma-tubulin ring complex, centrosomal	cellular_component	cell	1	5421	1	20604	1	0.263104	0.50921
GO:0002199	zona pellucida receptor complex	cellular_component	protein-containing complex	5	5421	13	20604	0.384615	0.240064	0.50921
GO:0005581	collagen trimer	cellular_component	protein-containing complex	26	5421	86	20604	0.302326	0.237441	0.50921
GO:0005586	collagen type III trimer	cellular_component	supramolecular complex	1	5421	1	20604	1	0.263104	0.50921
GO:0005595	collagen type XII trimer	cellular_component	extracellular region	1	5421	1	20604	1	0.263104	0.50921
GO:0005662	DNA replication factor A complex	cellular_component	cell	6	5421	16	20604	0.375	0.225663	0.50921
GO:0005691	U6atac snRNP	cellular_component	organelle part	1	5421	1	20604	1	0.263104	0.50921
GO:0005778	peroxisomal membrane	cellular_component	cell	18	5421	57	20604	0.315789	0.222414	0.50921
GO:0005838	proteasome regulatory particle	cellular_component	cell	4	5421	10	20604	0.4	0.255463	0.50921
GO:0005848	mRNA cleavage stimulating factor complex	cellular_component	membrane-enclosed lumen	1	5421	1	20604	1	0.263104	0.50921
GO:0005895	interleukin-5 receptor complex	cellular_component	cell	1	5421	1	20604	1	0.263104	0.50921
GO:0008043	intracellular ferritin complex	cellular_component	cell	1	5421	1	20604	1	0.263104	0.50921
GO:0008250	oligosaccharyltransferase complex	cellular_component	cell part	5	5421	13	20604	0.384615	0.240064	0.50921
GO:0009317	acetyl-CoA carboxylase complex	cellular_component	cell	1	5421	1	20604	1	0.263104	0.50921
GO:0009330	DNA topoisomerase complex (ATP-hydrolyzing)	cellular_component	cell	1	5421	1	20604	1	0.263104	0.50921
GO:0012506	vesicle membrane	cellular_component	membrane	10	5421	30	20604	0.333333	0.246861	0.50921
GO:0016028	rhabdomere	cellular_component	cell	1	5421	1	20604	1	0.263104	0.50921
GO:0016324	apical plasma membrane	cellular_component	cell	108	5421	386	20604	0.279793	0.242615	0.50921
GO:0016580	Sin3 complex	cellular_component	cell	5	5421	13	20604	0.384615	0.240064	0.50921
GO:0016942	insulin-like growth factor binding protein complex	cellular_component	extracellular region	1	5421	1	20604	1	0.263104	0.50921
GO:0017054	negative cofactor 2 complex	cellular_component	membrane-enclosed lumen	1	5421	1	20604	1	0.263104	0.50921
GO:0019867	outer membrane	cellular_component	membrane	1	5421	1	20604	1	0.263104	0.50921
GO:0030056	hemidesmosome	cellular_component	cell junction	4	5421	10	20604	0.4	0.255463	0.50921
GO:0030128	clathrin coat of endocytic vesicle	cellular_component	cell	1	5421	1	20604	1	0.263104	0.50921
GO:0030677	ribonuclease P complex	cellular_component	protein-containing complex	1	5421	1	20604	1	0.263104	0.50921
GO:0030685	nucleolar preribosome	cellular_component	cell	1	5421	1	20604	1	0.263104	0.50921
GO:0030691	Noc2p-Noc3p complex	cellular_component	cell	1	5421	1	20604	1	0.263104	0.50921
GO:0030894	replisome	cellular_component	cell	1	5421	1	20604	1	0.263104	0.50921
GO:0031205	endoplasmic reticulum Sec complex	cellular_component	cell	1	5421	1	20604	1	0.263104	0.50921
GO:0031207	Sec62/Sec63 complex	cellular_component	cell	1	5421	1	20604	1	0.263104	0.50921
GO:0031224	intrinsic component of membrane	cellular_component	membrane part	6	5421	16	20604	0.375	0.225663	0.50921
GO:0031225	anchored component of membrane	cellular_component	membrane	43	5421	148	20604	0.290541	0.249823	0.50921
GO:0031232	extrinsic component of external side of plasma membrane	cellular_component	membrane part	4	5421	10	20604	0.4	0.255463	0.50921
GO:0031253	cell projection membrane	cellular_component	cell	6	5421	16	20604	0.375	0.225663	0.50921
GO:0031431	Dbf4-dependent protein kinase complex	cellular_component	cell	1	5421	1	20604	1	0.263104	0.50921
GO:0031511	Mis6-Sim4 complex	cellular_component	cell	1	5421	1	20604	1	0.263104	0.50921
GO:0031680	G-protein beta/gamma-subunit complex	cellular_component	cell part	5	5421	13	20604	0.384615	0.240064	0.50921
GO:0032002	interleukin-28 receptor complex	cellular_component	cell	1	5421	1	20604	1	0.263104	0.50921
GO:0032144	4-aminobutyrate transaminase complex	cellular_component	cell	1	5421	1	20604	1	0.263104	0.50921
GO:0032432	actin filament bundle	cellular_component	cell	4	5421	10	20604	0.4	0.255463	0.50921
GO:0032593	insulin-responsive compartment	cellular_component	cell part	4	5421	10	20604	0.4	0.255463	0.50921
GO:0033179	proton-transporting V-type ATPase, V0 domain	cellular_component	membrane	4	5421	10	20604	0.4	0.255463	0.50921
GO:0033268	node of Ranvier	cellular_component	cell	7	5421	20	20604	0.35	0.257088	0.50921
GO:0033593	BRCA2-MAGE-D1 complex	cellular_component	protein-containing complex	1	5421	1	20604	1	0.263104	0.50921
GO:0033597	mitotic checkpoint complex	cellular_component	cell	1	5421	1	20604	1	0.263104	0.50921
GO:0034506	chromosome, centromeric core domain	cellular_component	cell	1	5421	1	20604	1	0.263104	0.50921
GO:0034676	integrin alpha6-beta4 complex	cellular_component	cell	1	5421	1	20604	1	0.263104	0.50921
GO:0034718	SMN-Gemin2 complex	cellular_component	cell	1	5421	1	20604	1	0.263104	0.50921
GO:0034752	cytosolic aryl hydrocarbon receptor complex	cellular_component	protein-containing complex	1	5421	1	20604	1	0.263104	0.50921
GO:0034753	nuclear aryl hydrocarbon receptor complex	cellular_component	organelle	1	5421	1	20604	1	0.263104	0.50921
GO:0034777	recycling endosome lumen	cellular_component	cell	1	5421	1	20604	1	0.263104	0.50921
GO:0035000	oligosaccharyltransferase III complex	cellular_component	cell	1	5421	1	20604	1	0.263104	0.50921
GO:0035579	specific granule membrane	cellular_component	cell part	1	5421	1	20604	1	0.263104	0.50921
GO:0035657	eRF1 methyltransferase complex	cellular_component	cell	1	5421	1	20604	1	0.263104	0.50921
GO:0035859	Seh1-associated complex	cellular_component	protein-containing complex	1	5421	1	20604	1	0.263104	0.50921
GO:0036020	endolysosome membrane	cellular_component	cell	1	5421	1	20604	1	0.263104	0.50921
GO:0036053	glomerular endothelium fenestra	cellular_component	membrane	1	5421	1	20604	1	0.263104	0.50921
GO:0042564	NLS-dependent protein nuclear import complex	cellular_component	cell	1	5421	1	20604	1	0.263104	0.50921
GO:0042575	DNA polymerase complex	cellular_component	cell	1	5421	1	20604	1	0.263104	0.50921
GO:0043257	laminin-8 complex	cellular_component	extracellular region part	1	5421	1	20604	1	0.263104	0.50921
GO:0043626	PCNA complex	cellular_component	cell	1	5421	1	20604	1	0.263104	0.50921
GO:0044207	translation initiation ternary complex	cellular_component	cell	1	5421	1	20604	1	0.263104	0.50921
GO:0044220	host cell perinuclear region of cytoplasm	cellular_component	other organism	1	5421	1	20604	1	0.263104	0.50921
GO:0044225	apical pole of neuron	cellular_component	cell	1	5421	1	20604	1	0.263104	0.50921
GO:0044228	host cell surface	cellular_component	other organism	1	5421	1	20604	1	0.263104	0.50921
GO:0044302	dentate gyrus mossy fiber	cellular_component	cell	1	5421	1	20604	1	0.263104	0.50921
GO:0044798	nuclear transcription factor complex	cellular_component	cell	10	5421	30	20604	0.333333	0.246861	0.50921
GO:0045239	tricarboxylic acid cycle enzyme complex	cellular_component	cell	1	5421	1	20604	1	0.263104	0.50921
GO:0045281	succinate dehydrogenase complex	cellular_component	cell	1	5421	1	20604	1	0.263104	0.50921
GO:0045334	clathrin-coated endocytic vesicle	cellular_component	cell	5	5421	13	20604	0.384615	0.240064	0.50921
GO:0045335	phagocytic vesicle	cellular_component	cell	25	5421	82	20604	0.304878	0.228416	0.50921
GO:0045495	pole plasm	cellular_component	cell	1	5421	1	20604	1	0.263104	0.50921
GO:0046581	intercellular canaliculus	cellular_component	cell junction	4	5421	10	20604	0.4	0.255463	0.50921
GO:0046611	lysosomal proton-transporting V-type ATPase complex	cellular_component	cell	1	5421	1	20604	1	0.263104	0.50921
GO:0055028	cortical microtubule	cellular_component	cell	1	5421	1	20604	1	0.263104	0.50921
GO:0060987	lipid tube	cellular_component	protein-containing complex	1	5421	1	20604	1	0.263104	0.50921
GO:0061829	basal tubulobulbar complex	cellular_component	protein-containing complex	1	5421	1	20604	1	0.263104	0.50921
GO:0070421	DNA ligase III-XRCC1 complex	cellular_component	cell	1	5421	1	20604	1	0.263104	0.50921
GO:0070516	CAK-ERCC2 complex	cellular_component	cell part	1	5421	1	20604	1	0.263104	0.50921
GO:0070618	Grb2-Sos complex	cellular_component	cell	1	5421	1	20604	1	0.263104	0.50921
GO:0070762	nuclear pore transmembrane ring	cellular_component	cell	1	5421	1	20604	1	0.263104	0.50921
GO:0070772	PAS complex	cellular_component	cell	1	5421	1	20604	1	0.263104	0.50921
GO:0070826	paraferritin complex	cellular_component	cell	1	5421	1	20604	1	0.263104	0.50921
GO:0071020	post-spliceosomal complex	cellular_component	cell	1	5421	1	20604	1	0.263104	0.50921
GO:0071665	gamma-catenin-TCF7L2 complex	cellular_component	cell part	1	5421	1	20604	1	0.263104	0.50921
GO:0072517	host cell viral assembly compartment	cellular_component	other organism part	1	5421	1	20604	1	0.263104	0.50921
GO:0089717	spanning component of membrane	cellular_component	membrane part	1	5421	1	20604	1	0.263104	0.50921
GO:0090732	cofilin-actin rod	cellular_component	cell	1	5421	1	20604	1	0.263104	0.50921
GO:0097140	BIM-BCL-xl complex	cellular_component	protein-containing complex	1	5421	1	20604	1	0.263104	0.50921
GO:0097141	BIM-BCL-2 complex	cellular_component	protein-containing complex	1	5421	1	20604	1	0.263104	0.50921
GO:0097179	protease inhibitor complex	cellular_component	protein-containing complex	1	5421	1	20604	1	0.263104	0.50921
GO:0097409	glial cytoplasmic inclusion	cellular_component	cell	1	5421	1	20604	1	0.263104	0.50921
GO:0097414	classical Lewy body	cellular_component	cell	1	5421	1	20604	1	0.263104	0.50921
GO:0097449	astrocyte projection	cellular_component	cell	6	5421	16	20604	0.375	0.225663	0.50921
GO:0097456	terminal loop	cellular_component	cell	1	5421	1	20604	1	0.263104	0.50921
GO:0097462	Lewy neurite	cellular_component	cell	1	5421	1	20604	1	0.263104	0.50921
GO:0097489	multivesicular body, internal vesicle lumen	cellular_component	cell	1	5421	1	20604	1	0.263104	0.50921
GO:0097505	Rad6-Rad18 complex	cellular_component	cell	1	5421	1	20604	1	0.263104	0.50921
GO:0097525	spliceosomal snRNP complex	cellular_component	cell	1	5421	1	20604	1	0.263104	0.50921
GO:0098577	inactive sex chromosome	cellular_component	cell	1	5421	1	20604	1	0.263104	0.50921
GO:0098686	hippocampal mossy fiber to CA3 synapse	cellular_component	synapse	16	5421	50	20604	0.32	0.222204	0.50921
GO:0098745	Dcp1-Dcp2 complex	cellular_component	cell	1	5421	1	20604	1	0.263104	0.50921
GO:0098850	extrinsic component of synaptic vesicle membrane	cellular_component	cell	4	5421	10	20604	0.4	0.255463	0.50921
GO:0098875	epididymosome	cellular_component	extracellular region	1	5421	1	20604	1	0.263104	0.50921
GO:0099020	perinuclear endoplasmic reticulum lumen	cellular_component	cell	1	5421	1	20604	1	0.263104	0.50921
GO:0099400	caveola neck	cellular_component	cell	1	5421	1	20604	1	0.263104	0.50921
GO:0099568	cytoplasmic region	cellular_component	cell	1	5421	1	20604	1	0.263104	0.50921
GO:0099569	presynaptic cytoskeleton	cellular_component	organelle	1	5421	1	20604	1	0.263104	0.50921
GO:0099738	cell cortex region	cellular_component	cell	6	5421	16	20604	0.375	0.225663	0.50921
GO:0110070	cellularization cleavage furrow	cellular_component	cell	1	5421	1	20604	1	0.263104	0.50921
GO:0120025	plasma membrane bounded cell projection	cellular_component	cell	1	5421	1	20604	1	0.263104	0.50921
GO:1904974	heparanase complex	cellular_component	protein-containing complex	1	5421	1	20604	1	0.263104	0.50921
GO:1905368	peptidase complex	cellular_component	protein-containing complex	1	5421	1	20604	1	0.263104	0.50921
GO:1905370	serine-type endopeptidase complex	cellular_component	protein-containing complex	1	5421	1	20604	1	0.263104	0.50921
GO:1905720	cytoplasmic microtubule bundle	cellular_component	cell	1	5421	1	20604	1	0.263104	0.50921
GO:1990031	pinceau fiber	cellular_component	cell	1	5421	1	20604	1	0.263104	0.50921
GO:1990038	Lewy body corona	cellular_component	cell	1	5421	1	20604	1	0.263104	0.50921
GO:1990047	spindle matrix	cellular_component	cell	1	5421	1	20604	1	0.263104	0.50921
GO:1990298	bub1-bub3 complex	cellular_component	protein-containing complex	1	5421	1	20604	1	0.263104	0.50921
GO:1990467	NuA3a histone acetyltransferase complex	cellular_component	cell	1	5421	1	20604	1	0.263104	0.50921
GO:1990468	NuA3b histone acetyltransferase complex	cellular_component	cell	1	5421	1	20604	1	0.263104	0.50921
GO:1990701	integral component of endoplasmic reticulum-Golgi intermediate compartment (ERGIC) membrane	cellular_component	cell	1	5421	1	20604	1	0.263104	0.50921
GO:1990826	nucleoplasmic periphery of the nuclear pore complex	cellular_component	cell	1	5421	1	20604	1	0.263104	0.50921
GO:1990875	nucleoplasmic side of nuclear pore	cellular_component	cell	1	5421	1	20604	1	0.263104	0.50921
GO:0001673	male germ cell nucleus	cellular_component	cell	9	5421	27	20604	0.333333	0.26384	0.509919
GO:0001940	male pronucleus	cellular_component	cell	3	5421	7	20604	0.428571	0.27123	0.516235
GO:0005744	TIM23 mitochondrial import inner membrane translocase complex	cellular_component	cell	3	5421	7	20604	0.428571	0.27123	0.516235
GO:0005967	mitochondrial pyruvate dehydrogenase complex	cellular_component	cell	3	5421	7	20604	0.428571	0.27123	0.516235
GO:0032300	mismatch repair complex	cellular_component	cell	3	5421	7	20604	0.428571	0.27123	0.516235
GO:0070776	MOZ/MORF histone acetyltransferase complex	cellular_component	cell	3	5421	7	20604	0.428571	0.27123	0.516235
GO:0070937	CRD-mediated mRNA stability complex	cellular_component	cell	3	5421	7	20604	0.428571	0.27123	0.516235
GO:0071598	neuronal ribonucleoprotein granule	cellular_component	cell	3	5421	7	20604	0.428571	0.27123	0.516235
GO:0097136	Bcl-2 family protein complex	cellular_component	protein-containing complex	3	5421	7	20604	0.428571	0.27123	0.516235
GO:0098835	presynaptic endocytic zone membrane	cellular_component	cell	3	5421	7	20604	0.428571	0.27123	0.516235
GO:0099026	anchored component of presynaptic membrane	cellular_component	cell	3	5421	7	20604	0.428571	0.27123	0.516235
GO:0099091	postsynaptic specialization, intracellular component	cellular_component	cell	3	5421	7	20604	0.428571	0.27123	0.516235
GO:0000220	vacuolar proton-transporting V-type ATPase, V0 domain	cellular_component	cell	2	5421	4	20604	0.5	0.284005	0.520425
GO:0005608	laminin-3 complex	cellular_component	extracellular region	2	5421	4	20604	0.5	0.284005	0.520425
GO:0005796	Golgi lumen	cellular_component	membrane-enclosed lumen	8	5421	24	20604	0.333333	0.282796	0.520425
GO:0016235	aggresome	cellular_component	cell	12	5421	38	20604	0.315789	0.283182	0.520425
GO:0016282	eukaryotic 43S preinitiation complex	cellular_component	cell	6	5421	17	20604	0.352941	0.276084	0.520425
GO:0016328	lateral plasma membrane	cellular_component	cell part	21	5421	70	20604	0.3	0.280809	0.520425
GO:0030120	vesicle coat	cellular_component	cell part	2	5421	4	20604	0.5	0.284005	0.520425
GO:0030478	actin cap	cellular_component	cell	2	5421	4	20604	0.5	0.284005	0.520425
GO:0031021	interphase microtubule organizing center	cellular_component	cell part	2	5421	4	20604	0.5	0.284005	0.520425
GO:0031523	Myb complex	cellular_component	cell	2	5421	4	20604	0.5	0.284005	0.520425
GO:0033269	internode region of axon	cellular_component	cell	2	5421	4	20604	0.5	0.284005	0.520425
GO:0034448	EGO complex	cellular_component	cell	2	5421	4	20604	0.5	0.284005	0.520425
GO:0035339	SPOTS complex	cellular_component	cell	2	5421	4	20604	0.5	0.284005	0.520425
GO:0036064	ciliary basal body	cellular_component	cell part	45	5421	157	20604	0.286624	0.277565	0.520425
GO:0042567	insulin-like growth factor ternary complex	cellular_component	extracellular region	2	5421	4	20604	0.5	0.284005	0.520425
GO:0044299	C-fiber	cellular_component	cell	2	5421	4	20604	0.5	0.284005	0.520425
GO:0044308	axonal spine	cellular_component	cell	2	5421	4	20604	0.5	0.284005	0.520425
GO:0044393	microspike	cellular_component	cell	2	5421	4	20604	0.5	0.284005	0.520425
GO:0044614	nuclear pore cytoplasmic filaments	cellular_component	cell	2	5421	4	20604	0.5	0.284005	0.520425
GO:0070724	BMP receptor complex	cellular_component	cell	2	5421	4	20604	0.5	0.284005	0.520425
GO:0070820	tertiary granule	cellular_component	cell	2	5421	4	20604	0.5	0.284005	0.520425
GO:0070876	SOSS complex	cellular_component	cell	2	5421	4	20604	0.5	0.284005	0.520425
GO:0097418	neurofibrillary tangle	cellular_component	cell part	2	5421	4	20604	0.5	0.284005	0.520425
GO:0097444	spine apparatus	cellular_component	cell	2	5421	4	20604	0.5	0.284005	0.520425
GO:0097452	GAIT complex	cellular_component	protein-containing complex	2	5421	4	20604	0.5	0.284005	0.520425
GO:0097513	myosin II filament	cellular_component	cell part	2	5421	4	20604	0.5	0.284005	0.520425
GO:0098984	neuron to neuron synapse	cellular_component	synapse	2	5421	4	20604	0.5	0.284005	0.520425
GO:1990131	Gtr1-Gtr2 GTPase complex	cellular_component	protein-containing complex	2	5421	4	20604	0.5	0.284005	0.520425
GO:0031461	cullin-RING ubiquitin ligase complex	cellular_component	cell	5	5421	14	20604	0.357143	0.297832	0.543592
GO:0033276	transcription factor TFTC complex	cellular_component	cell	5	5421	14	20604	0.357143	0.297832	0.543592
GO:0046930	pore complex	cellular_component	membrane	5	5421	14	20604	0.357143	0.297832	0.543592
GO:0046658	anchored component of plasma membrane	cellular_component	cell part	13	5421	42	20604	0.309524	0.298606	0.544284
GO:0031226	intrinsic component of plasma membrane	cellular_component	cell	11	5421	35	20604	0.314286	0.302124	0.548521
GO:0033017	sarcoplasmic reticulum membrane	cellular_component	cell	11	5421	35	20604	0.314286	0.302124	0.548521
GO:0098839	postsynaptic density membrane	cellular_component	membrane	18	5421	60	20604	0.3	0.301535	0.548521
GO:0015934	large ribosomal subunit	cellular_component	cell	7	5421	21	20604	0.333333	0.304197	0.550832
GO:0045178	basal part of cell	cellular_component	cell	7	5421	21	20604	0.333333	0.304197	0.550832
GO:0000228	nuclear chromosome	cellular_component	cell	16	5421	53	20604	0.301887	0.307078	0.555236
GO:0005576	extracellular region	cellular_component	extracellular region	500	5421	1864	20604	0.26824	0.307435	0.555236
GO:0016528	sarcoplasm	cellular_component	cell	4	5421	11	20604	0.363636	0.323322	0.581643
GO:0030877	beta-catenin destruction complex	cellular_component	cell	4	5421	11	20604	0.363636	0.323322	0.581643
GO:0031588	nucleotide-activated protein kinase complex	cellular_component	cell	4	5421	11	20604	0.363636	0.323322	0.581643
GO:0031674	I band	cellular_component	cell	8	5421	25	20604	0.32	0.327088	0.587649
GO:0000502	proteasome complex	cellular_component	cell	18	5421	61	20604	0.295082	0.329668	0.589211
GO:0009898	cytoplasmic side of plasma membrane	cellular_component	cell	18	5421	61	20604	0.295082	0.329668	0.589211
GO:0031091	platelet alpha granule	cellular_component	cell	6	5421	18	20604	0.333333	0.328725	0.589211
GO:0097060	synaptic membrane	cellular_component	cell	18	5421	61	20604	0.295082	0.329668	0.589211
GO:0001917	photoreceptor inner segment	cellular_component	cell	21	5421	72	20604	0.291667	0.332019	0.592646
GO:0031305	integral component of mitochondrial inner membrane	cellular_component	cell	11	5421	36	20604	0.305556	0.339335	0.604921
GO:0005902	microvillus	cellular_component	cell	25	5421	87	20604	0.287356	0.341381	0.607781
GO:0030285	integral component of synaptic vesicle membrane	cellular_component	cell	14	5421	47	20604	0.297872	0.345293	0.613953
GO:0001891	phagocytic cup	cellular_component	cell	9	5421	29	20604	0.310345	0.346311	0.61497
GO:0005798	Golgi-associated vesicle	cellular_component	cell	7	5421	22	20604	0.318182	0.352802	0.621236
GO:0012507	ER to Golgi transport vesicle membrane	cellular_component	cell	7	5421	22	20604	0.318182	0.352802	0.621236
GO:0030118	clathrin coat	cellular_component	cell	3	5421	8	20604	0.375	0.354348	0.621236
GO:0032541	cortical endoplasmic reticulum	cellular_component	cell	3	5421	8	20604	0.375	0.354348	0.621236
GO:0033588	Elongator holoenzyme complex	cellular_component	protein-containing complex	3	5421	8	20604	0.375	0.354348	0.621236
GO:0043219	lateral loop	cellular_component	cell	3	5421	8	20604	0.375	0.354348	0.621236
GO:0051286	cell tip	cellular_component	cell	3	5421	8	20604	0.375	0.354348	0.621236
GO:0071541	eukaryotic translation initiation factor 3 complex, eIF3m	cellular_component	cell	3	5421	8	20604	0.375	0.354348	0.621236
GO:0099078	BORC complex	cellular_component	cell	3	5421	8	20604	0.375	0.354348	0.621236
GO:1990316	Atg1/ULK1 kinase complex	cellular_component	cell	3	5421	8	20604	0.375	0.354348	0.621236
GO:0005916	fascia adherens	cellular_component	cell junction	5	5421	15	20604	0.333333	0.357434	0.622684
GO:0031083	BLOC-1 complex	cellular_component	cell	5	5421	15	20604	0.333333	0.357434	0.622684
GO:0042589	zymogen granule membrane	cellular_component	cell part	5	5421	15	20604	0.333333	0.357434	0.622684
GO:0044309	neuron spine	cellular_component	cell	5	5421	15	20604	0.333333	0.357434	0.622684
GO:0045111	intermediate filament cytoskeleton	cellular_component	cell	15	5421	51	20604	0.294118	0.357151	0.622684
GO:0098688	parallel fiber to Purkinje cell synapse	cellular_component	synapse	10	5421	33	20604	0.30303	0.362837	0.6313
GO:0000015	phosphopyruvate hydratase complex	cellular_component	cell	2	5421	5	20604	0.4	0.394815	0.650784
GO:0000118	histone deacetylase complex	cellular_component	cell	11	5421	37	20604	0.297297	0.377306	0.650784
GO:0000159	protein phosphatase type 2A complex	cellular_component	cell part	6	5421	19	20604	0.315789	0.382441	0.650784
GO:0000214	tRNA-intron endonuclease complex	cellular_component	cell	2	5421	5	20604	0.4	0.394815	0.650784
GO:0000275	mitochondrial proton-transporting ATP synthase complex, catalytic core F(1)	cellular_component	cell	2	5421	5	20604	0.4	0.394815	0.650784
GO:0000938	GARP complex	cellular_component	cell	2	5421	5	20604	0.4	0.394815	0.650784
GO:0001401	mitochondrial sorting and assembly machinery complex	cellular_component	cell	2	5421	5	20604	0.4	0.394815	0.650784
GO:0001527	microfibril	cellular_component	extracellular region	4	5421	12	20604	0.333333	0.392085	0.650784
GO:0005672	transcription factor TFIIA complex	cellular_component	cell	2	5421	5	20604	0.4	0.394815	0.650784
GO:0005751	mitochondrial respiratory chain complex IV	cellular_component	cell	4	5421	12	20604	0.333333	0.392085	0.650784
GO:0005757	mitochondrial permeability transition pore complex	cellular_component	cell	2	5421	5	20604	0.4	0.394815	0.650784
GO:0005763	mitochondrial small ribosomal subunit	cellular_component	cell	9	5421	30	20604	0.3	0.388933	0.650784
GO:0005785	signal recognition particle receptor complex	cellular_component	cell	2	5421	5	20604	0.4	0.394815	0.650784
GO:0005827	polar microtubule	cellular_component	cell	2	5421	5	20604	0.4	0.394815	0.650784
GO:0008274	gamma-tubulin ring complex	cellular_component	cell part	2	5421	5	20604	0.4	0.394815	0.650784
GO:0009331	glycerol-3-phosphate dehydrogenase complex	cellular_component	cell part	2	5421	5	20604	0.4	0.394815	0.650784
GO:0016461	unconventional myosin complex	cellular_component	cell part	2	5421	5	20604	0.4	0.394815	0.650784
GO:0030122	AP-2 adaptor complex	cellular_component	cell	4	5421	12	20604	0.333333	0.392085	0.650784
GO:0030124	AP-4 adaptor complex	cellular_component	cell	2	5421	5	20604	0.4	0.394815	0.650784
GO:0030141	secretory granule	cellular_component	cell	42	5421	152	20604	0.276316	0.385151	0.650784
GO:0030485	smooth muscle contractile fiber	cellular_component	cell	2	5421	5	20604	0.4	0.394815	0.650784
GO:0032280	symmetric synapse	cellular_component	synapse	2	5421	5	20604	0.4	0.394815	0.650784
GO:0033177	proton-transporting two-sector ATPase complex, proton-transporting domain	cellular_component	membrane	2	5421	5	20604	0.4	0.394815	0.650784
GO:0034991	nuclear meiotic cohesin complex	cellular_component	cell	2	5421	5	20604	0.4	0.394815	0.650784
GO:0035658	Mon1-Ccz1 complex	cellular_component	cell	2	5421	5	20604	0.4	0.394815	0.650784
GO:0042588	zymogen granule	cellular_component	cell	4	5421	12	20604	0.333333	0.392085	0.650784
GO:0043218	compact myelin	cellular_component	cell part	2	5421	5	20604	0.4	0.394815	0.650784
GO:0044194	cytolytic granule	cellular_component	organelle	2	5421	5	20604	0.4	0.394815	0.650784
GO:0044294	dendritic growth cone	cellular_component	cell	4	5421	12	20604	0.333333	0.392085	0.650784
GO:0045261	proton-transporting ATP synthase complex, catalytic core F(1)	cellular_component	cell	2	5421	5	20604	0.4	0.394815	0.650784
GO:0070044	synaptobrevin 2-SNAP-25-syntaxin-1a complex	cellular_component	cell	2	5421	5	20604	0.4	0.394815	0.650784
GO:0070390	transcription export complex 2	cellular_component	organelle	2	5421	5	20604	0.4	0.394815	0.650784
GO:0070522	ERCC4-ERCC1 complex	cellular_component	cell	2	5421	5	20604	0.4	0.394815	0.650784
GO:0071438	invadopodium membrane	cellular_component	cell	2	5421	5	20604	0.4	0.394815	0.650784
GO:0071817	MMXD complex	cellular_component	cell	2	5421	5	20604	0.4	0.394815	0.650784
GO:0071953	elastic fiber	cellular_component	extracellular region	2	5421	5	20604	0.4	0.394815	0.650784
GO:0097165	nuclear stress granule	cellular_component	cell	2	5421	5	20604	0.4	0.394815	0.650784
GO:0097169	AIM2 inflammasome complex	cellular_component	cell	2	5421	5	20604	0.4	0.394815	0.650784
GO:0097450	astrocyte end-foot	cellular_component	cell	2	5421	5	20604	0.4	0.394815	0.650784
GO:0099055	integral component of postsynaptic membrane	cellular_component	cell	24	5421	85	20604	0.282353	0.382833	0.650784
GO:1902737	dendritic filopodium	cellular_component	cell	2	5421	5	20604	0.4	0.394815	0.650784
GO:1990234	transferase complex	cellular_component	protein-containing complex	2	5421	5	20604	0.4	0.394815	0.650784
GO:1990357	terminal web	cellular_component	cell	2	5421	5	20604	0.4	0.394815	0.650784
GO:1990393	3M complex	cellular_component	protein-containing complex	2	5421	5	20604	0.4	0.394815	0.650784
GO:0000164	protein phosphatase type 1 complex	cellular_component	cell part	5	5421	16	20604	0.3125	0.417329	0.650974
GO:0000308	cytoplasmic cyclin-dependent protein kinase holoenzyme complex	cellular_component	cell	1	5421	2	20604	0.5	0.456994	0.650974
GO:0000407	phagophore assembly site	cellular_component	cell	7	5421	24	20604	0.291667	0.45116	0.650974
GO:0000803	sex chromosome	cellular_component	cell	1	5421	2	20604	0.5	0.456994	0.650974
GO:0001931	uropod	cellular_component	cell	4	5421	13	20604	0.307692	0.45965	0.650974
GO:0002116	semaphorin receptor complex	cellular_component	protein-containing complex	3	5421	9	20604	0.333333	0.436019	0.650974
GO:0002944	cyclin K-CDK12 complex	cellular_component	cell	1	5421	2	20604	0.5	0.456994	0.650974
GO:0005592	collagen type XI trimer	cellular_component	extracellular region	1	5421	2	20604	0.5	0.456994	0.650974
GO:0005607	laminin-2 complex	cellular_component	extracellular region	1	5421	2	20604	0.5	0.456994	0.650974
GO:0005668	RNA polymerase transcription factor SL1 complex	cellular_component	cell	1	5421	2	20604	0.5	0.456994	0.650974
GO:0005674	transcription factor TFIIF complex	cellular_component	membrane-enclosed lumen	1	5421	2	20604	0.5	0.456994	0.650974
GO:0005721	pericentric heterochromatin	cellular_component	cell	7	5421	24	20604	0.291667	0.45116	0.650974
GO:0005801	cis-Golgi network	cellular_component	cell	13	5421	46	20604	0.282609	0.436822	0.650974
GO:0005831	steroid hormone aporeceptor complex	cellular_component	cell	1	5421	2	20604	0.5	0.456994	0.650974
GO:0005834	heterotrimeric G-protein complex	cellular_component	cell	10	5421	35	20604	0.285714	0.443576	0.650974
GO:0005846	nuclear cap binding complex	cellular_component	cell part	1	5421	2	20604	0.5	0.456994	0.650974
GO:0005940	septin ring	cellular_component	cell	4	5421	13	20604	0.307692	0.45965	0.650974
GO:0005943	phosphatidylinositol 3-kinase complex, class IA	cellular_component	membrane	1	5421	2	20604	0.5	0.456994	0.650974
GO:0005960	glycine cleavage complex	cellular_component	cell	1	5421	2	20604	0.5	0.456994	0.650974
GO:0005965	protein farnesyltransferase complex	cellular_component	cell	1	5421	2	20604	0.5	0.456994	0.650974
GO:0008074	guanylate cyclase complex, soluble	cellular_component	cell part	1	5421	2	20604	0.5	0.456994	0.650974
GO:0008180	COP9 signalosome	cellular_component	cell	10	5421	34	20604	0.294118	0.403161	0.650974
GO:0010370	perinucleolar chromocenter	cellular_component	cell	1	5421	2	20604	0.5	0.456994	0.650974
GO:0014801	longitudinal sarcoplasmic reticulum	cellular_component	cell	1	5421	2	20604	0.5	0.456994	0.650974
GO:0016234	inclusion body	cellular_component	cell	7	5421	24	20604	0.291667	0.45116	0.650974
GO:0016935	glycine-gated chloride channel complex	cellular_component	cell	1	5421	2	20604	0.5	0.456994	0.650974
GO:0019008	molybdopterin synthase complex	cellular_component	cell	1	5421	2	20604	0.5	0.456994	0.650974
GO:0019035	viral integration complex	cellular_component	other organism	1	5421	2	20604	0.5	0.456994	0.650974
GO:0030014	CCR4-NOT complex	cellular_component	cell	5	5421	16	20604	0.3125	0.417329	0.650974
GO:0030142	COPI-coated Golgi to ER transport vesicle	cellular_component	cell	1	5421	2	20604	0.5	0.456994	0.650974
GO:0030173	integral component of Golgi membrane	cellular_component	cell	16	5421	56	20604	0.285714	0.399284	0.650974
GO:0030690	Noc1p-Noc2p complex	cellular_component	cell	1	5421	2	20604	0.5	0.456994	0.650974
GO:0030849	autosome	cellular_component	cell	1	5421	2	20604	0.5	0.456994	0.650974
GO:0030863	cortical cytoskeleton	cellular_component	cell	9	5421	31	20604	0.290323	0.431765	0.650974
GO:0031010	ISWI-type complex	cellular_component	cell	1	5421	2	20604	0.5	0.456994	0.650974
GO:0031095	platelet dense tubular network membrane	cellular_component	cell	1	5421	2	20604	0.5	0.456994	0.650974
GO:0031105	septin complex	cellular_component	cell	4	5421	13	20604	0.307692	0.45965	0.650974
GO:0031213	RSF complex	cellular_component	cell	1	5421	2	20604	0.5	0.456994	0.650974
GO:0031228	intrinsic component of Golgi membrane	cellular_component	cell	1	5421	2	20604	0.5	0.456994	0.650974
GO:0031261	DNA replication preinitiation complex	cellular_component	cell	1	5421	2	20604	0.5	0.456994	0.650974
GO:0031312	extrinsic component of organelle membrane	cellular_component	cell	1	5421	2	20604	0.5	0.456994	0.650974
GO:0031313	extrinsic component of endosome membrane	cellular_component	cell	3	5421	9	20604	0.333333	0.436019	0.650974
GO:0031371	ubiquitin conjugating enzyme complex	cellular_component	cell	1	5421	2	20604	0.5	0.456994	0.650974
GO:0031416	NatB complex	cellular_component	cell	1	5421	2	20604	0.5	0.456994	0.650974
GO:0031933	telomeric heterochromatin	cellular_component	cell part	1	5421	2	20604	0.5	0.456994	0.650974
GO:0032302	MutSbeta complex	cellular_component	cell	1	5421	2	20604	0.5	0.456994	0.650974
GO:0032311	angiogenin-PRI complex	cellular_component	protein-containing complex	1	5421	2	20604	0.5	0.456994	0.650974
GO:0032426	stereocilium tip	cellular_component	cell	6	5421	20	20604	0.3	0.436163	0.650974
GO:0032433	filopodium tip	cellular_component	cell	6	5421	20	20604	0.3	0.436163	0.650974
GO:0032437	cuticular plate	cellular_component	cell part	4	5421	13	20604	0.307692	0.45965	0.650974
GO:0032473	cytoplasmic side of mitochondrial outer membrane	cellular_component	cell	1	5421	2	20604	0.5	0.456994	0.650974
GO:0032580	Golgi cisterna membrane	cellular_component	organelle	20	5421	72	20604	0.277778	0.432625	0.650974
GO:0033116	endoplasmic reticulum-Golgi intermediate compartment membrane	cellular_component	cell	13	5421	45	20604	0.288889	0.401722	0.650974
GO:0033565	ESCRT-0 complex	cellular_component	cell	1	5421	2	20604	0.5	0.456994	0.650974
GO:0034518	RNA cap binding complex	cellular_component	protein-containing complex	1	5421	2	20604	0.5	0.456994	0.650974
GO:0034665	integrin alpha1-beta1 complex	cellular_component	cell	1	5421	2	20604	0.5	0.456994	0.650974
GO:0034669	integrin alpha4-beta7 complex	cellular_component	cell	1	5421	2	20604	0.5	0.456994	0.650974
GO:0034674	integrin alpha5-beta1 complex	cellular_component	cell	1	5421	2	20604	0.5	0.456994	0.650974
GO:0034677	integrin alpha7-beta1 complex	cellular_component	cell	1	5421	2	20604	0.5	0.456994	0.650974
GO:0034681	integrin alpha11-beta1 complex	cellular_component	cell	1	5421	2	20604	0.5	0.456994	0.650974
GO:0034683	integrin alphav-beta3 complex	cellular_component	cell	1	5421	2	20604	0.5	0.456994	0.650974
GO:0034684	integrin alphav-beta5 complex	cellular_component	membrane	1	5421	2	20604	0.5	0.456994	0.650974
GO:0034687	integrin alphaL-beta2 complex	cellular_component	cell	1	5421	2	20604	0.5	0.456994	0.650974
GO:0034688	integrin alphaM-beta2 complex	cellular_component	cell	1	5421	2	20604	0.5	0.456994	0.650974
GO:0034705	potassium channel complex	cellular_component	membrane	4	5421	13	20604	0.307692	0.45965	0.650974
GO:0035354	Toll-like receptor 1-Toll-like receptor 2 protein complex	cellular_component	cell	1	5421	2	20604	0.5	0.456994	0.650974
GO:0035578	azurophil granule lumen	cellular_component	cell	1	5421	2	20604	0.5	0.456994	0.650974
GO:0035692	macrophage migration inhibitory factor receptor complex	cellular_component	protein-containing complex	1	5421	2	20604	0.5	0.456994	0.650974
GO:0035866	alphav-beta3 integrin-PKCalpha complex	cellular_component	cell	1	5421	2	20604	0.5	0.456994	0.650974
GO:0035868	alphav-beta3 integrin-HMGB1 complex	cellular_component	cell	1	5421	2	20604	0.5	0.456994	0.650974
GO:0036117	hyaluranon cable	cellular_component	extracellular region part	1	5421	2	20604	0.5	0.456994	0.650974
GO:0036186	early phagosome membrane	cellular_component	cell part	1	5421	2	20604	0.5	0.456994	0.650974
GO:0036409	histone H3-K14 acetyltransferase complex	cellular_component	cell	1	5421	2	20604	0.5	0.456994	0.650974
GO:0042406	extrinsic component of endoplasmic reticulum membrane	cellular_component	cell	3	5421	9	20604	0.333333	0.436019	0.650974
GO:0042568	insulin-like growth factor binary complex	cellular_component	extracellular region	1	5421	2	20604	0.5	0.456994	0.650974
GO:0042643	actomyosin, actin portion	cellular_component	cell	1	5421	2	20604	0.5	0.456994	0.650974
GO:0042709	succinate-CoA ligase complex	cellular_component	cell part	1	5421	2	20604	0.5	0.456994	0.650974
GO:0043220	Schmidt-Lanterman incisure	cellular_component	cell	5	5421	16	20604	0.3125	0.417329	0.650974
GO:0043614	multi-eIF complex	cellular_component	cell	1	5421	2	20604	0.5	0.456994	0.650974
GO:0044214	spanning component of plasma membrane	cellular_component	cell part	3	5421	9	20604	0.333333	0.436019	0.650974
GO:0044218	other organism cell membrane	cellular_component	other organism	1	5421	2	20604	0.5	0.456994	0.650974
GO:0044326	dendritic spine neck	cellular_component	cell	3	5421	9	20604	0.333333	0.436019	0.650974
GO:0044327	dendritic spine head	cellular_component	cell	5	5421	16	20604	0.3125	0.417329	0.650974
GO:0044354	macropinosome	cellular_component	cell	3	5421	9	20604	0.333333	0.436019	0.650974
GO:0044666	MLL3/4 complex	cellular_component	cell	4	5421	13	20604	0.307692	0.45965	0.650974
GO:0045092	interleukin-18 receptor complex	cellular_component	cell	1	5421	2	20604	0.5	0.456994	0.650974
GO:0045244	succinate-CoA ligase complex (GDP-forming)	cellular_component	cell part	1	5421	2	20604	0.5	0.456994	0.650974
GO:0061702	inflammasome complex	cellular_component	cell	3	5421	9	20604	0.333333	0.436019	0.650974
GO:0061832	basal ectoplasmic specialization	cellular_component	cell junction	1	5421	2	20604	0.5	0.456994	0.650974
GO:0070195	growth hormone receptor complex	cellular_component	protein-containing complex	1	5421	2	20604	0.5	0.456994	0.650974
GO:0070319	Golgi to plasma membrane transport vesicle	cellular_component	cell part	1	5421	2	20604	0.5	0.456994	0.650974
GO:0070578	RISC-loading complex	cellular_component	protein-containing complex	3	5421	9	20604	0.333333	0.436019	0.650974
GO:0071065	alpha9-beta1 integrin-vascular cell adhesion molecule-1 complex	cellular_component	cell	1	5421	2	20604	0.5	0.456994	0.650974
GO:0071149	TEAD-2-YAP complex	cellular_component	cell	1	5421	2	20604	0.5	0.456994	0.650974
GO:0071595	Nem1-Spo7 phosphatase complex	cellular_component	cell	1	5421	2	20604	0.5	0.456994	0.650974
GO:0071914	prominosome	cellular_component	extracellular region part	1	5421	2	20604	0.5	0.456994	0.650974
GO:0072380	TRC complex	cellular_component	cell	1	5421	2	20604	0.5	0.456994	0.650974
GO:0072563	endothelial microparticle	cellular_component	extracellular region part	1	5421	2	20604	0.5	0.456994	0.650974
GO:0090534	calcium ion-transporting ATPase complex	cellular_component	membrane	1	5421	2	20604	0.5	0.456994	0.650974
GO:0090537	CERF complex	cellular_component	cell	1	5421	2	20604	0.5	0.456994	0.650974
GO:0090725	peripheral region of growth cone	cellular_component	cell part	1	5421	2	20604	0.5	0.456994	0.650974
GO:0097014	ciliary plasm	cellular_component	cell part	1	5421	2	20604	0.5	0.456994	0.650974
GO:0097058	CRLF-CLCF1 complex	cellular_component	extracellular region	1	5421	2	20604	0.5	0.456994	0.650974
GO:0097059	CNTFR-CLCF1 complex	cellular_component	extracellular region	1	5421	2	20604	0.5	0.456994	0.650974
GO:0097123	cyclin A1-CDK2 complex	cellular_component	cell	1	5421	2	20604	0.5	0.456994	0.650974
GO:0097226	sperm mitochondrial sheath	cellular_component	cell	1	5421	2	20604	0.5	0.456994	0.650974
GO:0097233	alveolar lamellar body membrane	cellular_component	cell	1	5421	2	20604	0.5	0.456994	0.650974
GO:0097362	MCM8-MCM9 complex	cellular_component	protein-containing complex	1	5421	2	20604	0.5	0.456994	0.650974
GO:0097512	cardiac myofibril	cellular_component	cell	3	5421	9	20604	0.333333	0.436019	0.650974
GO:0097545	axonemal outer doublet	cellular_component	cell	1	5421	2	20604	0.5	0.456994	0.650974
GO:0097730	non-motile cilium	cellular_component	cell part	11	5421	39	20604	0.282051	0.454006	0.650974
GO:0098560	cytoplasmic side of late endosome membrane	cellular_component	cell	1	5421	2	20604	0.5	0.456994	0.650974
GO:0098562	cytoplasmic side of membrane	cellular_component	membrane	1	5421	2	20604	0.5	0.456994	0.650974
GO:0098830	presynaptic endosome	cellular_component	cell	1	5421	2	20604	0.5	0.456994	0.650974
GO:0098857	membrane microdomain	cellular_component	membrane	1	5421	2	20604	0.5	0.456994	0.650974
GO:0099065	integral component of spine apparatus membrane	cellular_component	cell	1	5421	2	20604	0.5	0.456994	0.650974
GO:0099631	postsynaptic endocytic zone cytoplasmic component	cellular_component	cell	1	5421	2	20604	0.5	0.456994	0.650974
GO:0106003	amyloid-beta complex	cellular_component	protein-containing complex	1	5421	2	20604	0.5	0.456994	0.650974
GO:0120003	hinge region between urothelial plaques of apical plasma membrane	cellular_component	cell	1	5421	2	20604	0.5	0.456994	0.650974
GO:0150001	primary dendrite	cellular_component	cell	1	5421	2	20604	0.5	0.456994	0.650974
GO:0150057	amylin receptor complex 2	cellular_component	cell	1	5421	2	20604	0.5	0.456994	0.650974
GO:0150058	amylin receptor complex 3	cellular_component	cell part	1	5421	2	20604	0.5	0.456994	0.650974
GO:1902911	protein kinase complex	cellular_component	protein-containing complex	1	5421	2	20604	0.5	0.456994	0.650974
GO:1903754	cortical microtubule plus-end	cellular_component	cell	1	5421	2	20604	0.5	0.456994	0.650974
GO:1904423	dehydrodolichyl diphosphate synthase complex	cellular_component	protein-containing complex	1	5421	2	20604	0.5	0.456994	0.650974
GO:1990072	TRAPPIII protein complex	cellular_component	cell	1	5421	2	20604	0.5	0.456994	0.650974
GO:1990221	L-cysteine desulfurase complex	cellular_component	cell	1	5421	2	20604	0.5	0.456994	0.650974
GO:1990385	meiotic spindle midzone	cellular_component	cell	1	5421	2	20604	0.5	0.456994	0.650974
GO:1990406	CGRP receptor complex	cellular_component	cell	1	5421	2	20604	0.5	0.456994	0.650974
GO:1990425	ryanodine receptor complex	cellular_component	cell	1	5421	2	20604	0.5	0.456994	0.650974
GO:1990589	ATF4-CREB1 transcription factor complex	cellular_component	cell	1	5421	2	20604	0.5	0.456994	0.650974
GO:1990622	CHOP-ATF3 complex	cellular_component	protein-containing complex	1	5421	2	20604	0.5	0.456994	0.650974
GO:1990667	PCSK9-AnxA2 complex	cellular_component	protein-containing complex	1	5421	2	20604	0.5	0.456994	0.650974
GO:1990682	CSF1-CSF1R complex	cellular_component	protein-containing complex	1	5421	2	20604	0.5	0.456994	0.650974
GO:1990723	cytoplasmic periphery of the nuclear pore complex	cellular_component	cell	1	5421	2	20604	0.5	0.456994	0.650974
GO:1990742	microvesicle	cellular_component	extracellular region	1	5421	2	20604	0.5	0.456994	0.650974
GO:1990836	lysosomal matrix	cellular_component	cell	1	5421	2	20604	0.5	0.456994	0.650974
GO:0030016	myofibril	cellular_component	cell	13	5421	47	20604	0.276596	0.471819	0.667522
GO:0001518	voltage-gated sodium channel complex	cellular_component	cell	5	5421	17	20604	0.294118	0.476181	0.670252
GO:0022624	proteasome accessory complex	cellular_component	cell	5	5421	17	20604	0.294118	0.476181	0.670252
GO:0031143	pseudopodium	cellular_component	cell part	5	5421	17	20604	0.294118	0.476181	0.670252
GO:0035102	PRC1 complex	cellular_component	cell part	5	5421	17	20604	0.294118	0.476181	0.670252
GO:0048787	presynaptic active zone membrane	cellular_component	cell	5	5421	17	20604	0.294118	0.476181	0.670252
GO:0031090	organelle membrane	cellular_component	membrane	32	5421	119	20604	0.268908	0.477628	0.671604
GO:0005903	brush border	cellular_component	cell	23	5421	85	20604	0.270588	0.478866	0.672658
GO:0005669	transcription factor TFIID complex	cellular_component	cell	10	5421	36	20604	0.277778	0.483669	0.678022
GO:0030658	transport vesicle membrane	cellular_component	cell	10	5421	36	20604	0.277778	0.483669	0.678022
GO:0005761	mitochondrial ribosome	cellular_component	cell	6	5421	21	20604	0.285714	0.48895	0.683339
GO:0005942	phosphatidylinositol 3-kinase complex	cellular_component	membrane	6	5421	21	20604	0.285714	0.48895	0.683339
GO:0016327	apicolateral plasma membrane	cellular_component	cell	6	5421	21	20604	0.285714	0.48895	0.683339
GO:0001739	sex chromatin	cellular_component	cell	2	5421	6	20604	0.333333	0.496889	0.683347
GO:0002189	ribose phosphate diphosphokinase complex	cellular_component	protein-containing complex	2	5421	6	20604	0.333333	0.496889	0.683347
GO:0005577	fibrinogen complex	cellular_component	extracellular region	2	5421	6	20604	0.333333	0.496889	0.683347
GO:0014731	spectrin-associated cytoskeleton	cellular_component	cell	2	5421	6	20604	0.333333	0.496889	0.683347
GO:0030868	smooth endoplasmic reticulum membrane	cellular_component	cell	2	5421	6	20604	0.333333	0.496889	0.683347
GO:0031466	Cul5-RING ubiquitin ligase complex	cellular_component	cell	2	5421	6	20604	0.333333	0.496889	0.683347
GO:0032983	kainate selective glutamate receptor complex	cellular_component	cell	2	5421	6	20604	0.333333	0.496889	0.683347
GO:0035749	myelin sheath adaxonal region	cellular_component	cell	2	5421	6	20604	0.333333	0.496889	0.683347
GO:0043227	membrane-bounded organelle	cellular_component	organelle	2	5421	6	20604	0.333333	0.496889	0.683347
GO:0044232	organelle membrane contact site	cellular_component	organelle	2	5421	6	20604	0.333333	0.496889	0.683347
GO:0044853	plasma membrane raft	cellular_component	cell	11	5421	40	20604	0.275	0.492015	0.683347
GO:0045252	oxoglutarate dehydrogenase complex	cellular_component	cell	2	5421	6	20604	0.333333	0.496889	0.683347
GO:0071458	integral component of cytoplasmic side of endoplasmic reticulum membrane	cellular_component	cell	2	5421	6	20604	0.333333	0.496889	0.683347
GO:0098802	plasma membrane receptor complex	cellular_component	cell	2	5421	6	20604	0.333333	0.496889	0.683347
GO:0098837	postsynaptic recycling endosome	cellular_component	cell	2	5421	6	20604	0.333333	0.496889	0.683347
GO:0150051	postsynaptic Golgi apparatus	cellular_component	cell	2	5421	6	20604	0.333333	0.496889	0.683347
GO:0000813	ESCRT I complex	cellular_component	cell	3	5421	10	20604	0.3	0.5134	0.700461
GO:0001520	outer dense fiber	cellular_component	cell part	3	5421	10	20604	0.3	0.5134	0.700461
GO:0005885	Arp2/3 protein complex	cellular_component	cell	3	5421	10	20604	0.3	0.5134	0.700461
GO:0036057	slit diaphragm	cellular_component	cell junction	3	5421	10	20604	0.3	0.5134	0.700461
GO:0071014	post-mRNA release spliceosomal complex	cellular_component	cell	3	5421	10	20604	0.3	0.5134	0.700461
GO:0071203	WASH complex	cellular_component	cell	3	5421	10	20604	0.3	0.5134	0.700461
GO:0098797	plasma membrane protein complex	cellular_component	cell	3	5421	10	20604	0.3	0.5134	0.700461
GO:0098992	neuronal dense core vesicle	cellular_component	cell	3	5421	10	20604	0.3	0.5134	0.700461
GO:0008076	voltage-gated potassium channel complex	cellular_component	cell	20	5421	75	20604	0.266667	0.51611	0.703461
GO:0016442	RISC complex	cellular_component	protein-containing complex	4	5421	14	20604	0.285714	0.524378	0.711213
GO:0034362	low-density lipoprotein particle	cellular_component	extracellular region	4	5421	14	20604	0.285714	0.524378	0.711213
GO:0042581	specific granule	cellular_component	cell	4	5421	14	20604	0.285714	0.524378	0.711213
GO:0042622	photoreceptor outer segment membrane	cellular_component	cell	4	5421	14	20604	0.285714	0.524378	0.711213
GO:0044233	Mitochondria-associated ER Membrane	cellular_component	organelle	4	5421	14	20604	0.285714	0.524378	0.711213
GO:0030137	COPI-coated vesicle	cellular_component	cell	5	5421	18	20604	0.277778	0.532895	0.720637
GO:0030665	clathrin-coated vesicle membrane	cellular_component	cell	5	5421	18	20604	0.277778	0.532895	0.720637
GO:0070160	tight junction	cellular_component	cell junction	5	5421	18	20604	0.277778	0.532895	0.720637
GO:0097731	9+0 non-motile cilium	cellular_component	cell part	6	5421	22	20604	0.272727	0.540005	0.729536
GO:0005923	bicellular tight junction	cellular_component	cell junction	38	5421	145	20604	0.262069	0.543152	0.733069
GO:0000126	transcription factor TFIIIB complex	cellular_component	cell	2	5421	7	20604	0.285714	0.587153	0.736745
GO:0000138	Golgi trans cisterna	cellular_component	cell	3	5421	11	20604	0.272727	0.584679	0.736745
GO:0000421	autophagosome membrane	cellular_component	cell	9	5421	35	20604	0.257143	0.595954	0.736745
GO:0000783	nuclear telomere cap complex	cellular_component	cell	2	5421	7	20604	0.285714	0.587153	0.736745
GO:0000814	ESCRT II complex	cellular_component	cell	1	5421	3	20604	0.333333	0.599875	0.736745
GO:0002080	acrosomal membrane	cellular_component	cell part	8	5421	31	20604	0.258065	0.593457	0.736745
[truncated: 351 more rows]

## Sheet: GO-F 0mM
GO_F Term ID	GO_F Term Desc	GO_F Term Level1	GO_F Term Level2	Term Candidate Gene Num	Total Candidate Gene Num	Term Gene Num	Total Gene Num	Rich Ratio	P value	Q value
[truncated: 2,886 more rows]

[truncated: 3 more sheets: GO-P 2.5mM, GO-C 2.5mM, GO-F 2.5mM]
